# Supplementary material for: ZDHHC1 downregulates LIPG and inhibits colorectal cancer growth via IGF2BP1 Palmitoylation
Source: Cancer Gene Ther. 2024 Jul 28;31(9):1427–37. doi: 10.1038/s41417-024-00808-1 (PMC11405259; doi:10.1038/s41417-024-00808-1)
Supplement: Supplementary file 2 — Table S1 [file 41417_2024_808_MOESM2_ESM.csv]

	ID	Description	setSize	enrichmentScore	NES	pvalue	p.adjust	qvalue	rank	leading_edge	core_enrichment
Spliceosome	Spliceosome	Spliceosome	139	0.716398258064146	2.4966530298546	5.37329897772637e-15	1.7731886626497e-12	1.26696733790601e-12	3765	tags=55%, list=16%, signal=47%	SRSF2/SRSF3/SRSF1/SRSF7/PHF5A/HSPA8/SRSF8/FUS/DDX5/RBMX/SRSF6/PPIL1/SNRPD3/HSPA1B/SF3B4/ALYREF/MAGOHB/DDX42/HNRNPU/SNU13/PRPF4/HNRNPC/SNRPD1/SRSF10/TRA2A/TRA2B/SF3A3/PRPF19/PRPF38A/SNRPC/TXNL4A/SNRPF/DDX23/SNRPB2/HNRNPM/RBM17/SNRNP27/PRPF31/U2AF2/LSM5/PUF60/SNRPB/MAGOH/PQBP1/BUD31/BCAS2/SNRNP40/LSM7/HSPA1L/ISY1/RP9/NCBP1/AQR/SNW1/LSM3/ZMAT2/RBM8A/SMNDC1/SF3B5/SRSF5/WBP11/ACIN1/PRPF6/EFTUD2/RBM22/…
RNA transport	RNA transport	RNA transport	164	0.674507877012266	2.40332788957758	6.61551472956079e-14	1.09155993037753e-11	7.7993436811664e-12	3493	tags=50%, list=15%, signal=43%	POP1/EIF3J/GEMIN4/RAE1/EIF4G2/FUS/EIF5/TGS1/GEMIN5/POP4/RPP40/TRNT1/UPF2/ALYREF/PHAX/MAGOHB/UPF1/NXT1/NXF1/PABPC4/PRMT5/NUP35/EIF3B/NDC1/EIF4G1/NUP50/ELAC1/SUMO3/EIF2S2/XPO5/EIF1AX/RAN/SMN1/RPP38/NUP62/RANGAP1/EIF3I/TARDBP/KPNB1/EIF2B1/ELAC2/SAP18/EEF1A2/RPP25/THOC7/RPP30/EIF3G/POP7/PYM1/DDX20/RANBP2/MAGOH/NUP54/POP5/THOC5/EIF2S1/NCBP1/UPF3B/DDX19A/POM121C/RBM8A/SEH1L/EIF5B/GEMIN6/POM121/NUP42/AC…
Ribosome biogenesis in eukaryotes	Ribosome biogenesis in eukaryotes	Ribosome biogenesis in eukaryotes	75	0.764024014176268	2.42450112145924	1.47465322844229e-09	1.62211855128652e-07	1.1590256953371e-07	3798	tags=79%, list=16%, signal=66%	UTP14A/POP1/NOP56/NOL6/NOP58/NAT10/IMP4/LSG1/RRP7A/UTP15/WDR43/WDR3/UTP4/POP4/RPP40/DKC1/NXT1/NXF1/REXO2/SBDS/SNU13/RAN/RIOK2/GNL3L/RCL1/RPP38/FCF1/NVL/EMG1/GAR1/MPHOSPH10/TCOF1/EIF6/RPP25/RPP30/WDR75/POP7/MDN1/GTPBP4/GNL3/WDR36/POP5/GNL2/BMS1/RBM28/UTP6/RIOK1/XPO1/TBL3/HEATR1/IMP3/NOB1/RPP25L/UTP18/NMD3/NHP2/CSNK2A2/PWP2/NOP10
Axon guidance	Axon guidance	Axon guidance	170	-0.542732994889967	-1.9150477452404	7.56442245037694e-08	6.24064852156097e-06	4.45902797074851e-06	3813	tags=44%, list=16%, signal=37%	ARHGEF12/NTN3/EFNA4/PTK2/MET/SSH3/RND1/GNAI2/ROCK1/EFNB1/WNT5B/EPHA2/LRIG2/SEMA4D/PLXNA2/SEMA3F/ILK/EPHB2/NEO1/TRPC1/SEMA4A/GSK3B/SEMA3A/PPP3CA/PARD3/EPHA4/EFNA5/SSH1/PIK3CA/FYN/EPHB6/SSH2/PLXNA3/MAPK3/PAK4/PLCG2/MYL12A/EFNA2/ROBO3/RAC2/SEMA4F/EPHA1/SRGAP3/SEMA6A/SRGAP2/PARD6A/UNC5A/PIK3R1/ABLIM3/EPHB3/BMPR2/L1CAM/SEMA3D/RGMA/SEMA3B/PIK3CD/SLIT2/TRPC5/UNC5B/PRKCA/NTNG2/ABLIM2/RRAS/WNT4/CAMK2D/NFA…
ECM-receptor interaction	ECM-receptor interaction	ECM-receptor interaction	82	-0.642997957728557	-2.0782550878961	1.69466134600134e-07	1.11847648836088e-05	7.99166613693261e-06	2764	tags=38%, list=12%, signal=33%	ITGA9/LAMA1/ITGA6/ITGAV/GP6/FRAS1/COL6A2/LAMA5/ITGA2/COL4A5/CHAD/COL6A1/ITGA3/ITGB8/ITGA2B/ITGA1/SDC4/LAMC2/CD47/GP1BA/NPNT/LAMB2/COL1A1/ITGA7/LAMB1/FN1/THBS3/HSPG2/COL4A4/COL4A3/TNXB
Cell adhesion molecules	Cell adhesion molecules	Cell adhesion molecules	122	-0.572153183479301	-1.9425849362256	5.08057407502974e-07	2.79431574126636e-05	1.99657647860818e-05	4760	tags=42%, list=20%, signal=33%	CD4/HLA-C/ITGB1/SELPLG/CDH4/CD22/NLGN3/ALCAM/CLDN1/ICOSLG/NCAM1/HLA-B/CD40/HLA-DMA/F11R/HLA-E/PTPRF/NEO1/SDC3/ITGA9/ITGA6/ITGAV/SELL/IGSF11/NLGN2/CDH3/CD6/HLA-DRA/CLDN20/NECTIN2/CNTNAP2/CD99/HLA-A/ITGB8/LRRC4B/L1CAM/SDC4/NFASC/GLG1/CDH1/CNTN1/PTPRM/CLDN7/NTNG2/HLA-F/SIGLEC1/CNTNAP1/CLDN2/CLDN3/CLDN4/CNTN2
Ribosome	Ribosome	Ribosome	130	0.598036642425505	2.06415149703748	1.19319629858667e-06	5.62506826476571e-05	4.0191875320814e-05	6264	tags=52%, list=27%, signal=38%	MRPL15/MRPL23/MRPS7/MRPS12/MRPL12/MRPL20/MRPL1/MRPL3/MRPL32/RPS17/MRPS2/MRPL35/MRPS18A/RPS27L/MRPS17/MRPL11/MRPS11/MRPL36/MRPL4/MRPS14/MRPL21/MRPL27/MRPL22/RPL26L1/MRPL30/MRPL14/MRPL18/MRPS16/MRPL16/FAU/RPS26/MRPS10/MRPL13/RPL26/UBA52/RPS15/MRPS15/RPL24/MRPL24/MRPL9/MRPL33/MRPS18C/MRPL17/RPL6/MRPL19/MRPS21/RPL17/RPS10/RPS15A/RPL27/RPS7/RPL35/RSL24D1/RPL36A/RPL36/RPS12/RPL22L1/MRPL34/RPS27A/RPS14/…
Herpes simplex virus 1 infection	Herpes simplex virus 1 infection	Herpes simplex virus 1 infection	413	0.417969774985669	1.62309708039266	4.5879117349578e-06	0.000189251359067009	0.000135222661661914	3981	tags=29%, list=17%, signal=25%	SYK/ZNF777/TLR3/SRSF2/ZNF480/SRSF3/ZNF124/ZNF551/SRSF1/ZNF33B/SRSF7/MYD88/ZNF37A/ZNF620/ZNF780A/ZNF425/IRAK1/ZNF180/SRSF8/ZNF780B/ZNF132/ZNF689/ZNF649/SRSF6/ZNF205/ZNF282/IKBKE/ZNF468/SRC/BID/ZNF721/ZNF302/TRAF3/ALYREF/BAK1/NXF1/ZNF614/ZNF783/ZNF268/ZNF317/CASP8/ZNF12/ZNF79/ZNF324/ZNF181/ZNF107/EIF2B1/ZNF84/NFKB1/ZNF26/NFKBIA/ZNF112/ZNF786/ZNF845/ZNF417/ZNF189/BCL2/CYCS/CALR/ZNF45/ZNF7/ZNF761/ZNF…
Circadian entrainment	Circadian entrainment	Circadian entrainment	86	-0.573786735381796	-1.8635899157585	2.94107586734174e-05	0.00107839448469197	0.00077052747869538	4281	tags=41%, list=18%, signal=33%	GNG4/GRIA3/NOS1/ADCY4/PER2/RYR1/GNAI2/ITPR3/GNB5/CACNA1I/ADCY6/GNB4/GRIN2C/GRIA4/ADCY10/GNG5/MAPK3/PLCB1/GUCY1A2/ITPR1/PLCB4/GRIN2D/GRIN2B/NOS1AP/PRKG2/PRKCA/PRKCG/CAMK2D/CACNA1H/RPS6KA5/GNG7/FOS/CACNA1G/PRKG1/PER1
Amyotrophic lateral sclerosis	Amyotrophic lateral sclerosis	Amyotrophic lateral sclerosis	348	0.410575428668285	1.57779938768184	0.000181025506256414	0.00597384170646165	0.00426839088436175	5060	tags=44%, list=22%, signal=35%	SRSF3/SRSF7/NRG1/TOMM40/RAE1/FUS/XBP1/PSMC4/ATF4/ND1/BID/ALYREF/NXT1/PSMD11/PSMC2/NXF1/NUP35/UQCR11/NDC1/HSPA5/NUP50/PSMD12/PSMB5/PSMC5/DCTN5/NDUFB10/TUBB6/VAPB/NRG2/NUP62/ND2/PSMC1/PSMA5/TARDBP/PSMA7/PSMB2/CYTB/NDUFC1/ADRM1/TUBA4A/UBQLN2/UQCR10/GPX8/NDUFV3/RANBP2/NDUFS3/BCL2/CYCS/PSMB6/NUP54/PSMB7/PSMD6/PSMD8/PSMB4/NDUFA6/PSMC3/EIF2S1/NDUFB7/NCBP1/ATP5MC1/PFN2/UQCRFS1/NDUFA3/NDUFAB1/PSMC6/TOMM40…
Leukocyte transendothelial migration	Leukocyte transendothelial migration	Leukocyte transendothelial migration	101	-0.518293748190972	-1.72043478812448	0.000226532066937542	0.00679596200812625	0.00485580698507266	3859	tags=32%, list=17%, signal=27%	VCL/PTK2/RASSF5/GNAI2/ROCK1/MMP9/F11R/CTNNA1/MAPK11/ARHGAP5/ACTN1/RAPGEF3/VASP/AFDN/PIK3CA/CLDN20/PLCG2/MYL12A/RAC2/CD99/SIPA1/CTNND1/PTK2B/PIK3R1/PIK3CD/CLDN7/PRKCA/PRKCG/CLDN2/CLDN3/CLDN4/RAPGEF4
Proteasome	Proteasome	Proteasome	43	0.741767849153161	2.15954204751854	0.000334034725741289	0.00762961575761577	0.00545146389060903	3622	tags=74%, list=16%, signal=63%	PSMC4/PSME3/PSMD11/PSMC2/PSMD12/PSMB5/PSMC5/POMP/PSMF1/PSMC1/PSMA5/PSMA7/PSMB2/ADRM1/PSMB6/PSMB7/PSMD6/PSMD8/PSMB4/PSMC3/PSMC6/PSMD13/PSMB3/PSMD4/PSMD14/PSMA3/PSMD2/PSMA4/PSMD3/SEM1/PSMB1/PSMD1
RNA polymerase	RNA polymerase	RNA polymerase	31	0.76229581591909	2.08050645841458	0.000346403453443943	0.00762961575761577	0.00545146389060903	3628	tags=71%, list=16%, signal=60%	POLR3H/POLR3B/POLR1A/POLR3C/POLR1E/POLR3K/POLR1B/POLR2C/POLR1C/POLR2L/POLR2F/POLR2I/POLR2D/POLR3F/POLR2E/POLR3G/POLR2B/POLR1F/POLR2G/POLR3D/POLR2J/POLR3A
Protein processing in endoplasmic reticulum	Protein processing in endoplasmic reticulum	Protein processing in endoplasmic reticulum	164	0.496722144965529	1.76986248056039	0.000346800716255262	0.00762961575761577	0.00545146389060903	4136	tags=45%, list=18%, signal=37%	DNAJA1/SEC61A1/UBXN8/HSPH1/CUL1/HSPA8/XBP1/UBE2J1/ATF4/PPP1R15A/HSPA1B/BAK1/SELENOS/DNAJB12/BAG1/HSPA5/CKAP4/BAG2/HERPUD1/DNAJC5/UBQLN2/PLAA/UBE2D4/FBXO6/DNAJC3/BCL2/RPN1/CALR/UBE2J2/UBE2G2/CANX/HSPA1L/EIF2S1/NFE2L2/UBXN2A/RAD23B/UBE2G1/HSPBP1/DNAJA2/DERL2/UFD1/BCAP31/TXNDC5/VCP/HSP90AB1/TRAF2/STT3A/HYOU1/RNF185/UBQLN4/UBE2D2/EIF2AK2/SSR3/SAR1A/SEC61B/HSP90AA1/NPLOC4/SKP1/DERL1/SSR1/UBQLN1/DNAJB1…
Rap1 signaling pathway	Rap1 signaling pathway	Rap1 signaling pathway	192	-0.439330632081329	-1.57143841815927	0.000329923466600124	0.00762961575761577	0.00545146389060903	3692	tags=32%, list=16%, signal=27%	MET/RASSF5/GNAI2/RASGRP3/KITLG/MAPK11/VEGFD/FGF1/EPHA2/EGF/FGFR4/RAP1GAP/ADCY6/SKAP1/RAPGEF3/VASP/PRKD3/PARD3/RAPGEF2/AFDN/FGFR2/ID1/EFNA5/KRIT1/PIK3CA/RALB/RAPGEF5/MAPK3/PLCB1/EFNA2/RAC2/EVL/PLCB4/SIPA1/VEGFA/TLN2/GRIN2B/ADORA2A/CTNND1/PARD6A/NGFR/ITGA2B/SIPA1L2/PIK3R1/F2R/RASGRP2/IGF1R/CDH1/PIK3CD/PRKD2/MAGI1/TIAM1/RALGDS/DOCK4/PRKCA/MAGI3/RRAS/PDGFA/PRKCG/PARD6B/INSR/RAPGEF4
Protein digestion and absorption	Protein digestion and absorption	Protein digestion and absorption	88	-0.538528015874056	-1.74890669190865	0.000391077749962313	0.0080659785929727	0.00576325105207619	2244	tags=22%, list=10%, signal=20%	SLC7A8/COL6A2/COL18A1/COL17A1/COL11A2/CELA2A/KCNJ13/SLC36A4/COL4A5/COL6A1/KCNQ1/DPP4/SLC9A3/SLC1A1/COL1A1/CELA2B/COL4A4/COL13A1/COL4A3
mRNA surveillance pathway	mRNA surveillance pathway	mRNA surveillance pathway	89	0.57455277994319	1.88710138079883	0.000630334205365165	0.0115561270983614	0.00825700947378929	4833	tags=53%, list=21%, signal=42%	FUS/PCF11/ETF1/UPF2/ALYREF/MAGOHB/UPF1/NXT1/NXF1/PABPC4/CSTF2/CLP1/PPP2CA/SMG5/TARDBP/CPSF6/SAP18/CPSF7/WDR82/PPP2R1B/PYM1/MAGOH/NCBP1/UPF3B/DDX19A/RBM8A/SMG7/ACIN1/PELO/CPSF4/SSU72/PPP2R2D/PAPOLA/CSTF2T/GSPT1/EIF4A3/RNPS1/CSTF1/NUDT21/SMG6/UPF3A/PNN/WDR33/NCBP2/CASC3/SRRM1/CPSF2
Phosphatidylinositol signaling system	Phosphatidylinositol signaling system	Phosphatidylinositol signaling system	92	-0.512338280045583	-1.67333488508499	0.000611379274798133	0.0115561270983614	0.00825700947378929	3080	tags=39%, list=13%, signal=34%	ITPR3/INPP5B/PIK3C2A/INPP4A/PI4K2B/SYNJ2/PI4KA/ITPKC/PLCD4/MTM1/CDS2/PPIP5K1/MTMR14/PIK3CA/PIK3C2B/MTMR4/IMPA2/PLCG2/PLCB1/PIP4P1/INPP5F/ITPR1/DGKD/MTMR3/PLCB4/PIK3R1/CDS1/PIKFYVE/PIK3CD/PRKCA/DGKE/PRKCG/DGKH/ITPR2/ITPKA/PLCD1
Cell cycle	Cell cycle	Cell cycle	122	0.458873275019831	1.56781030825019	0.000681325208779275	0.0117775003697965	0.00841518367730278	3235	tags=40%, list=14%, signal=35%	CCNE2/ORC5/CDC25A/CUL1/CCNE1/E2F2/CDK6/E2F3/MCM2/MCM5/ORC6/TFDP1/CREBBP/MCM3/MCM4/MYC/CHEK1/ANAPC13/PCNA/MCM6/CDC16/CCND1/EP300/E2F1/YWHAH/STAG1/CDC23/RBL1/ORC1/ANAPC7/CDC6/CDKN2A/SKP2/CDC45/CCNB1/E2F4/YWHAG/CDC26/CDK4/PKMYT1/TGFB3/TP53/CCND3/ORC2/ANAPC11/MCM7/SKP1/ANAPC1/ABL1
Focal adhesion	Focal adhesion	Focal adhesion	192	-0.42876900481552	-1.53366061339946	0.00071378790119979	0.0117775003697965	0.00841518367730278	3873	tags=32%, list=17%, signal=27%	PARVB/VCL/PTK2/SOS2/MET/SHC2/COL4A6/ROCK1/ARHGAP5/VEGFD/PPP1CB/ACTN1/EGF/ITGA10/MAPK8/ILK/ITGA9/VASP/LAMA1/GSK3B/ITGA6/ITGAV/BIRC2/COL6A2/LAMA5/PIK3CA/FYN/MAPK3/PAK4/MYL12A/SHC3/MYLK/RAC2/ITGA2/COL4A5/CHAD/COL6A1/VEGFA/TLN2/ITGA3/ITGB8/ITGA2B/PIK3R1/ITGA1/LAMC2/PPP1R12B/IGF1R/PIK3CD/PRKCA/PDGFA/PRKCG/LAMB2/COL1A1/ITGA7/LAMB1/FN1/THBS3/COL4A4/BIRC3/COL4A3/TNXB
DNA replication	DNA replication	DNA replication	36	0.727201812989814	2.0410197778079	0.000822017356323212	0.0124576403429791	0.00890115290854008	4523	tags=69%, list=19%, signal=56%	POLE3/RFC3/MCM2/MCM5/RPA2/POLE2/MCM3/MCM4/RNASEH1/RNASEH2B/RFC2/PCNA/MCM6/SSBP1/FEN1/POLA1/POLD2/MCM7/RNASEH2C/POLD3/DNA2/PRIM1/POLE/RFC4/POLD1
Ras signaling pathway	Ras signaling pathway	Ras signaling pathway	213	-0.415020488440504	-1.49981083855114	0.000830509356198606	0.0124576403429791	0.00890115290854008	4368	tags=34%, list=19%, signal=28%	ZAP70/KRAS/GNG4/RELA/LAT/EGFR/PLA2G10/RAB5A/PLAAT3/NTRK1/EFNA4/EXOC2/SOS2/MET/RASAL1/RASSF5/SHC2/RASGRP3/PLA2G4B/GNB5/KITLG/VEGFD/PLA2G4C/FGF1/EPHA2/EGF/MAPK8/FGFR4/GNB4/RASA2/PLA2G4A/AFDN/FGFR2/EFNA5/REL/PIK3CA/RALB/GNG5/RAPGEF5/MAPK3/PAK4/PLCG2/RASA4B/RASGRP1/SHC3/EFNA2/RAC2/FOXO4/NF1/RASA4/VEGFA/GRIN2B/NGFR/PLD2/RAB5B/PIK3R1/JMJD7-PLA2G4B/RASGRP2/KSR2/IGF1R/PLA2G6/PIK3CD/TIAM1/RALGDS/PRKCA/RRA…
Oxidative phosphorylation	Oxidative phosphorylation	Oxidative phosphorylation	130	0.496194560957241	1.71263878023883	0.000897891313492689	0.0128827884109821	0.00920492696669851	6138	tags=52%, list=26%, signal=38%	ND1/ATP6V1E2/UQCR11/ATP6V0E1/NDUFB10/ND2/ATP6V0D1/CYTB/NDUFC1/UQCR10/ATP6V0B/NDUFV3/NDUFS3/NDUFA6/NDUFB7/ATP5MC1/ATP5MF/UQCRFS1/NDUFA3/NDUFAB1/ATP6V1G1/COX10/SDHD/ATP6V0E2/ATP5PO/UQCRQ/NDUFB2/NDUFB9/ND3/COX7B/COX15/ATP5MC3/ATP5ME/NDUFS2/ATP6V1C1/ATP5PF/ATP5MG/COX11/ATP5PB/NDUFS5/ATP5F1D/PPA1/UQCRH/COX4I1/COX8A/NDUFA9/ATP5F1C/ATP5F1B/CYC1/NDUFC2/NDUFS8/NDUFS1/NDUFB11/NDUFS4/SDHB/NDUFA7/NDUFA12/NDU…
Parkinson disease	Parkinson disease	Parkinson disease	240	0.425267937691076	1.57189390850415	0.00100068053831502	0.0137593574018316	0.00983124739397217	4362	tags=40%, list=19%, signal=33%	PPIF/XBP1/PSMC4/UBE2J1/ATF4/ND1/UBC/PSMD11/PSMC2/UBE2L3/UQCR11/HSPA5/PSMD12/PSMB5/PSMC5/NDUFB10/TUBB6/ND2/PSMC1/PSMA5/MFN2/PSMA7/PSMB2/CYTB/NDUFC1/ADRM1/TUBA4A/DUSP1/UQCR10/NDUFV3/NDUFS3/CYCS/PSMB6/PSMB7/UBE2J2/PSMD6/UBE2G2/PSMD8/PSMB4/NDUFA6/PSMC3/EIF2S1/NDUFB7/ATP5MC1/NFE2L2/UQCRFS1/NDUFA3/RYR3/NDUFAB1/VDAC3/PSMC6/UBE2G1/TUBA1B/PSMD13/PSMB3/SDHD/PSMD4/PARK7/CALM1/BCL2L1/ATP5PO/UQCRQ/PSMD14/PSMA…
Aldosterone synthesis and secretion	Aldosterone synthesis and secretion	Aldosterone synthesis and secretion	84	-0.500001292974027	-1.61681256509169	0.00169110223271277	0.020234731457495	0.0144579899409215	3012	tags=31%, list=13%, signal=27%	ITPR3/ATF6B/CACNA1I/ADCY6/CREB3L3/PRKD3/CREB3L2/PLCB1/ATF2/ATP2B4/ITPR1/PLCB4/NR4A1/CAMK1D/PRKD2/PRKCA/LIPE/PRKCG/CAMK2D/NR4A2/CACNA1H/PDE2A/LDLR/CREB5/CACNA1G/ITPR2
Inflammatory mediator regulation of TRP channels	Inflammatory mediator regulation of TRP channels	Inflammatory mediator regulation of TRP channels	86	-0.496349592110983	-1.61208344060688	0.00156214734162704	0.020234731457495	0.0144579899409215	4068	tags=36%, list=17%, signal=30%	TRPV2/ADCY4/NTRK1/PLA2G4B/ITPR3/MAPK11/PLA2G4C/PPP1CB/MAPK8/ADCY6/PRKCH/PLA2G4A/BDKRB2/PIK3CA/ASIC1/PLCG2/PLCB1/F2RL1/ITPR1/ASIC4/PLCB4/PIK3R1/JMJD7-PLA2G4B/PLA2G6/PIK3CD/PRKCA/PRKCG/CAMK2D/ASIC3/ITPR2/IL1RAP
Glutamatergic synapse	Glutamatergic synapse	Glutamatergic synapse	104	-0.480232769874532	-1.60260993418084	0.00171688630548443	0.020234731457495	0.0144579899409215	4281	tags=36%, list=18%, signal=29%	GNG4/GRIA3/ADCY4/SLC38A2/GRIN3A/GNAI2/PLA2G4B/ITPR3/GNB5/PLA2G4C/ADCY6/GNB4/TRPC1/GRK3/PLA2G4A/PPP3CA/GRIN2C/GRIA4/SLC17A7/GNG5/MAPK3/PLCB1/ITPR1/PLCB4/SHANK1/GRIN2D/GRIN2B/SLC38A3/PLD2/JMJD7-PLA2G4B/PRKCA/SLC1A1/PRKCG/GNG7/PLD1/CACNA1A/ITPR2
Dopaminergic synapse	Dopaminergic synapse	Dopaminergic synapse	122	-0.458191009602477	-1.55565848249793	0.00168656729321009	0.020234731457495	0.0144579899409215	3575	tags=30%, list=15%, signal=26%	GNAI2/ITPR3/GNB5/MAPK11/PPP2R5C/ATF6B/KIF5A/PPP1CB/MAPK8/SLC18A2/GNB4/GSK3B/CREB3L3/PPP3CA/GRIA4/GNAL/CREB3L2/PPP2R3A/GNG5/PLCB1/ATF2/ITPR1/MAOB/PLCB4/GRIN2B/PPP2R5B/KIF5C/PPP2R3B/DRD4/PRKCA/PRKCG/CAMK2D/GNG7/CACNA1A/CREB5/FOS/ITPR2
Cytosolic DNA-sensing pathway	Cytosolic DNA-sensing pathway	Cytosolic DNA-sensing pathway	42	0.590616498981291	1.7143470561182	0.00190115493109182	0.0204406876171537	0.0146051484090668	3628	tags=45%, list=16%, signal=38%	POLR3H/POLR3B/POLR3C/IKBKE/POLR3K/POLR1C/POLR2L/POLR2F/NFKB1/POLR3F/NFKBIA/POLR2E/NFKBIB/POLR3G/TBK1/RIPK1/ADAR/POLR3D/POLR3A
Cholesterol metabolism	Cholesterol metabolism	Cholesterol metabolism	43	-0.590932452344739	-1.70571819219715	0.0019201858064599	0.0204406876171537	0.0146051484090668	1304	tags=26%, list=6%, signal=24%	ABCA1/LIPA/PLTP/CYP27A1/SORT1/NPC1/LRP1/LDLR/PCSK9/ANGPTL4/LIPG
Arrhythmogenic right ventricular cardiomyopathy	Arrhythmogenic right ventricular cardiomyopathy	Arrhythmogenic right ventricular cardiomyopathy	69	-0.525554435058959	-1.65458495520015	0.00189737180278938	0.0204406876171537	0.0146051484090668	4647	tags=43%, list=20%, signal=35%	ITGB1/CACNB3/CACNA1D/ITGA5/CACNA2D4/ITGB4/DSP/LMNA/CACNG8/CTNNA1/ITGA10/ITGA9/LAMA1/ITGA6/DES/ITGAV/TCF7L1/CACNB2/CACNA2D2/ATP2A1/TCF7L2/ITGA2/CACNB4/ITGA3/ITGB8/ITGA2B/JUP/ITGA1/ATP2A3/ITGA7
Inositol phosphate metabolism	Inositol phosphate metabolism	Inositol phosphate metabolism	72	-0.51233170209557	-1.6190892712462	0.00203034886425783	0.0209379726626588	0.014960465315584	3351	tags=39%, list=14%, signal=33%	INPP5B/PIK3C2A/INPP4A/INPP5J/PI4K2B/SYNJ2/PLCH2/PI4KA/ITPKC/PLCD4/MTM1/PIP5KL1/MTMR14/PIK3CA/PIK3C2B/MTMR4/IMPA2/PLCG2/PLCB1/INPP5F/MTMR3/PLCB4/FIG4/PIKFYVE/PIK3CD/ALDH6A1/ITPKA/PLCD1
Steroid biosynthesis	Steroid biosynthesis	Steroid biosynthesis	20	-0.723607627495419	-1.77880075341792	0.00225451539273418	0.0225451539273418	0.0161088181171437	2390	tags=55%, list=10%, signal=49%	LIPA/CYP2R1/DHCR7/SC5D/LSS/SQLE/CYP27B1/TM7SF2/HSD17B7/FDFT1/MSMO1
Aminoacyl-tRNA biosynthesis	Aminoacyl-tRNA biosynthesis	Aminoacyl-tRNA biosynthesis	44	0.650438547137944	1.91777052546163	0.00289452907119064	0.0275435731602705	0.0196802564207356	4846	tags=66%, list=21%, signal=52%	YARS2/FARSA/MARS2/WARS1/TARS1/NARS1/QRSL1/FARSB/MARS1/IARS1/DARS2/HARS1/YARS1/KARS1/GATC/GARS1/RARS1/EPRS1/NARS2/TARS3/EARS2/MTFMT/GATB/AARS2/LARS2/CARS2/CARS1/RARS2/SARS1
AMPK signaling pathway	AMPK signaling pathway	AMPK signaling pathway	112	-0.462850486197084	-1.55130249419078	0.00292128806245293	0.0275435731602705	0.0196802564207356	2269	tags=25%, list=10%, signal=23%	FOXO3/CREB3L2/PIK3CA/MLYCD/FOXO1/PPP2R3A/PFKL/TBC1D1/PPP2R5B/PIK3R1/SLC2A4/IGF1R/PPP2R3B/PIK3CD/PFKFB4/SREBF1/LIPE/ULK1/ACACB/IRS2/INSR/FASN/STRADA/CPT1C/CREB5/HMGCR/LEPR/SCD
cAMP signaling pathway	cAMP signaling pathway	cAMP signaling pathway	186	-0.402521238676385	-1.43436680744724	0.00318462841254254	0.0288672972869442	0.0206260752544673	3634	tags=26%, list=16%, signal=22%	OXTR/ACOX1/GRIN3A/GNAI2/ROCK1/PPP1CB/MAPK8/ADCY6/CNGA1/RAPGEF3/CREB3L3/AFDN/GRIN2C/HTR6/GRIA4/CREB3L2/PIK3CA/ADCY10/ATP2A1/MAPK3/GLI1/ATP2B4/RAC2/HCN2/GRIN2D/TNNI3/GRIN2B/ADORA2A/SUCNR1/PLD2/PIK3R1/F2R/PIK3CD/GABBR1/TIAM1/ATP2A3/GIPR/ADRB1/RRAS/LIPE/PPARA/CAMK2D/PLD1/PTCH1/CREB5/FOS/SOX9/RAPGEF4
Human papillomavirus infection	Human papillomavirus infection	Human papillomavirus infection	309	-0.366545813105493	-1.37288902788993	0.00323663636247556	0.0288672972869442	0.0206260752544673	2764	tags=24%, list=12%, signal=22%	ITGA9/LAMA1/GSK3B/ITGA6/ITGAV/CREB3L3/PARD3/TCF7L1/STAT1/MAML3/IRF3/COL6A2/LAMA5/CREB3L2/PIK3CA/ATM/CRB3/FOXO1/LLGL1/PPP2R3A/WNT11/MAPK3/TCF7L2/LLGL2/HES4/UBR4/DLG3/ITGA2/ATP6V1C2/COL4A5/TYK2/HLA-A/CHAD/COL6A1/VEGFA/WNT7B/PPP2R5B/ITGA3/ITGB8/PARD6A/RBPJ/ITGA2B/PATJ/PIK3R1/ITGA1/RBL2/LAMC2/WNT16/PPP2R3B/WNT6/PIK3CD/MAGI1/HES7/WNT4/STAT2/LAMB2/COL1A1/MAML2/ITGA7/LAMB1/FN1/HES1/PARD6B/HLA-F/JAG1/WNT…
PPAR signaling pathway	PPAR signaling pathway	PPAR signaling pathway	63	-0.522943233901552	-1.61644397806632	0.00337071209978305	0.0292719734981159	0.0209152218933907	3614	tags=40%, list=16%, signal=34%	ACOX1/CPT1B/ACSL1/ACSBG2/ILK/PLIN4/SCP2/ACSBG1/AQP7/RXRB/GK/PLIN1/ACSL4/PLTP/ACSL3/PPARD/CYP27A1/PPARA/PLIN5/CPT1C/HMGCS1/SORBS1/SCD/SLC27A1/ANGPTL4
Growth hormone synthesis, secretion and action	Growth hormone synthesis, secretion and action	Growth hormone synthesis, secretion and action	110	-0.455137717521763	-1.52672694852356	0.00393629580813133	0.0333071183764959	0.0237983876119141	3763	tags=35%, list=16%, signal=29%	PTK2/SOS2/GNAI2/SHC2/ITPR3/MAPK11/ATF6B/MAPK8/ADCY6/GSK3B/CREB3L3/STAT1/CREB3L2/PIK3CA/ADCY10/JAK2/MAPK3/PLCG2/STAT3/PLCB1/ATF2/IGFBP3/SHC3/ITPR1/MAP3K1/PLCB4/STAT5B/PIK3R1/PIK3CD/PRKCA/SOCS3/PRKCG/IRS2/CREB5/SOCS1/FOS/ITPR2/JUNB
Mismatch repair	Mismatch repair	Mismatch repair	23	0.684031126862152	1.77271524007535	0.00411933111892203	0.0334960757583462	0.0239334002228694	4523	tags=65%, list=19%, signal=53%	RFC3/RPA2/RFC2/PCNA/MSH6/SSBP1/EXO1/MLH1/MSH2/POLD2/PMS2/POLD3/MSH3/RFC4/POLD1
Pathways in cancer	Pathways in cancer	Pathways in cancer	479	-0.334280833045457	-1.29286554969365	0.00416163365482483	0.0334960757583462	0.0239334002228694	3813	tags=27%, list=16%, signal=23%	ARHGEF12/IFNGR1/PTK2/SOS2/MET/TGFB1/LRP5/RASSF5/GNAI2/RASGRP3/COL4A6/ROCK1/MMP9/GNB5/KITLG/CTNNA1/VEGFD/FZD2/WNT5B/SP1/FGF1/DAPK1/TGFBR1/EGF/MGST3/MAPK8/FGFR4/ADCY6/GNB4/DLL4/LAMA1/GSK3B/POLK/ITGA6/ITGAV/TCF7L1/STAT1/RARA/STAT4/FGFR2/BDKRB2/BIRC2/IL13RA1/LAMA5/ARNT/PIK3CA/RALB/FOXO1/JAK2/APAF1/GNG5/RXRB/WNT11/MAPK3/TCF7L2/GLI1/EPOR/PLCG2/STAT3/PLCB1/TXNRD3/RASGRP1/SMAD4/CBL/GSTM2/RAC2/ITGA2/PLEKH…
Homologous recombination	Homologous recombination	Homologous recombination	41	0.584239041501123	1.69958235771725	0.0042911630773654	0.0337162813221567	0.0240907400834549	3974	tags=49%, list=17%, signal=41%	RAD51D/XRCC2/RPA2/NBN/PALB2/RAD51C/TOP3B/RAD51/SSBP1/BRCA1/TOPBP1/TOP3A/BRCC3/RAD50/RBBP8/POLD2/SEM1/POLD3/BABAM2/XRCC3
Platelet activation	Platelet activation	Platelet activation	113	-0.442917287767161	-1.48370621216575	0.00440058668871661	0.033771944355267	0.0241305120752147	3575	tags=35%, list=15%, signal=30%	ADCY4/GNA13/ARHGEF12/GNAI2/ROCK1/PLA2G4B/ITPR3/MAPK11/PLA2G4C/PPP1CB/ADCY6/VASP/PLA2G4A/GP6/STIM1/PIK3CA/FYN/MAPK3/PLCG2/PLCB1/GUCY1A2/RASGRP1/MYL12A/MYLK/ITPR1/ITGA2/PLCB4/TLN2/ITGA2B/PIK3R1/F2R/JMJD7-PLA2G4B/RASGRP2/PRKG2/PIK3CD/GP1BA/COL1A1/ITPR2/PTGS1/PRKG1
Propanoate metabolism	Propanoate metabolism	Propanoate metabolism	33	-0.60870153601655	-1.64545312322511	0.00494525553833417	0.0370894165375063	0.0265008909231305	3072	tags=42%, list=13%, signal=37%	ACOX1/ACADS/DBT/ABAT/MLYCD/LDHA/BCKDHB/ACAT2/PCCA/MMUT/MCEE/ALDH6A1/ACACB/ACSS2
GnRH secretion	GnRH secretion	GnRH secretion	59	-0.515958715505786	-1.5747758910054	0.00567362171292892	0.0416065592281454	0.0297284506127738	2138	tags=32%, list=9%, signal=29%	PIK3CA/MAPK3/PLCB1/HCN3/HCN2/ITPR1/KCNJ11/PLCB4/PIK3R1/PIK3CD/GABBR1/TRPC5/PRKCA/KCNN3/PRKCG/CACNA1H/GNRH1/CACNA1G/ITPR2
FoxO signaling pathway	FoxO signaling pathway	FoxO signaling pathway	123	-0.420176561388537	-1.42742853375074	0.00598583295978958	0.0429418451463165	0.0306825305032692	4177	tags=34%, list=18%, signal=28%	EGFR/STK11/BCL2L11/PRKAB2/PRKAA2/SOS2/CCNB2/TGFB1/MAPK11/GABARAPL2/SGK1/TGFBR1/EGF/MAPK8/SGK3/FOXO3/PIK3CA/ATM/FOXO1/MAPK3/STAT3/SMAD4/FOXO4/PIK3R1/SLC2A4/RBL2/CAT/IGF1R/PIK3CD/FOXO6/GABARAPL1/GADD45A/SGK2/PLK3/IRS2/INSR/CDKN2B/FBXO32/CDKN2D/BNIP3/BCL6/CCNG2
Complement and coagulation cascades	Complement and coagulation cascades	Complement and coagulation cascades	62	-0.51351239087242	-1.58816709143599	0.00640326891184436	0.0449591221469923	0.0321239022677074	5085	tags=42%, list=22%, signal=33%	F12/C5AR1/BDKRB1/C5/ITGAM/PROC/SERPINA1/C4B/F8/CR2/A2M/C1R/C2/BDKRB2/PLAT/C1S/CD46/SERPINA5/CD59/CD55/F2R/PROS1/F10/SERPINE1/PLAUR/ITGAX
Regulation of actin cytoskeleton	Regulation of actin cytoskeleton	Regulation of actin cytoskeleton	199	-0.38612141597681	-1.37991978347814	0.00656626341441931	0.0451430609741328	0.0322553290532878	4487	tags=35%, list=19%, signal=28%	FGF9/ITGA5/ACTR3C/ARHGEF4/KRAS/ITGB4/EGFR/ARPC1B/WASL/GNA13/ARHGEF6/VCL/ARHGEF12/PTK2/DIAPH3/SOS2/SSH3/FGD1/ROCK1/CYFIP2/CHRM4/NCKAP1L/FGF1/PPP1CB/ACTN1/EGF/ITGA10/FGFR4/ITGA9/IQGAP1/ITGA6/ITGAV/FGFR2/BDKRB2/SSH1/PIK3CA/SSH2/MAPK3/PAK4/ABI2/WASF2/MYH10/MYL12A/SPATA13/MYLK/RAC2/TMSB4X/ITGA2/DIAPH2/ITGA3/ITGB8/ITGA2B/PIK3R1/ITGA1/F2R/IQGAP2/PPP1R12B/PIKFYVE/PIK3CD/TIAM1/RRAS/PDGFA/MYH14/ITGA7/FN1/I…
Other glycan degradation	Other glycan degradation	Other glycan degradation	16	-0.731161291206498	-1.70572966587997	0.00699390987586619	0.0459969745853216	0.0328654619046636	4394	tags=69%, list=19%, signal=56%	NEU3/MAN2B2/HEXB/HEXD/MAN2C1/GBA2/NEU1/FUCA1/ENGASE/MAN2B1/MANBA
Protein export	Protein export	Protein export	23	0.657582518480102	1.70417179326946	0.00727612972949167	0.0459969745853216	0.0328654619046636	5764	tags=65%, list=25%, signal=49%	SEC61A1/SRPRB/HSPA5/IMMP1L/SRP19/SEC11C/SPCS2/SRP72/SEC61B/SPCS1/SEC11A/SRP68/SRP14/SPCS3/SEC62
Glycolysis / Gluconeogenesis	Glycolysis / Gluconeogenesis	Glycolysis / Gluconeogenesis	59	-0.509328347778465	-1.55453911055824	0.00734573465737447	0.0459969745853216	0.0328654619046636	2785	tags=24%, list=12%, signal=21%	ALDH7A1/GPI/ENO4/PGK1/PGM1/LDHA/PFKL/ALDH2/HK1/HK2/ALDOA/ENO2/ACSS2/ALDOC
HIF-1 signaling pathway	HIF-1 signaling pathway	HIF-1 signaling pathway	102	-0.462797830686726	-1.53538883523316	0.00709256956908981	0.0459969745853216	0.0328654619046636	2630	tags=27%, list=11%, signal=24%	ENO4/PGK1/ARNT/PIK3CA/TF/LDHA/MAPK3/PLCG2/STAT3/PFKL/VEGFA/PIK3R1/MKNK2/TIMP1/IGF1R/PIK3CD/HK1/PRKCA/PRKCG/HK2/SERPINE1/CAMK2D/EGLN3/INSR/PDK1/ALDOA/ENO2/ALDOC
AGE-RAGE signaling pathway in diabetic complications	AGE-RAGE signaling pathway in diabetic complications	AGE-RAGE signaling pathway in diabetic complications	95	-0.453637447448944	-1.49183900219579	0.00738739288794559	0.0459969745853216	0.0328654619046636	3658	tags=33%, list=16%, signal=28%	TGFB1/COL4A6/MAPK11/VEGFD/TGFBR1/MAPK8/STAT1/PLCD4/PIK3CA/FOXO1/JAK2/MAPK3/PLCG2/STAT3/PLCB1/SMAD4/COL4A5/PLCB4/VEGFA/STAT5B/PIK3R1/PIK3CD/PRKCA/SERPINE1/COL1A1/FN1/PIM1/COL4A4/EGR1/PLCD1/COL4A3
Drug metabolism - other enzymes	Drug metabolism - other enzymes	Drug metabolism - other enzymes	54	0.533219662161435	1.63082882960908	0.00798645069159037	0.0475397229026584	0.0339677764918516	3948	tags=35%, list=17%, signal=29%	NME6/UMPS/NME1/UPP1/ITPA/NAT1/UCK2/IMPDH1/UCK1/CES2/NME2/TK2/GSTP1/XDH/MGST1/GSTO2/DUT/RRM2/GMPS
Type II diabetes mellitus	Type II diabetes mellitus	Type II diabetes mellitus	43	-0.554597278623929	-1.60083722553791	0.00804143263228654	0.0475397229026584	0.0339677764918516	2138	tags=33%, list=9%, signal=30%	PIK3CA/MAPK3/KCNJ11/PIK3R1/SLC2A4/PIK3CD/HK1/SOCS3/HK2/IRS2/INSR/CACNA1A/SOCS1/CACNA1G
Insulin secretion	Insulin secretion	Insulin secretion	73	-0.471670524127435	-1.49560836717073	0.00806734691681475	0.0475397229026584	0.0339677764918516	3522	tags=29%, list=15%, signal=24%	ITPR3/ATF6B/PCLO/ADCY6/CREB3L3/CREB3L2/PLCB1/ATF2/KCNMB4/SNAP25/KCNJ11/PLCB4/TRPM4/PRKCA/KCNN3/PRKCG/RAB3A/CAMK2D/STX1A/CREB5/RAPGEF4
Calcium signaling pathway	Calcium signaling pathway	Calcium signaling pathway	209	-0.385092682809931	-1.38823247284377	0.00832422966456042	0.0481929085842972	0.0344344865163718	4615	tags=32%, list=20%, signal=26%	CACNA1D/SLC25A31/ERBB4/LTB4R2/FGF9/TACR2/EGFR/NOS1/ADCY4/PTGER1/SPHK1/NTRK1/ATP2B1/RYR1/MET/MCOLN2/OXTR/ITPR3/PDE1A/VEGFD/FGF1/EGF/FGFR4/CACNA1I/TNNC1/TPCN1/PPP3CA/GRIN2C/HTR6/FGFR2/ITPKC/PLCD4/ERBB3/STIM1/BDKRB2/GNAL/ATP2A1/PLCG2/PLCB1/ATP2B4/MYLK/ASPH/P2RX7/ITPR1/MST1R/PLCB4/PHKA2/GRIN2D/VEGFA/ADORA2A/PTK2B/CAMK1D/F2R/P2RX4/ATP2A3/PRKCA/ADRB1/PDGFA/PRKCG/CAMK2D/CACNA1H/CACNA1A/RET/CACNA1G/ITPR2…
Amoebiasis	Amoebiasis	Amoebiasis	86	-0.458275327120641	-1.48842283308393	0.00894068469348783	0.0508694129112238	0.0363468851423099	3859	tags=30%, list=17%, signal=25%	VCL/PTK2/TGFB1/COL4A6/ACTN1/SERPINB9/LAMA1/GNAL/LAMA5/PIK3CA/PLCB1/COL4A5/PLCB4/RAB5B/PIK3R1/LAMC2/PIK3CD/PRKCA/PRKCG/LAMB2/COL1A1/LAMB1/FN1/COL4A4/COL4A3/ARG2
Carbon metabolism	Carbon metabolism	Carbon metabolism	107	-0.442061113728755	-1.47907941029305	0.0106044174631858	0.0589356138344197	0.0421102950523446	3251	tags=26%, list=14%, signal=23%	GLUD1/GOT1/ACADS/GPI/ENO4/PGK1/GLDC/PFKL/OGDH/ACAT2/CPS1/PC/CAT/PCCA/IDH1/MMUT/MCEE/HK1/ALDH6A1/IDH2/HK2/H6PD/OGDHL/MTHFR/ALDOA/ENO2/ACSS2/ALDOC
Prion disease	Prion disease	Prion disease	258	0.371313173192012	1.38977634122317	0.0107155661517127	0.0589356138344197	0.0421102950523446	4362	tags=36%, list=19%, signal=30%	PPIF/HSPA8/PSMC4/ATF4/ND1/HSPA1B/CAV1/PSMD11/PSMC2/UQCR11/HSPA5/PSMD12/PSMB5/PSMC5/NDUFB10/TUBB6/ND2/PSMC1/PSMA5/PSMA7/PSMB2/CYTB/NDUFC1/ADRM1/TUBA4A/UQCR10/NDUFV3/NDUFS3/CYCS/PSMB6/PSMB7/PSMD6/PSMD8/PSMB4/NDUFA6/HSPA1L/PSMC3/EIF2S1/NDUFB7/ATP5MC1/CREB3/UQCRFS1/NDUFA3/RYR3/NDUFAB1/VDAC3/PSMC6/TUBA1B/PSMD13/PSMB3/SDHD/STIP1/PPP3R1/PSMD4/PRNP/CACNA1B/ATP5PO/NCF2/UQCRQ/PSMD14/PSMA3/CAV2/NDUFB2/NDUFB…
Nicotine addiction	Nicotine addiction	Nicotine addiction	26	-0.610967335830275	-1.60050243300721	0.0112885642244276	0.0610692818698542	0.0436348297889867	5060	tags=46%, list=22%, signal=36%	GABRE/GRIN3B/GABRD/GABRR2/GRIA3/GRIN3A/GRIN2C/GRIA4/SLC17A7/GRIN2D/GRIN2B/CACNA1A
Biosynthesis of cofactors	Biosynthesis of cofactors	Biosynthesis of cofactors	133	0.440620036329635	1.52556451290088	0.0124845430350522	0.066449987122052	0.0474794166358522	4997	tags=47%, list=21%, signal=37%	PSAT1/PPCDC/PMM2/NME6/GCLM/SPR/CTPS1/UMPS/NME1/MAT2A/MTHFD1L/LIAS/FLAD1/COQ2/PNPO/ALDH1B1/MTHFD2/VKORC1L1/PANK2/NQO1/MTHFD2L/NME2/AK8/DHFR/RFK/CTPS2/UGDH/COX10/ADSS2/NADK/EPRS1/ADSL/AK4/AK1/GMPPB/COX15/PPCS/EARS2/MAT2B/GCLC/DLD/FECH/COQ5/AK2/COQ3/COQ7/MTHFD1/FPGS/PDXK/NFS1/DHODH/HMBS/PTS/TPK1/RDH13/LIPT2/DHRS3/UROD/NME4/NMNAT1/UROS/DHFR2
Olfactory transduction	Olfactory transduction	Olfactory transduction	109	-0.433871107400216	-1.45641961229248	0.0127702141191123	0.0668915977667787	0.0477949534282565	4072	tags=17%, list=18%, signal=14%	GUCY2D/CNGA4/OR2A12/OR51B6/PDE1A/OR2AE1/GRK3/OR2A42/OR7D2/OR10H1/GNAL/OR51B2/PRKG2/OR51M1/CAMK2D/GNG7/PDE2A/OR2A7/PRKG1
Regulation of lipolysis in adipocytes	Regulation of lipolysis in adipocytes	Regulation of lipolysis in adipocytes	47	-0.525998001648728	-1.54700826150504	0.0132221842041125	0.0681768873024549	0.0487133102256775	2138	tags=28%, list=9%, signal=25%	PIK3CA/AQP7/PLIN1/PNPLA2/PIK3R1/PRKG2/PIK3CD/ADRB1/LIPE/IRS2/INSR/PTGS1/PRKG1
Base excision repair	Base excision repair	Base excision repair	33	0.58019782464561	1.61279791694471	0.0139282129132676	0.0682497874255535	0.0487653983519106	5377	tags=61%, list=23%, signal=47%	UNG/POLE3/POLE2/TDG/PCNA/FEN1/OGG1/POLD2/POLD3/APEX1/NEIL2/POLE/APEX2/POLD1/HMGB1/PARP2/PARP3/POLE4/SMUG1/NEIL3
Basal transcription factors	Basal transcription factors	Basal transcription factors	43	0.543188777383557	1.58140987889833	0.0140635925604171	0.0682497874255535	0.0487653983519106	5607	tags=56%, list=24%, signal=42%	TAF5L/TAF9/GTF2H3/GTF2H2C/GTF2H2/TAF13/GTF2H1/TAF6L/TBPL1/ERCC3/GTF2F2/GTF2F1/TAF4/GTF2H5/GTF2IRD1/TBP/GTF2A2/TAF9B/TAF15/TAF3/CDK7/TAF7/TAF11/GTF2B
Long-term depression	Long-term depression	Long-term depression	53	-0.495532472127422	-1.4777242606081	0.0137606755206009	0.0682497874255535	0.0487653983519106	4341	tags=45%, list=19%, signal=37%	KRAS/GRIA3/NOS1/GNA13/RYR1/GNAI2/PLA2G4B/ITPR3/PLA2G4C/PLA2G4A/MAPK3/PLCB1/GUCY1A2/ITPR1/PLCB4/JMJD7-PLA2G4B/IGF1R/PRKG2/GNAZ/PRKCA/PRKCG/CACNA1A/ITPR2/PRKG1
MAPK signaling pathway	MAPK signaling pathway	MAPK signaling pathway	280	-0.353716811291021	-1.31368527145571	0.0136028632180693	0.0682497874255535	0.0487653983519106	3823	tags=30%, list=16%, signal=26%	STMN1/EFNA4/PTPRR/SOS2/MET/TGFB1/CACNG8/RASGRP3/PLA2G4B/KITLG/MAPK11/VEGFD/TNFRSF1A/PLA2G4C/FGF1/RPS6KA3/EPHA2/TAB2/TGFBR1/EGF/MAPK8/FGFR4/CACNA1I/MAP3K2/MAPT/MAPK8IP1/MAP4K2/RASA2/PLA2G4A/STK3/PPP3CA/DUSP16/RAPGEF2/RELB/MAP3K5/PPM1A/FGFR2/DUSP8/ERBB3/CACNB2/EFNA5/CACNA2D2/MAPK3/MAP3K8/RASGRP1/ATF2/MAP3K13/EFNA2/MAP3K3/RAC2/NF1/MAP3K1/TRAF6/CDC25B/CACNB4/VEGFA/NR4A1/DUSP10/NGFR/MKNK2/JMJD7-PLA2G4…
Phospholipase D signaling pathway	Phospholipase D signaling pathway	Phospholipase D signaling pathway	137	-0.412717288055707	-1.41457338674084	0.0146759111588904	0.0691864383204832	0.049434648114157	3560	tags=30%, list=15%, signal=25%	SHC2/PLA2G4B/PLPP1/KITLG/DNM2/PLA2G4C/EGF/ADCY6/RAPGEF3/PLA2G4A/PIK3CA/FYN/RALB/MAPK3/PLCG2/PLCB1/SHC3/DGKD/PLCB4/PTK2B/PLD2/PIK3R1/F2R/JMJD7-PLA2G4B/PIK3CD/CYTH2/RALGDS/DNM3/PRKCA/RRAS/DGKE/GAB2/PDGFA/GAB1/AGPAT4/DNM1/INSR/CYTH4/DGKH/PLD1/RAPGEF4
Proteoglycans in cancer	Proteoglycans in cancer	Proteoglycans in cancer	192	-0.371878256284	-1.33016852486301	0.014545291678107	0.0691864383204832	0.049434648114157	3874	tags=30%, list=17%, signal=25%	WNT3/ARHGEF12/PTK2/SOS2/MET/TGFB1/ROCK1/ITPR3/MMP9/MAPK11/CD44/FZD2/TIMP3/EIF4B/WNT5B/PPP1CB/PTPN6/IQGAP1/ITGAV/ERBB3/PIK3CA/WNT11/MAPK3/PLCG2/STAT3/TWIST1/CBL/ANK3/ITPR1/ITGA2/GPC3/VEGFA/WNT7B/PIK3R1/SDC4/WNT16/PPP1R12B/IGF1R/WNT6/PIK3CD/TIAM1/PRKCA/RRAS/WNT4/PRKCG/CAMK2D/COL1A1/GAB1/FN1/WNT7A/PLAUR/FZD7/PTCH1/HSPG2/WNT8B/PDCD4/ITPR2
Cortisol synthesis and secretion	Cortisol synthesis and secretion	Cortisol synthesis and secretion	54	-0.511222129421124	-1.52952140613802	0.0150468534601107	0.0699360794624865	0.0499702768727177	3522	tags=37%, list=15%, signal=32%	ITPR3/ATF6B/NR5A1/SP1/CACNA1I/ADCY6/CREB3L3/CREB3L2/PLCB1/ATF2/ITPR1/PLCB4/NR4A1/PDE8B/CACNA1H/LDLR/CREB5/PBX1/CACNA1G/ITPR2
Nucleotide excision repair	Nucleotide excision repair	Nucleotide excision repair	45	0.543287403375502	1.59378964017015	0.0160408690062287	0.0735206496118817	0.0525315008391117	4523	tags=49%, list=19%, signal=39%	POLE3/RFC3/RPA2/POLE2/GTF2H3/GTF2H2C/RFC2/GTF2H2/PCNA/CUL4A/GTF2H1/ERCC8/RAD23B/ERCC3/XPA/POLD2/GTF2H5/POLD3/CETN2/POLE/RFC4/POLD1
Fanconi anemia pathway	Fanconi anemia pathway	Fanconi anemia pathway	53	0.499548056738222	1.51886135708939	0.0169868042821567	0.0767896631933109	0.0548672553598139	4988	tags=51%, list=21%, signal=40%	TELO2/RPA2/PALB2/RAD51C/CENPS/TOP3B/RAD51/CENPX/FAAP100/FAN1/BRCA1/EME2/TOP3A/USP1/MLH1/REV3L/FAAP24/FANCD2/PMS2/FANCL/FANCF/ATRIP/RMI1/FANCE/BRCA2/FANCI/BRIP1
Adrenergic signaling in cardiomyocytes	Adrenergic signaling in cardiomyocytes	Adrenergic signaling in cardiomyocytes	134	-0.41588388301198	-1.42661319575574	0.0178573457193779	0.0796341092891178	0.0568996506563393	4627	tags=33%, list=20%, signal=26%	CACNB3/CACNA1D/SCN1B/TPM4/CACNA2D4/ADCY4/PPP2R5A/ATP2B1/CACNG8/GNAI2/SCN5A/MAPK11/PPP2R5C/ATF6B/PPP1CB/ADCY6/TNNC1/SCN4B/RAPGEF3/CREB3L3/TPM1/CACNB2/CREB3L2/CACNA2D2/ATP2A1/PPP2R3A/TNNT2/MAPK3/PLCB1/ATF2/ATP2B4/PLCB4/CACNB4/TNNI3/PPP2R5B/KCNQ1/PPP2R3B/ATP2A3/PRKCA/ADRB1/CAMK2D/RPS6KA5/CREB5/RAPGEF4
Autophagy - animal	Autophagy - animal	Autophagy - animal	134	-0.413480120170505	-1.41836752928682	0.0198258333589914	0.084403300463275	0.0603073024043815	3131	tags=27%, list=13%, signal=23%	VMP1/DAPK1/C9orf72/MAPK8/TANK/RUBCN/ULK2/RRAGD/MTMR14/PIK3CA/MAPK3/MTMR4/ITPR1/TRAF6/MTMR3/PIK3R1/UVRAG/RB1CC1/CTSB/IGF1R/EIF2AK3/PIK3CD/ATG10/GABARAPL1/ATG9B/RRAS/ULK1/ERN1/ATG2A/IRS2/WIPI1/TP53INP2/BNIP3/DDIT4/ATG16L2/DEPTOR
Ubiquitin mediated proteolysis	Ubiquitin mediated proteolysis	Ubiquitin mediated proteolysis	136	0.389542088170577	1.35347574179199	0.0198946873197702	0.084403300463275	0.0603073024043815	5187	tags=48%, list=22%, signal=37%	CUL1/KEAP1/RCHY1/UBE2J1/UBC/UBE2F/UBE2L3/ELOC/ANAPC13/CDC16/CUL4A/UBE2E1/PRPF19/WWP2/UBE2D4/CDC23/UBE2K/BRCA1/ANAPC7/UBE2J2/UBE3B/ERCC8/UBE2G2/SKP2/RNF7/CDC26/UBE2G1/SAE1/UBE2N/UBE2Z/UBE2A/UBE2Q2/UBE2D2/UBE2Q1/SIAH1/UBE3A/UBA52/ANAPC11/TRIP12/SKP1/ANAPC1/UBE3C/UBE2E3/UBE4B/VHL/MGRN1/UBA3/FANCL/ANAPC4/COP1/STUB1/UBB/UBE2M/PIAS2/SMURF2/XIAP/FBXO4/CUL3/ELOB/CUL5/TRIM37/CDC27/MDM2/UBE2D3/RHOBTB2
Tight junction	Tight junction	Tight junction	156	-0.386972955523396	-1.34734230866591	0.0202056385957537	0.084403300463275	0.0603073024043815	3120	tags=24%, list=13%, signal=21%	TJP2/ACTN1/MAPK8/VASP/RAB8B/PARD3/RAPGEF2/AFDN/MAP3K5/RAB13/AMOTL1/CRB3/CLDN20/LLGL1/LLGL2/MYH10/MYL12A/BVES/CGN/MAP3K1/DLG3/WAS/PARD6A/PATJ/MICALL2/MAGI1/TIAM1/CLDN7/MYH14/AMOT/PARD6B/SYNPO/CLDN2/TUBA1A/CLDN3/TJP3/CLDN4/MYH11
Huntington disease	Huntington disease	Huntington disease	298	0.352528098999927	1.34042203702457	0.020177408352942	0.084403300463275	0.0603073024043815	5060	tags=43%, list=22%, signal=34%	PPIF/BDNF/PSMC4/ND1/CREBBP/PSMD11/PSMC2/POLR2C/UQCR11/PSMD12/PSMB5/PSMC5/DCTN5/CASP8/NDUFB10/POLR2L/POLR2F/TUBB6/ND2/PSMC1/PSMA5/EP300/PSMA7/PSMB2/CYTB/NDUFC1/ADRM1/POLR2I/TUBA4A/POLR2D/UQCR10/GPX8/SOD2/NDUFV3/POLR2E/NDUFS3/CYCS/PSMB6/PSMB7/PSMD6/PSMD8/PSMB4/NDUFA6/PSMC3/NDUFB7/ATP5MC1/CREB3/UQCRFS1/TFAM/POLR2B/NDUFA3/TBPL1/NDUFAB1/VDAC3/PSMC6/TUBA1B/PSMD13/CLTB/PSMB3/SDHD/PSMD4/TRAF2/CACNA1B/ATP…
PI3K-Akt signaling pathway	PI3K-Akt signaling pathway	PI3K-Akt signaling pathway	316	-0.342297017680413	-1.28501919541185	0.019496013580376	0.084403300463275	0.0603073024043815	3803	tags=29%, list=16%, signal=25%	KRAS/IL4R/ITGB4/GNG4/RELA/EGFR/STK11/BCL2L11/PPP2R5A/NTRK1/EFNA4/PTK2/PRKAA2/SOS2/MET/COL4A6/GNB5/KITLG/VEGFD/PPP2R5C/ATF6B/EIF4B/FGF1/SGK1/EPHA2/EGF/ITGA10/FGFR4/PKN2/GNB4/ITGA9/LAMA1/GSK3B/ITGA6/PHLPP1/ITGAV/SGK3/CREB3L3/FGFR2/PKN1/ERBB3/FOXO3/EFNA5/COL6A2/LAMA5/CREB3L2/PIK3CA/JAK2/PPP2R3A/GNG5/MAPK3/EPOR/ATF2/EFNA2/ITGA2/COL4A5/CHAD/COL6A1/VEGFA/NR4A1/PPP2R5B/ITGA3/ITGB8/NGFR/ITGA2B/PIK3R1/ITG…
Parathyroid hormone synthesis, secretion and action	Parathyroid hormone synthesis, secretion and action	Parathyroid hormone synthesis, secretion and action	100	-0.430634549940583	-1.42305827227671	0.0209052454316484	0.0862341374055495	0.0616154602195952	3641	tags=32%, list=16%, signal=27%	LRP5/GCM1/GNAI2/ITPR3/ATF6B/SP1/MEF2D/ADCY6/CREB3L3/MMP15/CREB3L2/MMP14/RXRB/MAPK3/PLCB1/ATF2/AKAP13/ITPR1/PLCB4/PLD2/CYP27B1/RUNX2/JUND/PRKCA/PRKCG/NR4A2/MEF2C/PLD1/CREB5/FOS/ITPR2/EGR1
Pyrimidine metabolism	Pyrimidine metabolism	Pyrimidine metabolism	54	0.487349136362138	1.49053584866462	0.0225969871121787	0.0898434427351682	0.0641943578075843	2584	tags=33%, list=11%, signal=30%	NME6/CTPS1/DCTPP1/UMPS/NME1/UPP1/DCTD/NT5C/NT5C3B/UCK2/TYMS/UCK1/PNP/NME2/TK2/NT5C3A/CTPS2/DTYMK
Th1 and Th2 cell differentiation	Th1 and Th2 cell differentiation	Th1 and Th2 cell differentiation	81	-0.436454427880441	-1.40643052851064	0.0225110222300958	0.0898434427351682	0.0641943578075843	5024	tags=42%, list=22%, signal=33%	MAPK9/RBPJL/MAPK10/CD4/NOTCH1/ZAP70/GATA3/IL4R/DLL1/RELA/LAT/NOTCH2/IFNGR1/HLA-DMA/MAPK11/MAPK8/DLL4/PPP3CA/STAT1/MAML3/STAT4/HLA-DRA/JAK2/MAPK3/TYK2/IL12RB2/STAT5B/RBPJ/MAML2/NFATC2/JAG1/FOS/NOTCH3/JAK3
Osteoclast differentiation	Osteoclast differentiation	Osteoclast differentiation	114	-0.413901018751608	-1.39043721300038	0.0222730176295202	0.0898434427351682	0.0641943578075843	3212	tags=27%, list=14%, signal=24%	IFNGR1/TGFB1/MAPK11/TNFRSF1A/TAB2/TGFBR1/MAPK8/PPP3CA/RELB/STAT1/PIK3CA/FYN/MAPK3/PLCG2/CYLD/TEC/TYK2/TRAF6/PIK3R1/PIK3CD/TNFRSF11A/JUND/SOCS3/NFKB2/STAT2/GAB2/NFATC2/CTSK/SOCS1/FOS/JUNB
Epithelial cell signaling in Helicobacter pylori infection	Epithelial cell signaling in Helicobacter pylori infection	Epithelial cell signaling in Helicobacter pylori infection	69	0.451652297298769	1.42023693403257	0.0231035606120098	0.09076398811861	0.0648520999635364	6061	tags=49%, list=26%, signal=37%	CXCL8/SRC/ATP6V1E2/CXCL1/ATP6V0E1/CXCL3/CXCL2/ATP6V0D1/NFKB1/NFKBIA/ATP6V0B/HBEGF/MAP3K14/ATP6V1G1/ATP6V0E2/IGSF5/ATP6V1C1/CSK/CASP3/JUN/MAP2K4/LYN/CDC42/MAPK14/MAPK12/CHUK/PTPN11/MAPK13/ATP6V1D/RAC1/CXCR1/TJP1/ATP6V1E1/ATP6V1B2
Serotonergic synapse	Serotonergic synapse	Serotonergic synapse	96	-0.430154377979504	-1.41211081524173	0.0241717381249725	0.0938432186028345	0.0670522518884687	6401	tags=50%, list=28%, signal=36%	MAP2K1/ALOX12/PRKACA/KCNJ9/GNB2/GNAS/CYP2C18/GNAQ/PLCB3/ALOX15/DDC/HTR1B/CYP2C9/CACNA1C/HTR3A/BRAF/CACNA1D/CYP2D6/KRAS/GNG4/MAOA/GNAI2/PLA2G4B/ITPR3/GNB5/APP/PLA2G4C/SLC18A2/GNB4/TRPC1/RAPGEF3/ALOX5/PLA2G4A/HTR6/GNG5/MAPK3/PLCB1/ITPR1/MAOB/PLCB4/ALOX12B/JMJD7-PLA2G4B/PRKCA/PRKCG/GNG7/CACNA1A/ITPR2/PTGS1
Folate biosynthesis	Folate biosynthesis	Folate biosynthesis	24	0.588826400161903	1.54749227322485	0.0244670540834145	0.0938852075293811	0.0670822535457141	5943	tags=58%, list=26%, signal=43%	SPR/AKR1B10/QDPR/PCBD2/MOCOS/DHFR/PCBD1/TPH1/FPGS/PTS/DHFR2/AKR1B1/ALPL/MOCS2
Aldosterone-regulated sodium reabsorption	Aldosterone-regulated sodium reabsorption	Aldosterone-regulated sodium reabsorption	33	-0.549509822830854	-1.48544500172794	0.0258094376548376	0.0978978669666254	0.0699493531117196	2138	tags=42%, list=9%, signal=39%	ATP1A1/KCNJ1/KRAS/SFN/SGK1/PIK3CA/MAPK3/SCNN1A/PIK3R1/PIK3CD/PRKCA/PRKCG/NR3C2/INSR
Salivary secretion	Salivary secretion	Salivary secretion	68	-0.456772561722295	-1.43982519572814	0.0270887847343488	0.101582942753808	0.0725823897188294	1933	tags=21%, list=8%, signal=19%	PLCB1/DMBT1/GUCY1A2/ATP2B4/ITPR1/PLCB4/PRKG2/AMY2B/MUC5B/PRKCA/ADRB1/PRKCG/ITPR2/PRKG1
Influenza A	Influenza A	Influenza A	142	0.390436315185113	1.36323031928584	0.0278524167424746	0.103273005899063	0.0737899627476561	3841	tags=30%, list=17%, signal=25%	TLR3/MYD88/CXCL8/RAE1/CDK6/IKBKE/BID/TRAF3/CREBBP/NXT1/BAK1/NXF1/TRIM25/CASP8/RAF1/EP300/NFKB1/NFKBIA/DNAJC3/CYCS/NFKBIB/EIF2S1/FAS/CDK4/IFNAR1/TBK1/TNFRSF10A/TICAM1/XPO1/FADD/EIF2AK2/CPSF4/ACTB/CCND3/IFNGR2/ADAR/IL1A/BAX/MAPK1/PRSS3/CASP3/VDAC1
Epstein-Barr virus infection	Epstein-Barr virus infection	Epstein-Barr virus infection	180	0.372163569252931	1.34065483313178	0.0283347096730803	0.103893935467961	0.074233625342339	4179	tags=37%, list=18%, signal=30%	SYK/CCNE2/MYD88/IRAK1/CCNE1/E2F2/CDK6/PSMC4/E2F3/IKBKE/BID/TRAF3/PSMD11/BAK1/PSMC2/MYC/PSMD12/PSMC5/CASP8/CCND1/PSMC1/E2F1/ADRM1/NFKB1/NFKBIA/BCL2/CYCS/CALR/PSMD6/PSMD8/NFKBIB/PSMC3/SKP2/MAP3K14/SNW1/FAS/CDK4/PSMC6/IFNAR1/PSMD13/RUNX3/TBK1/PSMD4/FADD/TRAF2/RIPK1/EIF2AK2/PSMD14/PSMD2/TP53/USP7/CCND3/ISG15/PSMD3/BAX/CDK2/SEM1/PSMD1/CASP3/PDIA3/TAP2/JUN/MAP2K4/LYN/GADD45B/VIM
Amphetamine addiction	Amphetamine addiction	Amphetamine addiction	61	-0.460510538658773	-1.4141157156122	0.0315473465860025	0.114402465641547	0.0817421126115044	5239	tags=43%, list=23%, signal=33%	DRD1/CACNA1C/CREB1/GRIN3B/CACNA1D/GRIA3/MAOA/GRIN3A/ATF6B/PPP1CB/SLC18A2/CREB3L3/PPP3CA/GRIN2C/GRIA4/CREB3L2/ATF2/MAOB/GRIN2D/GRIN2B/PRKCA/PRKCG/CAMK2D/STX1A/CREB5/FOS
cGMP-PKG signaling pathway	cGMP-PKG signaling pathway	cGMP-PKG signaling pathway	145	-0.38033670832243	-1.30973552205256	0.0332525636171407	0.119275499931048	0.0852239616732211	3575	tags=26%, list=15%, signal=22%	GNAI2/ROCK1/ITPR3/ATF6B/NPPC/MEF2D/PPP1CB/ADCY6/CNGA1/VASP/CREB3L3/PPP3CA/BDKRB2/ADRA2B/CREB3L2/ATP2A1/MAPK3/PLCB1/GUCY1A2/ATF2/ATP2B4/MYLK/KCNMB4/ITPR1/PLCB4/PRKG2/ATP2A3/ADRB1/NFATC2/PDE5A/IRS2/MEF2C/INSR/NFATC4/PDE2A/CREB5/ITPR2/PRKG1
Relaxin signaling pathway	Relaxin signaling pathway	Relaxin signaling pathway	124	-0.400297271611844	-1.36052915483072	0.034078653363757	0.120742154379641	0.0862719061596162	4469	tags=35%, list=19%, signal=29%	ARRB2/SMAD2/KRAS/GNG4/RELA/EGFR/NOS1/ADCY4/SOS2/TGFB1/GNAI2/SHC2/COL4A6/MMP9/GNB5/MAPK11/VEGFD/ATF6B/ACTA2/TGFBR1/MAPK8/ADCY6/INSL3/GNB4/CREB3L3/CREB3L2/PIK3CA/GNG5/MAPK3/PLCB1/ATF2/SHC3/COL4A5/PLCB4/VEGFA/PIK3R1/PIK3CD/PRKCA/COL1A1/GNG7/CREB5/COL4A4/FOS/COL4A3
Thermogenesis	Thermogenesis	Thermogenesis	224	0.35430087191406	1.31471802587207	0.0343932197323827	0.120742154379641	0.0862719061596162	5604	tags=44%, list=24%, signal=34%	COA7/SLC25A20/NDUFAF4/ADCY7/RPTOR/HRAS/ND1/PRKAB1/NDUFAF8/AKT1S1/UQCR11/CPT1A/NDUFB10/ND2/COA4/CYTB/PRKAA1/NDUFC1/UQCR10/ADCY3/MGLL/NDUFAF7/NDUFV3/NDUFS3/MLST8/NDUFAF1/COA3/NDUFA6/NDUFB7/ATP5MC1/RPS6KB2/ATP5MF/CREB3/UQCRFS1/NDUFA3/NDUFAB1/NDUFAF6/COX10/SDHD/NDUFAF5/ARID1B/SMARCD1/ATP5PO/UQCRQ/NDUFAF3/COA6/NDUFB2/NDUFB9/ACTB/ND3/COX7B/COX15/ATP5MC3/COX16/ATP5ME/SMARCC1/NDUFS2/ATP5PF/ATP5MG/NRAS/SM…
Autoimmune thyroid disease	Autoimmune thyroid disease	Autoimmune thyroid disease	31	-0.540937995642724	-1.46128851875684	0.0350904498900513	0.121320974924262	0.0866854812855971	6638	tags=52%, list=29%, signal=37%	HLA-DMB/HLA-DOA/HLA-DPA1/TSHR/IFNA5/HLA-DRB5/HLA-DQB1/HLA-C/HLA-B/CD40/HLA-DMA/HLA-E/HLA-DRA/PRF1/HLA-A/HLA-F
Hematopoietic cell lineage	Hematopoietic cell lineage	Hematopoietic cell lineage	77	-0.453102360069293	-1.43762124936582	0.0355568744867575	0.121320974924262	0.0866854812855971	5506	tags=39%, list=24%, signal=30%	HLA-DRB5/IL3RA/HLA-DQB1/ANPEP/FLT3/IL1R1/ITGAM/CD4/CR2/ITGA5/CD22/IL4R/HLA-DMA/KITLG/CD44/CD5/IL11RA/ITGA6/CD9/HLA-DRA/EPOR/CD24/ITGA2/CD59/CD55/ITGA3/ITGA2B/ITGA1/CD37/GP1BA
Fatty acid metabolism	Fatty acid metabolism	Fatty acid metabolism	56	-0.470440909412127	-1.42282371229541	0.035661013841374	0.121320974924262	0.0866854812855971	5041	tags=50%, list=22%, signal=39%	HACD1/ACSL6/HSD17B4/EHHADH/ACAA2/SCD5/ACADVL/FADS1/ACOX1/CPT1B/ACSL1/TECR/ACSBG2/ACADS/SCP2/OXSM/ELOVL3/ACSBG1/ELOVL7/ELOVL5/ACAT2/HSD17B12/HSD17B8/ACSL4/ACSL3/FASN/CPT1C/SCD
Pathways of neurodegeneration - multiple diseases	Pathways of neurodegeneration - multiple diseases	Pathways of neurodegeneration - multiple diseases	454	0.307372128257616	1.20524406144472	0.0363367184567055	0.122358337660335	0.0874266910236524	4390	tags=33%, list=19%, signal=27%	PPIF/WNT10B/TOMM40/BDNF/FUS/FZD6/XBP1/PSMC4/UBE2J1/ATF4/HRAS/ND1/UBC/BID/PPID/PSMD11/BAK1/PSMC2/UBE2L3/UQCR11/HSPA5/PSMD12/PSMB5/PSMC5/DCTN5/CASP8/NDUFB10/TUBB6/VAPB/RAF1/ND2/PSMC1/PSMA5/TARDBP/MFN2/PSMA7/PSMB2/CYTB/NDUFC1/ADRM1/TUBA4A/NFKB1/ATP2A2/UQCR10/GPX8/NDUFV3/NDUFS3/BCL2/CYCS/PSMB6/HSD17B10/PSMB7/UBE2J2/PSMD6/UBE2G2/PSMD8/PSMB4/NDUFA6/PSMC3/EIF2S1/NDUFB7/ATP5MC1/UQCRFS1/FAS/NDUFA3/RYR3/ND…
Dilated cardiomyopathy	Dilated cardiomyopathy	Dilated cardiomyopathy	85	-0.418115686859331	-1.35476415589512	0.0396240284884313	0.132080094961438	0.0943730184094482	4647	tags=40%, list=20%, signal=32%	ITGB1/CACNB3/CACNA1D/ITGA5/TPM4/CACNA2D4/ITGB4/ADCY4/LMNA/TGFB1/CACNG8/ITGA10/ADCY6/TNNC1/ITGA9/LAMA1/ITGA6/DES/ITGAV/TPM1/CACNB2/CACNA2D2/ATP2A1/TNNT2/ITGA2/CACNB4/TNNI3/ITGA3/ITGB8/ITGA2B/ITGA1/ATP2A3/ADRB1/ITGA7
Cholinergic synapse	Cholinergic synapse	Cholinergic synapse	103	-0.402530855902977	-1.33856774204782	0.0405963338217317	0.133967901611715	0.0957218818533463	3575	tags=26%, list=15%, signal=22%	GNAI2/ITPR3/GNB5/CHRM4/ADCY6/GNB4/CREB3L3/CREB3L2/PIK3CA/FYN/JAK2/GNG5/MAPK3/PLCB1/ITPR1/PLCB4/KCNQ1/PIK3R1/PIK3CD/PRKCA/PRKCG/CAMK2D/GNG7/CACNA1A/CREB5/FOS/ITPR2
Endocrine and other factor-regulated calcium reabsorption	Endocrine and other factor-regulated calcium reabsorption	Endocrine and other factor-regulated calcium reabsorption	46	-0.490966593441679	-1.43397888671532	0.0429967723117801	0.140484503592945	0.100378082312025	3804	tags=30%, list=16%, signal=26%	ATP2B1/DNM2/ADCY6/BDKRB2/KLK1/PLCB1/AP2A1/ATP2B4/PLCB4/CLTCL1/DNM3/PRKCA/PRKCG/DNM1
Adherens junction	Adherens junction	Adherens junction	69	-0.437066141231967	-1.3760003026683	0.0449086044187148	0.145292543707607	0.103813492154717	4177	tags=43%, list=18%, signal=36%	EGFR/WASL/VCL/FER/MET/CTNNA1/TGFBR1/ACTN1/PTPRF/PTPN6/IQGAP1/PARD3/TCF7L1/AFDN/FYN/NECTIN2/MAPK3/TCF7L2/WASF2/SMAD4/PTPRB/RAC2/WAS/CTNND1/IGF1R/CDH1/LMO7/PTPRM/INSR/SORBS1
Fatty acid degradation	Fatty acid degradation	Fatty acid degradation	41	-0.50177280354472	-1.42451483046079	0.0491571338204357	0.154493849149941	0.110387949631856	4965	tags=49%, list=21%, signal=38%	ACSL6/EHHADH/ACAA2/ALDH3A2/ACADVL/ACOX1/ADH6/CPT1B/ACSL1/ACSBG2/ACADS/ALDH7A1/ACSBG1/GCDH/ECI2/ACAT2/ALDH2/ACSL4/ACSL3/CPT1C
Viral carcinogenesis	Viral carcinogenesis	Viral carcinogenesis	182	0.365896619724245	1.3207243353395	0.0488221414636988	0.154493849149941	0.110387949631856	4295	tags=35%, list=18%, signal=28%	SYK/CCNE2/LTBR/CCNE1/CDK6/ATF4/HRAS/H2BC12/SRC/TRAF3/CREBBP/BAK1/GTF2H3/GTF2H2C/CHEK1/GTF2H2/H2BC5/CASP8/DDX3X/CCND1/DNAJA3/PSMC1/EP300/ATP6V0D1/GTF2H1/NFKB1/YWHAH/NFKBIA/RBL1/RANBP1/MRPS18B/CDKN2A/SKP2/KAT2A/CREB3/SNW1/YWHAG/SRF/TBPL1/CDK4/VDAC3/VAC14/TRAF2/EIF2AK2/UBE3A/TP53/USP7/CCND3/PMAIP1/BAX/CDK2/MAPK1/TBP/NRAS/GTF2A2/CASP3/PRKACB/JUN/HDAC7/LYN/H4C5/YWHAE/HDAC2
Vascular smooth muscle contraction	Vascular smooth muscle contraction	Vascular smooth muscle contraction	112	-0.389813858425218	-1.30651091200903	0.0487990051700114	0.154493849149941	0.110387949631856	4168	tags=29%, list=18%, signal=24%	PLA2G10/ADCY4/GNA13/ARHGEF12/ROCK1/PLA2G4B/ITPR3/NPPC/ACTA2/PLA2G4C/PPP1CB/ADCY6/PRKCH/PLA2G4A/MAPK3/PLCB1/GUCY1A2/MYH10/CALCRL/MYLK/KCNMB4/ITPR1/PLCB4/ADORA2A/JMJD7-PLA2G4B/PPP1R12B/PLA2G6/PRKCA/PRKCG/MYH14/ITPR2/PRKG1/MYH11
Hypertrophic cardiomyopathy	Hypertrophic cardiomyopathy	Hypertrophic cardiomyopathy	82	-0.418457897350371	-1.35251168963408	0.0496530189765832	0.154580153417665	0.110449615201139	4647	tags=41%, list=20%, signal=33%	ITGB1/CACNB3/CACNA1D/ITGA5/TPM4/CACNA2D4/ITGB4/PRKAB2/LMNA/ACE/PRKAA2/TGFB1/CACNG8/ITGA10/TNNC1/ITGA9/LAMA1/ITGA6/DES/ITGAV/TPM1/CACNB2/CACNA2D2/ATP2A1/TNNT2/ITGA2/CACNB4/TNNI3/ITGA3/ITGB8/ITGA2B/ITGA1/ATP2A3/ITGA7
Fatty acid biosynthesis	Fatty acid biosynthesis	Fatty acid biosynthesis	18	-0.617903096579839	-1.46626215248646	0.0528375733855186	0.159926470588235	0.114269631297495	3419	tags=50%, list=15%, signal=43%	ACSL1/ACSBG2/OXSM/ACSBG1/HSD17B8/ACSL4/ACSL3/ACACB/FASN
Glyoxylate and dicarboxylate metabolism	Glyoxylate and dicarboxylate metabolism	Glyoxylate and dicarboxylate metabolism	26	-0.547162810081188	-1.4333588023915	0.0533088235294118	0.159926470588235	0.114269631297495	3865	tags=35%, list=17%, signal=29%	HOGA1/ACO1/GLDC/ACAT2/CAT/PCCA/MMUT/MCEE/ACSS2
Bladder cancer	Bladder cancer	Bladder cancer	41	0.47756586040751	1.38926441634439	0.0521920668058455	0.159926470588235	0.114269631297495	2225	tags=32%, list=10%, signal=29%	CXCL8/E2F2/THBS1/HRAS/E2F3/SRC/MYC/CCND1/RAF1/E2F1/CDKN2A/HBEGF/CDK4
Wnt signaling pathway	Wnt signaling pathway	Wnt signaling pathway	149	-0.362021481253042	-1.25304557214652	0.0528301886792453	0.159926470588235	0.114269631297495	3321	tags=25%, list=14%, signal=21%	TLE6/FZD2/WNT5B/MAPK8/CTNNBIP1/GSK3B/PPP3CA/TCF7L1/RNF43/NOTUM/WNT11/TCF7L2/PLCB1/SMAD4/TLE3/PRICKLE3/NKD1/RAC2/PLCB4/FRAT1/WNT7B/WNT16/PPARD/WNT6/GPC4/FRAT2/PRKCA/WNT4/PRKCG/CAMK2D/NFATC2/DAAM1/WNT7A/FZD7/NFATC4/WNT8B/LGR4
Metabolic pathways	Metabolic pathways	Metabolic pathways	1375	-0.269598083467806	-1.11134193464322	0.0540983606557377	0.160832964111653	0.114917333208964	4168	tags=25%, list=18%, signal=21%	PLA2G10/CHKA/HPSE/GFPT1/NOS1/RRM2B/CKMT1A/SGPP2/ND4L/ST3GAL6/FUT3/FHIT/CYP4F3/GAPDH/GUCY2D/ADCY4/PLAAT3/GANAB/ACER3/MAOA/ACADVL/UPB1/HGSNAT/NUDT16/ST6GALNAC3/PDE6A/SPHK1/SPTLC2/FADS1/SAT2/GNS/ND6/ISYNA1/HOGA1/GALNT18/MAN2A2/IDS/UGP2/ACO1/PTGDS/NSD3/SETDB1/NDUFA13/GMDS/MAN1C1/PRDM16/MPST/ACOX1/HEXB/ADH6/ALG13/PLA2G4B/MBOAT1/KMT2A/PLPP1/OPLAH/QARS1/MCCC1/SEPSECS/ACOT8/PDE1A/ACSL1/CYP51A1/TCIRG1/ETN…
Viral protein interaction with cytokine and cytokine receptor	Viral protein interaction with cytokine and cytokine receptor	Viral protein interaction with cytokine and cytokine receptor	64	0.438047449876403	1.36309846614798	0.0559139784946237	0.16328860976306	0.116671925317147	2896	tags=16%, list=12%, signal=14%	LTBR/CXCL8/IL6R/CXCL1/CXCL3/CXCL2/CCL20/IL18R1/TNFRSF10A/TNFRSF10C
Gap junction	Gap junction	Gap junction	79	-0.414013883684987	-1.32438161423849	0.0555080275172409	0.16328860976306	0.116671925317147	4341	tags=37%, list=19%, signal=30%	KRAS/TUBA3E/EGFR/ADCY4/MAP2K5/SOS2/TUBB4B/GNAI2/ITPR3/TUBB8/EGF/ADCY6/MAP3K2/CDK1/MAPK3/PLCB1/GUCY1A2/ITPR1/PLCB4/PRKG2/TUBB4A/PRKCA/ADRB1/PDGFA/PRKCG/TUBB3/ITPR2/PRKG1/TUBA1A
Th17 cell differentiation	Th17 cell differentiation	Th17 cell differentiation	92	-0.391784410211285	-1.27959699006028	0.0570342205323194	0.165099059435661	0.117965516151796	5024	tags=38%, list=22%, signal=30%	MAPK9/IL1R1/HIF1A/MAPK10/CD4/IL21R/SMAD2/ZAP70/GATA3/IL4R/RELA/RORA/LAT/IFNGR1/HLA-DMA/TGFB1/MAPK11/TGFBR1/MAPK8/PPP3CA/STAT1/RARA/HLA-DRA/JAK2/RXRB/MAPK3/STAT3/SMAD4/TYK2/AHR/STAT5B/NFATC2/FOS/JAK3/IL1RAP
Legionellosis	Legionellosis	Legionellosis	53	0.444612074642607	1.35183009914876	0.0604166666666667	0.172413793103448	0.123191992520486	4089	tags=42%, list=18%, signal=34%	MYD88/HSPA8/CXCL8/HSPA1B/CXCL1/CASP8/CXCL3/HSPD1/CXCL2/NFKB1/EEF1A2/NFKBIA/CYCS/HSPA1L/CASP7/VCP/SAR1A/SAR1B/HSF1/CASP3/HSPA1A/ARF1
Valine, leucine and isoleucine degradation	Valine, leucine and isoleucine degradation	Valine, leucine and isoleucine degradation	46	-0.459685261231672	-1.34261468691706	0.0606060606060606	0.172413793103448	0.123191992520486	3459	tags=41%, list=15%, signal=35%	EHHADH/ACAA2/ALDH3A2/HIBADH/MCCC1/ACADS/DBT/ALDH7A1/ABAT/BCKDHB/ACAT2/ALDH2/IL4I1/PCCA/MMUT/MCEE/ALDH6A1/HMGCL/HMGCS1
Transcriptional misregulation in cancer	Transcriptional misregulation in cancer	Transcriptional misregulation in cancer	161	-0.365079307620286	-1.27336569698949	0.0613711557742911	0.173098131671078	0.123680961704374	4269	tags=35%, list=18%, signal=29%	TLX3/RELA/GRIA3/H3-5/TSPAN7/NTRK1/PER2/CDK14/PTK2/CD40/MET/H3-3A/KMT2A/MMP9/JMJD1C/ETV4/CDK9/SP1/NCOR1/ZEB1/KDM6A/CCNT1/POLK/SPINT1/ETV1/RARA/MLF1/FUT8/SIN3A/BIRC2/PLAT/DOT1L/REL/ATM/FOXO1/RXRB/TFE3/IGFBP3/SIX4/ETV5/NGFR/JUP/DDB2/WNT16/IGF1R/RUNX2/MLLT3/GADD45A/CDKN2C/PDGFA/MEF2C/PBX1/DUSP6/BAIAP3/BCL6/BIRC3
Asthma	Asthma	Asthma	21	-0.572779721988715	-1.41216134368841	0.062992125984252	0.17616442012545	0.125871866373528	9049	tags=71%, list=39%, signal=44%	IL9/IL5/HLA-DRB1/HLA-DOB/EPX/IL3/IL4/HLA-DMB/HLA-DOA/HLA-DPA1/HLA-DRB5/HLA-DQB1/CD40/HLA-DMA/HLA-DRA
Renin secretion	Renin secretion	Renin secretion	59	-0.435911287734068	-1.33046029829692	0.0657894736842105	0.182441397611676	0.130356851882027	5745	tags=42%, list=25%, signal=32%	ORAI1/PRKACA/GNAS/GNAQ/PLCB3/ADCYAP1R1/EDN2/CACNA1C/CREB1/PTGER4/CACNA1D/ACE/GNAI2/ITPR3/PDE1A/ADCY6/PPP3CA/PLCB1/GUCY1A2/ITPR1/PLCB4/CTSB/PRKG2/ADRB1/ITPR2
Alzheimer disease	Alzheimer disease	Alzheimer disease	355	0.30860944494979	1.18560573395832	0.0674157303370786	0.185393258426966	0.132465996451804	4755	tags=35%, list=20%, signal=29%	PPIF/WNT10B/FZD6/XBP1/PSMC4/ATF4/HRAS/ND1/BID/PPID/PSMD11/PSMC2/UQCR11/PSMD12/PSMB5/PSMC5/CASP8/NDUFB10/TUBB6/RAF1/ND2/PSMC1/PSMA5/NAE1/PSMA7/PSMB2/CYTB/NDUFC1/ADRM1/TUBA4A/NFKB1/ATP2A2/UQCR10/NDUFV3/NDUFS3/CYCS/PSMB6/HSD17B10/PSMB7/PSMD6/PSMD8/PSMB4/NDUFA6/PSMC3/EIF2S1/NDUFB7/ATP5MC1/UQCRFS1/FAS/NDUFA3/RYR3/NDUFAB1/VDAC3/PSMC6/TUBA1B/PSMD13/CASP7/CDK5R1/PSMB3/SDHD/PPP3R1/PSMD4/CALM1/FADD/TRAF2/E…
RNA degradation	RNA degradation	RNA degradation	71	0.41891518148677	1.32322426405127	0.0692640692640693	0.185830429732869	0.132778361276436	2511	tags=31%, list=11%, signal=28%	EXOSC6/LSM1/DIS3L/EXOSC2/PABPC4/MPHOSPH6/EXOSC3/DDX6/HSPD1/HSPA9/EXOSC5/EXOSC4/LSM5/EXOSC10/PARN/CNOT9/LSM7/LSM3/TENT4B/DHX36/CNOT10/MTREX
Insulin resistance	Insulin resistance	Insulin resistance	101	-0.382658530174404	-1.27020449230279	0.0690298507462687	0.185830429732869	0.132778361276436	3212	tags=28%, list=14%, signal=24%	TNFRSF1A/PPP1CB/RPS6KA3/MAPK8/NR1H2/PTPRF/GSK3B/CREB3L3/CREB3L2/PIK3CA/FOXO1/STAT3/GFPT2/PIK3R1/SLC2A4/SLC27A3/MLXIPL/PIK3CD/SREBF1/SOCS3/PPARA/PPP1R3B/ACACB/IRS2/INSR/CREB5/RPS6KA2/SLC27A1
Lipid and atherosclerosis	Lipid and atherosclerosis	Lipid and atherosclerosis	190	0.342613357494487	1.24250216541965	0.0686695278969957	0.185830429732869	0.132778361276436	4132	tags=32%, list=18%, signal=27%	MYD88/IRAK1/HSPA8/CXCL8/XBP1/CYP1A1/ATF4/HRAS/IKBKE/SRC/BID/HSPA1B/CXCL1/TRAF3/HSPA5/NFATC3/CASP8/CXCL3/HSPD1/CXCL2/TLR6/TIRAP/NFKB1/NFKBIA/SOD2/BCL2/CYCS/HSPA1L/EIF2S1/NOS3/NFE2L2/MIB2/FAS/CASP6/RXRA/CASP7/TBK1/PPP3R1/TNFRSF10A/TICAM1/CALM1/BCL2L1/HSP90AB1/TRAF2/NCF2/TP53/HSP90AA1/HSPA4/BAX/RAP1B/MAPK1/NRAS/PDPK1/PPP3CC/CASP3/HSPA1A/JUN/MAP2K4/LYN/VAV1/CAMK2G
JAK-STAT signaling pathway	JAK-STAT signaling pathway	JAK-STAT signaling pathway	134	-0.365345251969874	-1.25324971406	0.0714285714285714	0.190092165898617	0.135823429541596	2775	tags=21%, list=12%, signal=19%	IL11RA/PTPN6/STAT1/STAT4/IL20RA/IL13RA1/PIK3CA/JAK2/CTF1/EPOR/STAT3/SOCS7/IL10RA/TYK2/PIAS3/IL12RB2/FHL1/STAT5B/PIK3R1/PIK3CD/SOCS3/STAT2/PDGFA/LIFR/PIM1/SOCS1/LEPR/JAK3
Pentose phosphate pathway	Pentose phosphate pathway	Pentose phosphate pathway	28	-0.526823915140096	-1.37898609799859	0.0745697896749522	0.196864244741874	0.140662171681594	2756	tags=21%, list=12%, signal=19%	GPI/PGM1/PFKL/H6PD/ALDOA/ALDOC
beta-Alanine metabolism	beta-Alanine metabolism	beta-Alanine metabolism	28	-0.52404762498849	-1.37171902941447	0.0764818355640535	0.200309569334426	0.143123902809925	4338	tags=61%, list=19%, signal=49%	GADL1/EHHADH/ALDH3A2/UPB1/ACOX1/DPYD/ACADS/ALDH7A1/ABAT/GAD1/CARNS1/SMOX/MLYCD/AOC3/ALDH2/ALDH6A1/AOC2
Signaling pathways regulating pluripotency of stem cells	Signaling pathways regulating pluripotency of stem cells	Signaling pathways regulating pluripotency of stem cells	133	-0.361229732143659	-1.23892063635191	0.0795454545454545	0.206692913385827	0.147684888671213	2474	tags=21%, list=11%, signal=19%	FGFR2/ID1/PIK3CA/JAK2/WNT11/ISL1/MAPK3/ACVR2B/NODAL/STAT3/SMAD4/OTX1/WNT7B/PIK3R1/BMPR2/WNT16/IGF1R/WNT6/PIK3CD/JARID2/WNT4/ACVR1C/KLF4/WNT7A/LIFR/FZD7/WNT8B/JAK3
Graft-versus-host disease	Graft-versus-host disease	Graft-versus-host disease	28	-0.520980465202853	-1.36369059603629	0.0803059273422562	0.207038718929254	0.147931971419946	6693	tags=54%, list=29%, signal=38%	IL1B/HLA-DMB/HLA-DOA/HLA-DPA1/HLA-DRB5/HLA-DQB1/HLA-C/HLA-B/HLA-DMA/HLA-E/HLA-DRA/PRF1/HLA-A/KLRD1/HLA-F
Cushing syndrome	Cushing syndrome	Cushing syndrome	141	-0.355434513078288	-1.22213147736045	0.0812854442344045	0.207939508506616	0.148575597784632	3575	tags=30%, list=15%, signal=25%	GNAI2/ITPR3/KMT2A/ATF6B/FZD2/WNT5B/NR5A1/SP1/CACNA1I/ADCY6/GSK3B/CREB3L3/TCF7L1/ARNT/CREB3L2/WNT11/MAPK3/TCF7L2/PLCB1/ATF2/PDE11A/ITPR1/PLCB4/NR4A1/WNT7B/AHR/PDE8B/WNT16/WNT6/CDKN2C/WNT4/CAMK2D/CACNA1H/WNT7A/CDKN2B/FZD7/LDLR/CREB5/WNT8B/PBX1/CACNA1G/ITPR2
Carbohydrate digestion and absorption	Carbohydrate digestion and absorption	Carbohydrate digestion and absorption	36	-0.48560602835513	-1.34038631332161	0.0842911877394636	0.213796794456494	0.152760708000812	2138	tags=22%, list=9%, signal=20%	PIK3CA/PLCB1/PLCB4/PIK3R1/PIK3CD/AMY2B/HK1/HK2
Pancreatic secretion	Pancreatic secretion	Pancreatic secretion	80	-0.390777992271409	-1.25735100315674	0.0848708487084871	0.213796794456494	0.152760708000812	2084	tags=29%, list=9%, signal=26%	PLA2G10/ADCY4/ATP2B1/SLC4A4/ITPR3/ADCY6/TRPC1/ATP2A1/CELA2A/SCT/PLCB1/RAB27B/ATP2B4/RAB3D/ITPR1/PLCB4/KCNQ1/AMY2B/ATP2A3/PRKCA/PRKCG/CELA2B/ITPR2
Circadian rhythm	Circadian rhythm	Circadian rhythm	29	-0.507126734969445	-1.34077772973339	0.0857142857142857	0.214285714285714	0.15311004784689	774	tags=34%, list=3%, signal=33%	RORA/CRY1/PRKAB2/PER2/PRKAA2/BHLHE41/CRY2/NR1D1/BHLHE40/PER1
N-Glycan biosynthesis	N-Glycan biosynthesis	N-Glycan biosynthesis	49	0.43766771339252	1.29865093420985	0.0872340425531915	0.216445368741001	0.154653150232805	3825	tags=35%, list=16%, signal=29%	ALG5/ALG2/DOLK/ALG1/ALG3/B4GALT2/RPN1/MGAT4B/ALG8/STT3A/ALG6/ALG14/ALG11/DPM2/ALG10/MGAT1/SRD5A3
Small cell lung cancer	Small cell lung cancer	Small cell lung cancer	90	-0.380989869268689	-1.23765441943133	0.0879541108986616	0.216603407437002	0.154766071023568	2742	tags=31%, list=12%, signal=28%	LAMA1/POLK/ITGA6/ITGAV/BIRC2/LAMA5/PIK3CA/APAF1/RXRB/ITGA2/COL4A5/TRAF6/ITGA3/ITGA2B/PIK3R1/DDB2/LAMC2/PIK3CD/GADD45A/CASP9/CKS2/LAMB2/LAMB1/FN1/CDKN2B/COL4A4/BIRC3/COL4A3
Allograft rejection	Allograft rejection	Allograft rejection	28	-0.511182965612788	-1.33804518522336	0.0936902485659656	0.229020607605694	0.163638328879347	6638	tags=50%, list=29%, signal=36%	HLA-DMB/HLA-DOA/HLA-DPA1/HLA-DRB5/HLA-DQB1/HLA-C/HLA-B/CD40/HLA-DMA/HLA-E/HLA-DRA/PRF1/HLA-A/HLA-F
Butanoate metabolism	Butanoate metabolism	Butanoate metabolism	22	-0.549399471470895	-1.37672138010893	0.0953307392996109	0.231317235065232	0.165279300333691	3383	tags=36%, list=15%, signal=31%	BDH2/ACADS/ABAT/GAD1/ACAT2/ACSM3/HMGCL/HMGCS1
Thyroid hormone signaling pathway	Thyroid hormone signaling pathway	Thyroid hormone signaling pathway	113	-0.364411140931722	-1.22072244302877	0.096958174904943	0.233548888457162	0.166873846935899	3105	tags=26%, list=13%, signal=22%	NCOR1/MED30/MED12L/GSK3B/ITGAV/STAT1/PLCD4/SIN3A/PIK3CA/FOXO1/ATP2A1/THRA/RXRB/MAPK3/PLCG2/PFKL/PLCB1/PLCB4/PIK3R1/NCOA3/PIK3CD/ATP2A3/PRKCA/CASP9/WNT4/PRKCG/RCAN2/NOTCH3/PLCD1
Basal cell carcinoma	Basal cell carcinoma	Basal cell carcinoma	59	-0.418492524101103	-1.2772958721598	0.0996240601503759	0.235224235224235	0.16807090491301	3287	tags=31%, list=14%, signal=26%	FZD2/WNT5B/GSK3B/POLK/TCF7L1/WNT11/TCF7L2/GLI1/WNT7B/DDB2/WNT16/WNT6/GADD45A/WNT4/WNT7A/FZD7/PTCH1/WNT8B
Taste transduction	Taste transduction	Taste transduction	66	-0.39930822165728	-1.24841170030212	0.0985130111524164	0.235224235224235	0.16807090491301	6896	tags=45%, list=30%, signal=32%	SCNN1B/P2RX3/TAS2R50/PKD2L1/SCNN1G/TAS1R2/PRKACA/GRM4/TAS2R31/TAS2R30/PLCB3/P2RY1/TAS2R20/HTR1B/TAS2R46/CACNA1C/HTR3A/TAS2R5/ADCY4/ITPR3/PDE1A/TAS2R4/ADCY6/SCN9A/PLCB1/SCNN1A/PLCB4/GABBR1/ENTPD2/CACNA1A
Mineral absorption	Mineral absorption	Mineral absorption	52	0.412880965751705	1.24709065190815	0.0997920997920998	0.235224235224235	0.16807090491301	4062	tags=29%, list=17%, signal=24%	MT1E/MT2A/MT1X/SLC46A1/HMOX1/VDR/FTH1/TRPM7/CLCN2/ATOX1/HMOX2/ATP1B3/FTL/SLC40A1/SLC30A1
Bacterial invasion of epithelial cells	Bacterial invasion of epithelial cells	Bacterial invasion of epithelial cells	76	-0.389301022090064	-1.23893757445165	0.101663585951941	0.237936052227947	0.170008534925231	4421	tags=37%, list=19%, signal=30%	ITGA5/ACTR3C/ARPC1B/WASL/VCL/PTK2/MET/SHC2/DNM2/CTNNA1/SEPTIN3/ILK/PIK3CA/WASF2/CBL/SHC3/SEPTIN6/SEPTIN1/ARHGEF26/ELMO3/PIK3R1/CLTCL1/CDH1/PIK3CD/DNM3/GAB1/FN1/DNM1
Glycosaminoglycan biosynthesis - chondroitin sulfate / dermatan sulfate	Glycosaminoglycan biosynthesis - chondroitin sulfate / dermatan sulfate	Glycosaminoglycan biosynthesis - chondroitin sulfate / dermatan sulfate	20	0.543167116813528	1.3588132547806	0.10351966873706	0.238891543239369	0.17069124620612	3158	tags=45%, list=14%, signal=39%	CHPF2/B3GALT6/CHST3/B4GALT7/CHST14/CHST12/CHST7/CHSY1/CHST13
NF-kappa B signaling pathway	NF-kappa B signaling pathway	NF-kappa B signaling pathway	91	0.375017272914178	1.2428363756127	0.10351966873706	0.238891543239369	0.17069124620612	2713	tags=23%, list=12%, signal=20%	SYK/LTBR/MYD88/IRAK1/CXCL8/CXCL1/TRAF3/TRIM25/CXCL3/CXCL2/TIRAP/NFKB1/NFKBIA/BCL2/CFLAR/MAP3K14/TICAM1/BCL2L1/TRAF2/MALT1/RIPK1
Choline metabolism in cancer	Choline metabolism in cancer	Choline metabolism in cancer	93	-0.370225741093805	-1.21229467199231	0.106463878326996	0.243979721166033	0.17432681831321	3705	tags=30%, list=16%, signal=25%	SOS2/PLA2G4B/PLPP1/SP1/PLA2G4C/EGF/MAPK8/CHKB/PLA2G4A/SLC44A1/PIK3CA/MAPK3/WASF2/RAC2/WAS/DGKD/PLD2/PIK3R1/JMJD7-PLA2G4B/PIK3CD/RALGDS/PRKCA/DGKE/PDGFA/PRKCG/DGKH/PLD1/FOS
GnRH signaling pathway	GnRH signaling pathway	GnRH signaling pathway	86	-0.372268730588725	-1.20908381023438	0.108007448789572	0.245810055865922	0.175634617269431	3705	tags=40%, list=16%, signal=33%	MAPK7/CACNA1C/MAPK9/MAP2K7/MAPK10/CACNA1D/KRAS/EGFR/ADCY4/SOS2/PLA2G4B/ITPR3/MAPK11/PLA2G4C/MAPK8/ADCY6/MAP3K2/PLA2G4A/MMP14/MAPK3/PLCB1/MAP3K3/ITPR1/MAP3K1/PLCB4/PTK2B/PLD2/JMJD7-PLA2G4B/PRKCA/CAMK2D/GNRH1/PLD1/ITPR2/EGR1
Ether lipid metabolism	Ether lipid metabolism	Ether lipid metabolism	44	-0.442974909566873	-1.27221423403273	0.110679611650485	0.248464434317416	0.17753120665742	4168	tags=34%, list=18%, signal=28%	PLA2G10/PLAAT3/PLA2G4B/PLPP1/ENPP2/PLA2G4C/PLA2G4A/PLD3/GDPD3/PLD2/GAL3ST1/JMJD7-PLA2G4B/PLA2G6/LPCAT4/PLD1
Kaposi sarcoma-associated herpesvirus infection	Kaposi sarcoma-associated herpesvirus infection	Kaposi sarcoma-associated herpesvirus infection	175	0.32551377463136	1.16670800476847	0.11038961038961	0.248464434317416	0.17753120665742	4208	tags=32%, list=18%, signal=26%	SYK/TLR3/FGF2/CXCL8/E2F2/CDK6/HRAS/E2F3/IKBKE/SRC/UBC/BID/CXCL1/TRAF3/CREBBP/BAK1/MYC/NFATC3/CASP8/CCND1/RAF1/CXCL3/CXCL2/PDGFB/EP300/E2F1/NFKB1/NFKBIA/CYCS/GNG13/FAS/CDK4/IFNAR1/TBK1/PPP3R1/TICAM1/CALM1/FADD/TRAF2/EIF2AK2/TP53/UBA52/CTNNB1/ATG3/BAX/BECN1/MAPK1/NRAS/PPP3CC/CASP3/GNB3/JUN/MAP2K4/LYN/PTGS2/UBB
Antifolate resistance	Antifolate resistance	Antifolate resistance	30	0.480197736840701	1.31006363882951	0.114583333333333	0.248766447368421	0.177746999076639	3946	tags=37%, list=17%, signal=30%	SLC19A1/ABCC2/SLC46A1/GART/NFKB1/TYMS/DHFR/ABCG2/ABCC4/ATIC/FPGS
Synaptic vesicle cycle	Synaptic vesicle cycle	Synaptic vesicle cycle	69	-0.396492416017569	-1.24826343881968	0.11317254174397	0.248766447368421	0.177746999076639	3470	tags=26%, list=15%, signal=22%	DNM2/TCIRG1/SLC18A2/UNC13B/STX1B/SLC17A7/AP2A1/SNAP25/ATP6V1C2/CLTCL1/DNM3/SLC1A1/RAB3A/STXBP1/SYT1/DNM1/STX1A/CACNA1A
Insulin signaling pathway	Insulin signaling pathway	Insulin signaling pathway	127	-0.353463685330618	-1.20935132594684	0.112546125461255	0.248766447368421	0.177746999076639	3098	tags=23%, list=13%, signal=20%	PPP1CB/MAPK8/PTPRF/FLOT2/GSK3B/PRKAR2B/PIK3CA/FOXO1/MAPK3/CBL/SHC3/PHKA2/PIK3R1/SLC2A4/MKNK2/PIK3CD/HK1/SREBF1/LIPE/SOCS3/HK2/PPP1R3B/ACACB/IRS2/CBLB/INSR/FASN/SOCS1/SORBS1
Measles	Measles	Measles	113	0.355513634802446	1.20765902924233	0.113445378151261	0.248766447368421	0.177746999076639	3932	tags=35%, list=17%, signal=29%	CCNE2/MYD88/IRAK1/CCNE1/HSPA8/CDK6/RCHY1/IKBKE/BID/HSPA1B/TRAF3/BAK1/CASP8/CCND1/NFKB1/NFKBIA/TP73/BCL2/CYCS/NFKBIB/HSPA1L/EIF2S1/FAS/CDK4/IFNAR1/TBK1/BCL2L1/FADD/EIF2AK2/TP53/CCND3/ADAR/IL1A/BAX/CDK2/CSNK2A2/CASP3/HSPA1A/JUN
Apelin signaling pathway	Apelin signaling pathway	Apelin signaling pathway	128	-0.352939478317645	-1.20667156102097	0.114018691588785	0.248766447368421	0.177746999076639	4341	tags=31%, list=19%, signal=26%	KRAS/GNG4/NOS1/ADCY4/PRKAB2/GNA13/SPHK1/PRKAA2/RYR1/GNAI2/ITPR3/GNB5/GABARAPL2/ACTA2/MEF2D/TGFBR1/ADCY6/GNB4/PLAT/ADCY10/GNG5/MAPK3/PLCB1/PLIN1/SMAD4/MYLK/ITPR1/PLCB4/CDH1/GABARAPL1/RRAS/LIPE/SERPINE1/HDAC5/JAG1/MEF2C/GNG7/ITPR2/EGR1/NOTCH3
IL-17 signaling pathway	IL-17 signaling pathway	IL-17 signaling pathway	81	0.382467484964531	1.23762752499243	0.117773019271949	0.254020237645379	0.181500903453158	4153	tags=33%, list=18%, signal=27%	SRSF1/CXCL8/IKBKE/CXCL1/TRAF3/IL17RA/LCN2/CASP8/CXCL3/CXCL2/CCL20/NFKB1/NFKBIA/FOSL1/TBK1/HSP90AB1/FADD/TRAF2/TRAF4/HSP90AA1/IL17B/MAPK1/CASP3/ELAVL1/JUN/IL17RB/PTGS2
Mannose type O-glycan biosynthesis	Mannose type O-glycan biosynthesis	Mannose type O-glycan biosynthesis	23	0.504554315255803	1.30758833768685	0.120582120582121	0.258390258390258	0.184623342518079	5403	tags=52%, list=23%, signal=40%	FKRP/RXYLT1/B4GALT2/POMK/B4GAT1/FKTN/POMT2/B3GALNT2/B3GAT2/FUT4/POMGNT2/LARGE2
Porphyrin and chlorophyll metabolism	Porphyrin and chlorophyll metabolism	Porphyrin and chlorophyll metabolism	24	0.489061852451837	1.28530147016192	0.125	0.266129032258065	0.190152801358234	4983	tags=50%, list=21%, signal=39%	FXN/HCCS/HMOX1/COX10/HMOX2/EPRS1/COX15/EARS2/FECH/HMBS/UROD/UROS
Terpenoid backbone biosynthesis	Terpenoid backbone biosynthesis	Terpenoid backbone biosynthesis	21	-0.534537797645098	-1.31787768595205	0.125984251968504	0.266505148394912	0.190421541436875	2160	tags=38%, list=9%, signal=35%	GGPS1/ACAT2/MVK/FDPS/MVD/HMGCR/HMGCS1/IDI1
Morphine addiction	Morphine addiction	Morphine addiction	78	-0.379908164786524	-1.20753195412869	0.129213483146067	0.271595219351607	0.194058466139585	4591	tags=29%, list=20%, signal=24%	GABRD/ARRB2/GABRR2/GNG4/ADCY4/GNAI2/GNB5/PDE1A/ADCY6/GNB4/GRK6/GRK3/GNG5/PDE11A/PDE7B/GRK5/PDE8B/GABBR1/PRKCA/PRKCG/GNG7/CACNA1A/PDE2A
Hippo signaling pathway	Hippo signaling pathway	Hippo signaling pathway	148	-0.339085733227391	-1.17299249410903	0.130681818181818	0.272943037974684	0.195021500817637	3658	tags=30%, list=16%, signal=25%	TGFB1/FRMD6/TEAD1/CTNNA1/FZD2/WNT5B/FGF1/PPP1CB/TGFBR1/MOB1B/GSK3B/STK3/PARD3/TCF7L1/ID1/BIRC2/LLGL1/WNT11/TCF7L2/LLGL2/SMAD4/NKD1/DLG3/BMP8B/BMP6/WNT7B/PARD6A/PATJ/BMPR2/WNT16/WNT6/CDH1/WWTR1/WNT4/SERPINE1/BMP8A/AMOT/BBC3/PARD6B/AREG/WNT7A/FZD7/WNT8B/BIRC3
Cellular senescence	Cellular senescence	Cellular senescence	150	0.336033696884257	1.18116179179468	0.132196162046908	0.274129746835443	0.195869420386409	3722	tags=29%, list=16%, signal=25%	CCNE2/CDC25A/CCNE1/CXCL8/E2F2/CDK6/HRAS/E2F3/PPID/NBN/MYC/CHEK1/MYBL2/NFATC3/MRAS/CCND1/RAF1/RAD1/FOXM1/SIRT1/E2F1/NFKB1/LIN9/RBL1/TRPM7/CDKN2A/CCNB1/E2F4/CDK4/VDAC3/RAD50/PPP3R1/CALM1/TGFB3/TP53/CCND3/RRAS2/IL1A/CDK2/MAPK1/HUS1/NRAS/SQSTM1/PPP3CC
Necroptosis	Necroptosis	Necroptosis	133	0.336547152131415	1.16523160518611	0.132911392405063	0.274129746835443	0.195869420386409	4674	tags=37%, list=20%, signal=30%	TLR3/PGAM5/CHMP6/BID/PPID/CASP8/H2AX/MLKL/FTH1/CHMP4C/BCL2/CFLAR/TRPM7/STAT6/SPATA2/CHMP1A/CHMP3/FAS/VDAC3/IFNAR1/H2AZ1/TNFRSF10A/VPS4A/TICAM1/PYGB/HSP90AB1/FADD/TRAF2/RIPK1/EIF2AK2/H2AC6/HSP90AA1/IFNGR2/PLA2G4D/IL1A/BAX/FTL/VPS4B/SQSTM1/VDAC1/SHARPIN/CAMK2G/PPIA/DNM1L/SPATA2L/VDAC2/H2AC20/XIAP/HMGB1
Adipocytokine signaling pathway	Adipocytokine signaling pathway	Adipocytokine signaling pathway	61	-0.405212170898538	-1.24430789508935	0.139886578449905	0.286724042785521	0.204868215578809	5024	tags=43%, list=22%, signal=34%	MAPK9/ACSL6/MAPK10/ADIPOR2/RELA/STK11/PRKAB2/PRKAA2/CPT1B/ACSL1/ACSBG2/TNFRSF1A/MAPK8/ACSBG1/JAK2/RXRB/STAT3/ACSL4/ACSL3/SLC2A4/SOCS3/PPARA/ACACB/IRS2/CPT1C/LEPR
p53 signaling pathway	p53 signaling pathway	p53 signaling pathway	72	0.381800185981584	1.20988927309321	0.142857142857143	0.290311378631786	0.20743141567311	3475	tags=44%, list=15%, signal=38%	CCNE2/CCNE1/THBS1/CDK6/RCHY1/AIFM2/BID/EI24/TP53I3/CHEK1/CASP8/CCND1/TP73/SIVA1/BCL2/CYCS/STEAP3/SESN2/CDKN2A/CCNB1/FAS/CDK4/TNFRSF10A/BCL2L1/SHISA5/SIAH1/TP53/CCND3/PMAIP1/BAX/CDK2/PPM1D
mTOR signaling pathway	mTOR signaling pathway	mTOR signaling pathway	149	-0.336876280552379	-1.16601183511621	0.143396226415094	0.290311378631786	0.20743141567311	3874	tags=29%, list=17%, signal=24%	WNT3/CAB39L/PRKAA2/SOS2/LRP5/WDR59/FZD2/EIF4B/WNT5B/FLCN/TNFRSF1A/SGK1/RPS6KA3/GSK3B/ULK2/RRAGD/FNIP1/PIK3CA/WNT11/MAPK3/ATP6V1C2/WNT7B/CASTOR2/PIK3R1/WNT16/IGF1R/WNT6/PIK3CD/RICTOR/RNF152/PRKCA/ULK1/WNT4/PRKCG/WNT7A/INSR/STRADA/FZD7/WNT8B/RPS6KA2/DDIT4/LPIN1/DEPTOR
Linoleic acid metabolism	Linoleic acid metabolism	Linoleic acid metabolism	25	-0.487930818414472	-1.25596401447842	0.154425612052731	0.310734463276836	0.222023986519972	5619	tags=36%, list=24%, signal=27%	ALOX15/CYP2C9/PLA2G10/PLAAT3/PLA2G4B/PLA2G4C/PLA2G4A/JMJD7-PLA2G4B/PLA2G6
Taurine and hypotaurine metabolism	Taurine and hypotaurine metabolism	Taurine and hypotaurine metabolism	10	-0.648290563255135	-1.31317996595237	0.155419222903885	0.310838445807771	0.222098283447977	2392	tags=50%, list=10%, signal=45%	GADL1/GGT5/GAD1/CSAD/GGT7
Collecting duct acid secretion	Collecting duct acid secretion	Collecting duct acid secretion	26	0.47563853609846	1.25645609145686	0.157205240174672	0.312516441311096	0.223297233983048	4235	tags=31%, list=18%, signal=25%	ATP6V1E2/ATP6V0E1/ATP6V0D1/ATP6V1G1/ATP6V0E2/SLC12A7/ATP6V1C1/CA2
Long-term potentiation	Long-term potentiation	Long-term potentiation	61	-0.394416394085327	-1.2111566936027	0.158790170132325	0.313776982896211	0.224197908034295	3098	tags=26%, list=13%, signal=23%	PPP1CB/RPS6KA3/RAPGEF3/PPP3CA/GRIN2C/MAPK3/PLCB1/ITPR1/PLCB4/GRIN2D/GRIN2B/PRKCA/PRKCG/CAMK2D/ITPR2/RPS6KA2
Glutathione metabolism	Glutathione metabolism	Glutathione metabolism	51	0.394465761777613	1.17999755462369	0.16348195329087	0.319225115893416	0.228090672919059	3936	tags=25%, list=17%, signal=21%	CHAC1/ODC1/SRM/GCLM/CHAC2/GPX8/GSTP1/LAP3/MGST1/GSTO2/GCLC/GPX1/RRM2
Breast cancer	Breast cancer	Breast cancer	138	-0.332297409861375	-1.14042491609392	0.162570888468809	0.319225115893416	0.228090672919059	3287	tags=25%, list=14%, signal=21%	FZD2/WNT5B/SP1/FGF1/EGF/DLL4/GSK3B/POLK/TCF7L1/PIK3CA/WNT11/MAPK3/TCF7L2/SHC3/FRAT1/WNT7B/PIK3R1/DDB2/NCOA3/WNT16/IGF1R/WNT6/PIK3CD/FRAT2/GADD45A/WNT4/NFKB2/HES1/JAG1/WNT7A/FZD7/WNT8B/FOS/NOTCH3
Type I diabetes mellitus	Type I diabetes mellitus	Type I diabetes mellitus	34	-0.452814881197996	-1.23351453341215	0.167630057803468	0.323496602778623	0.231142708205459	5506	tags=53%, list=24%, signal=40%	IL1B/HLA-DMB/HLA-DOA/HLA-DPA1/HLA-DRB5/HLA-DQB1/PTPRN2/HLA-C/HLA-B/HLA-DMA/HLA-E/GAD1/ICA1/HLA-DRA/PRF1/HLA-A/CPE/HLA-F
MicroRNAs in cancer	MicroRNAs in cancer	MicroRNAs in cancer	192	-0.31778911181162	-1.13669747271582	0.166666666666667	0.323496602778623	0.231142708205459	2452	tags=17%, list=11%, signal=16%	ERBB3/TPM1/MDM4/EFNA5/PIK3CA/ATM/MAPK3/PAK4/PLCG2/STAT3/SPRY2/EFNA2/CDC25B/VEGFA/PIK3R1/RECK/BMPR2/PIK3CD/PRKCA/PDGFA/PRKCG/HDAC5/IRS2/SOX4/RPS6KA5/CDC25C/PIM1/SOCS1/PDCD4/NOTCH3/DDIT4/TNXB/BMF
Pyruvate metabolism	Pyruvate metabolism	Pyruvate metabolism	43	-0.423936920179302	-1.22368794305447	0.170172084130019	0.32649295210992	0.233283640423037	2028	tags=21%, list=9%, signal=19%	ALDH7A1/LDHA/ACAT2/HAGH/ALDH2/LDHD/PC/ACACB/ACSS2
alpha-Linolenic acid metabolism	alpha-Linolenic acid metabolism	alpha-Linolenic acid metabolism	21	-0.506083540264769	-1.24772505869711	0.173228346456693	0.326910299003322	0.233581840436186	4168	tags=38%, list=18%, signal=31%	PLA2G10/PLAAT3/ACOX1/PLA2G4B/PLA2G4C/PLA2G4A/JMJD7-PLA2G4B/PLA2G6
Prolactin signaling pathway	Prolactin signaling pathway	Prolactin signaling pathway	65	-0.38430760300611	-1.19845503270059	0.171903881700555	0.326910299003322	0.233581840436186	3774	tags=34%, list=16%, signal=28%	SOCS5/SOS2/SHC2/MAPK11/MAPK8/GSK3B/STAT1/FOXO3/PIK3CA/JAK2/MAPK3/STAT3/SHC3/SOCS7/GALT/STAT5B/PIK3R1/PIK3CD/TNFRSF11A/SOCS3/SOCS1/FOS
Non-alcoholic fatty liver disease	Non-alcoholic fatty liver disease	Non-alcoholic fatty liver disease	145	0.32371056497559	1.13433099653526	0.173361522198731	0.326910299003322	0.233581840436186	5272	tags=41%, list=23%, signal=32%	CXCL8/XBP1/ATF4/BID/IL6R/PRKAB1/UQCR11/CASP8/NDUFB10/CEBPA/MLXIP/CYTB/PRKAA1/NDUFC1/NFKB1/UQCR10/NDUFV3/NDUFS3/CYCS/NDUFA6/EIF2S1/NDUFB7/UQCRFS1/FAS/NDUFA3/NDUFAB1/RXRA/CASP7/SDHD/TRAF2/UQCRQ/NDUFB2/NDUFB9/GSK3A/COX7B/IL1A/BAX/IRS1/NDUFS2/CASP3/JUN/NDUFS5/MLX/NR1H3/UQCRH/COX4I1/COX8A/NDUFA9/AKT2/CDC42/CYC1/NDUFC2/NDUFS8/MAP3K11/NDUFS1/NDUFB11/NDUFS4/SDHB/NDUFA7
Hepatitis C	Hepatitis C	Hepatitis C	136	0.323542026256114	1.12415653477763	0.174468085106383	0.327127659574468	0.233737147510944	3724	tags=31%, list=16%, signal=26%	TLR3/E2F2/CDK6/PSME3/HRAS/E2F3/IKBKE/BID/TRAF3/BAK1/MYC/CASP8/PPP2CA/CCND1/RAF1/E2F1/NFKB1/YWHAH/NFKBIA/PPP2R1B/CYCS/CFLAR/EIF2S1/YWHAG/FAS/CDK4/IFNAR1/RXRA/TBK1/TICAM1/FADD/TRAF2/RIPK1/EIF2AK2/TP53/CTNNB1/PPP2R2D/BAX/CDK2/MAPK1/NRAS/CASP3
Hepatitis B	Hepatitis B	Hepatitis B	145	0.320741929762373	1.12392844776453	0.183932346723044	0.342924714229405	0.245024357216544	2673	tags=25%, list=11%, signal=22%	TLR3/CCNE2/MYD88/IRAK1/CCNE1/CXCL8/E2F2/ATF4/HRAS/E2F3/IKBKE/SRC/BID/TRAF3/CREBBP/MYC/NFATC3/CASP8/PCNA/DDX3X/RAF1/EP300/E2F1/TIRAP/NFKB1/NFKBIA/BCL2/CYCS/STAT6/CREB3/FAS/VDAC3/IFNAR1/TBK1/TICAM1/FADD
Biosynthesis of amino acids	Biosynthesis of amino acids	Biosynthesis of amino acids	67	-0.378132856369781	-1.18619516559534	0.186003683241252	0.344838289155131	0.246391632442581	3084	tags=22%, list=13%, signal=19%	GOT1/ASNS/ENO4/ASS1/PGK1/PFKL/CTH/CPS1/PC/IDH1/IDH2/ALDOA/ENO2/ARG2/ALDOC
Tuberculosis	Tuberculosis	Tuberculosis	151	0.319979491959741	1.12612404396957	0.190274841437632	0.350786020527478	0.250641367139251	3724	tags=25%, list=16%, signal=21%	SYK/MYD88/IRAK1/SRC/BID/CREBBP/NFYC/CASP8/RAF1/HSPD1/RFXAP/TLR6/HSPA9/IRAK2/EP300/ATP6V0D1/VDR/TIRAP/NFKB1/ATP6V0B/SPHK2/BCL2/CYCS/PPP3R1/CALM1/FADD/MALT1/TGFB3/IFNGR2/CARD9/NFYB/IL1A/BAX/RAB5C/MAPK1/PPP3CC/CASP3
Melanogenesis	Melanogenesis	Melanogenesis	90	-0.352448746070368	-1.14493791930564	0.193116634799235	0.354047163798598	0.252971498216542	3575	tags=28%, list=15%, signal=24%	GNAI2/KITLG/FZD2/WNT5B/ADCY6/GSK3B/CREB3L3/TCF7L1/CREB3L2/WNT11/MAPK3/TCF7L2/PLCB1/PLCB4/WNT7B/MC1R/WNT16/WNT6/PRKCA/WNT4/PRKCG/CAMK2D/WNT7A/FZD7/WNT8B
Starch and sucrose metabolism	Starch and sucrose metabolism	Starch and sucrose metabolism	26	-0.464641895708416	-1.21718534027323	0.194852941176471	0.35525674358141	0.253835759369174	3798	tags=35%, list=16%, signal=29%	UGP2/ENPP1/GPI/PGM1/GAA/AMY2B/HK1/HK2/PGM2L1
Ovarian steroidogenesis	Ovarian steroidogenesis	Ovarian steroidogenesis	40	-0.421247598438124	-1.18802187856332	0.200381679389313	0.360999906898799	0.257939327417324	3523	tags=28%, list=15%, signal=23%	PLA2G4B/PLA2G4C/ADCY6/ALOX5/PLA2G4A/BMP6/JMJD7-PLA2G4B/IGF1R/HSD17B7/INSR/LDLR
Fc gamma R-mediated phagocytosis	Fc gamma R-mediated phagocytosis	Fc gamma R-mediated phagocytosis	92	-0.348158067709188	-1.13711011437547	0.199619771863118	0.360999906898799	0.257939327417324	4412	tags=32%, list=19%, signal=26%	INPPL1/ACTR3C/LAT/ARPC1B/SPHK1/PLA2G4B/PLPP1/DNM2/PLA2G4C/VASP/PLA2G4A/PIK3CA/MAPK3/PLCG2/WASF2/RAC2/WAS/ASAP3/PLD2/PIK3R1/ASAP2/JMJD7-PLA2G4B/PLA2G6/PIK3CD/PRKCA/GAB2/PRKCG/GSN/PLD1
Toll-like receptor signaling pathway	Toll-like receptor signaling pathway	Toll-like receptor signaling pathway	85	0.348693672271212	1.13229116365316	0.201284796573876	0.360999906898799	0.257939327417324	2713	tags=21%, list=12%, signal=19%	TLR3/MYD88/IRAK1/CXCL8/IKBKE/TRAF3/CASP8/TLR6/TIRAP/NFKB1/NFKBIA/SPP1/TOLLIP/IFNAR1/TBK1/TICAM1/FADD/RIPK1
Vibrio cholerae infection	Vibrio cholerae infection	Vibrio cholerae infection	48	0.390837923001562	1.15457780325245	0.207708779443255	0.370507552520401	0.264732669105486	4089	tags=29%, list=18%, signal=24%	SEC61A1/ATP6V1E2/ATP6V0E1/ATP6V0D1/ADCY3/ATP6V0B/KDELR2/ATP6V1G1/ATP6V0E2/SEC61B/ACTB/ATP6V1C1/PRKACB/ARF1
Glycerolipid metabolism	Glycerolipid metabolism	Glycerolipid metabolism	54	-0.391360780142473	-1.17090919250425	0.210727969348659	0.373872203683105	0.267136757974531	1490	tags=20%, list=6%, signal=19%	GK/DGKD/PNPLA2/ALDH2/DGKE/AGPAT4/MBOAT2/DGKH/PNPLA3/LPIN1/LIPG
Staphylococcus aureus infection	Staphylococcus aureus infection	Staphylococcus aureus infection	61	-0.379287497826148	-1.16469953754655	0.217391304347826	0.383345561261922	0.273905600391294	7158	tags=44%, list=31%, signal=31%	ITGAL/CFB/DSG1/HLA-DMB/KRT40/HLA-DOA/HLA-DPA1/KRT14/HLA-DRB5/C5AR1/HLA-DQB1/KRT20/C5/ITGAM/KRT10/C4B/SELPLG/HLA-DMA/KRT13/C1R/C2/KRT23/KRT32/HLA-DRA/C1S/KRT19/KRT15
Arachidonic acid metabolism	Arachidonic acid metabolism	Arachidonic acid metabolism	54	-0.388991145719693	-1.16381950219982	0.218390804597701	0.383345561261922	0.273905600391294	4377	tags=28%, list=19%, signal=23%	GGT5/PLA2G10/CYP4F3/PLAAT3/PTGDS/PLA2G4B/PLA2G4C/ALOX5/PLA2G4A/LTA4H/ALOX12B/CYP4F2/JMJD7-PLA2G4B/PLA2G6/PTGS1
Phototransduction	Phototransduction	Phototransduction	24	-0.468019432319195	-1.19108236344775	0.222222222222222	0.388007054673721	0.277236300628113	5189	tags=50%, list=22%, signal=39%	GNGT1/CALM3/SLC24A1/SAG/GNAT1/PDE6B/GRK7/GUCY2D/PDE6A/CNGA1/RGS9/GUCA1B
Phenylalanine metabolism	Phenylalanine metabolism	Phenylalanine metabolism	16	-0.52360861246015	-1.22152903104287	0.225048923679061	0.390874446389947	0.279285090881494	4007	tags=38%, list=17%, signal=31%	MAOA/GOT1/AOC3/MAOB/IL4I1/AOC2
Arginine and proline metabolism	Arginine and proline metabolism	Arginine and proline metabolism	49	-0.389883004363945	-1.1547434052981	0.231203007518797	0.397563101756173	0.284064225816213	4340	tags=43%, list=19%, signal=35%	P4HA3/ALDH3A2/NOS1/CKMT1A/MAOA/SAT2/HOGA1/ALDH4A1/GOT1/ALDH7A1/CKM/CARNS1/CKMT1B/SMOX/P4HA2/MAOB/ALDH2/AZIN2/P4HA1/ARG2/SAT1
VEGF signaling pathway	VEGF signaling pathway	VEGF signaling pathway	58	-0.378519638822523	-1.15284357654234	0.231638418079096	0.397563101756173	0.284064225816213	3958	tags=36%, list=17%, signal=30%	SPHK1/PTK2/SHC2/PLA2G4B/MAPK11/SH2D2A/PLA2G4C/PLA2G4A/PPP3CA/PIK3CA/MAPK3/PLCG2/RAC2/VEGFA/PIK3R1/JMJD7-PLA2G4B/PIK3CD/PRKCA/CASP9/PRKCG/NFATC2
Lysosome	Lysosome	Lysosome	123	-0.329151239820327	-1.11819628892747	0.232514177693762	0.397563101756173	0.284064225816213	4406	tags=34%, list=19%, signal=28%	LAMP2/AP1S2/LAMP3/NPC2/CTSW/HGSNAT/GNS/IDS/CTSH/HEXB/CTSA/DNASE2/TCIRG1/PSAP/SCARB2/LGMN/MFSD8/GALNS/NAGA/ENTPD4/LIPA/NEU1/FUCA1/TPP1/SMPD1/GGA1/AP1G2/AP1S3/GAA/CTSS/MAN2B1/AP3B2/MANBA/CTSB/ARSA/GM2A/CLTCL1/IDUA/ABCA2/SORT1/NPC1/CTSK
Cysteine and methionine metabolism	Cysteine and methionine metabolism	Cysteine and methionine metabolism	47	0.387355094385781	1.1407068187329	0.236170212765957	0.401732836148278	0.287043557566872	3604	tags=26%, list=15%, signal=22%	PSAT1/SRM/GCLM/ADI1/MAT2A/ENOPH1/AMD1/SDSL/GOT2/LDHB/MAT2B/GCLC
Non-homologous end-joining	Non-homologous end-joining	Non-homologous end-joining	13	0.537871503769275	1.20840514363438	0.238568588469185	0.40373145740939	0.288471599552483	4993	tags=46%, list=21%, signal=36%	FEN1/RAD50/XRCC4/XRCC5/XRCC6/LIG4
Tryptophan metabolism	Tryptophan metabolism	Tryptophan metabolism	40	-0.411509544422303	-1.16055817012125	0.24236641221374	0.408065898114971	0.291568616196981	2785	tags=25%, list=12%, signal=22%	ALDH7A1/GCDH/ACAT2/MAOB/ALDH2/CAT/IL4I1/KYAT3/ALDH8A1/DHTKD1
Nitrogen metabolism	Nitrogen metabolism	Nitrogen metabolism	14	-0.521543230846635	-1.17920034430724	0.254509018036072	0.417850626626387	0.298559937366222	3251	tags=43%, list=14%, signal=37%	CA1/GLUD1/CA5B/CA14/CA8/CPS1
ABC transporters	ABC transporters	ABC transporters	43	-0.39864145819127	-1.15067294866413	0.254302103250478	0.417850626626387	0.298559937366222	4008	tags=26%, list=17%, signal=21%	ABCC8/ABCG4/ABCA10/ABCA1/ABCB6/ABCD4/ABCA7/ABCA3/ABCA5/ABCA2/ABCG1
Non-small cell lung cancer	Non-small cell lung cancer	Non-small cell lung cancer	70	-0.356746856594402	-1.12723891529254	0.252319109461967	0.417850626626387	0.298559937366222	3705	tags=33%, list=16%, signal=28%	SOS2/MET/RASSF5/KIF5A/EGF/POLK/FOXO3/PIK3CA/RXRB/MAPK3/PLCG2/STAT3/STAT5B/PIK3R1/KIF5C/DDB2/PIK3CD/PRKCA/GADD45A/CASP9/PRKCG/RET/JAK3
Peroxisome	Peroxisome	Peroxisome	77	-0.352543865942734	-1.11856524635038	0.249534450651769	0.417850626626387	0.298559937366222	3812	tags=36%, list=16%, signal=31%	EPHX2/ACSL6/DDO/HSD17B4/PEX16/EHHADH/PECR/PRDX5/ACOX1/PXMP4/ACOT8/ACSL1/SCP2/NUDT7/MLYCD/ECI2/PEX6/ABCD4/ACSL4/MVK/ACSL3/PEX11A/CAT/IDH1/IDH2/HMGCL/CRAT/PEX5L
Prostate cancer	Prostate cancer	Prostate cancer	93	0.330323143362396	1.09450666354674	0.254201680672269	0.417850626626387	0.298559937366222	3651	tags=27%, list=16%, signal=23%	CCNE2/CCNE1/E2F2/ATF4/HRAS/E2F3/CREBBP/CCND1/RAF1/PDGFB/EP300/E2F1/NFKB1/NFKBIA/BCL2/CREB3/GSTP1/HSP90AB1/TP53/HSP90AA1/CTNNB1/CDK2/MAPK1/NRAS/PDPK1
Arginine biosynthesis	Arginine biosynthesis	Arginine biosynthesis	20	-0.474400331859695	-1.16618956969062	0.265895953757225	0.434384478910319	0.310373598966225	4149	tags=30%, list=18%, signal=25%	NOS1/GLUD1/GOT1/ASS1/CPS1/ARG2
African trypanosomiasis	African trypanosomiasis	African trypanosomiasis	27	-0.434682895401215	-1.14405760808583	0.274074074074074	0.442763170154483	0.316360287446903	1933	tags=30%, list=8%, signal=27%	HBA2/HBA1/PLCB1/F2RL1/PLCB4/IL18/PRKCA/PRKCG
Alanine, aspartate and glutamate metabolism	Alanine, aspartate and glutamate metabolism	Alanine, aspartate and glutamate metabolism	32	-0.417244143306982	-1.12931027985815	0.276391554702495	0.442763170154483	0.316360287446903	3251	tags=38%, list=14%, signal=32%	GLUD1/ALDH4A1/GOT1/ASNS/ABAT/ASS1/GAD1/CPS1/GFPT2/IL4I1/RIMKLA/ADSS1
TNF signaling pathway	TNF signaling pathway	TNF signaling pathway	106	-0.328740022496105	-1.09678127047211	0.276119402985075	0.442763170154483	0.316360287446903	3489	tags=28%, list=15%, signal=24%	ITCH/MMP9/MAPK11/VEGFD/ATF6B/TNFRSF1A/TAB2/MAPK8/CREB3L3/TAB3/MAP3K5/BIRC2/CREB3L2/PIK3CA/MMP14/MAPK3/MAP3K8/ATF2/CASP10/TNFAIP3/PIK3R1/BCL3/PIK3CD/SOCS3/JAG1/RPS6KA5/CREB5/FOS/JUNB/BIRC3
Endocytosis	Endocytosis	Endocytosis	246	-0.289967747179202	-1.06282316122719	0.274864376130199	0.442763170154483	0.316360287446903	5378	tags=35%, list=23%, signal=27%	EHD4/GIT1/PML/ARAP2/RAB11FIP1/GIT2/CXCR4/WWP1/SH3GLB2/GRK7/WIPF2/SMAP1/HLA-C/SH3GLB1/CHMP7/WIPF3/DNAJC6/CHMP5/ARRB2/SMAD2/RAB11FIP5/WASHC1/AGAP9/ACTR3C/EGFR/ARPC1B/RAB5A/WASL/EPS15/STAM2/HLA-B/TSG101/ITCH/DNM2/AGAP5/EEA1/KIF5A/ARAP1/TGFBR1/HLA-E/CHMP2A/FGFR4/PSD/AGAP1/RAB31/ACAP3/MVB12A/GRK6/GRK3/PSD2/EPN2/PARD3/FGFR2/PIP5KL1/SMAP2/CBLC/AP2A1/CBL/TRAF6/HLA-A/SH3GL3/CHMP1B/GRK5/ASAP3/IQSEC2/FOLR1/…
Ubiquinone and other terpenoid-quinone biosynthesis	Ubiquinone and other terpenoid-quinone biosynthesis	Ubiquinone and other terpenoid-quinone biosynthesis	11	0.529067444068351	1.15552733358158	0.27906976744186	0.444893832153691	0.31788267432991	3768	tags=55%, list=16%, signal=46%	COQ2/VKORC1L1/NQO1/COQ5/COQ3/COQ7
Notch signaling pathway	Notch signaling pathway	Notch signaling pathway	56	-0.368089033109352	-1.11326586201513	0.280834914611006	0.44555539337323	0.318355368789804	5268	tags=45%, list=23%, signal=35%	DTX2/TLE1/RBPJL/TLE2/NOTCH1/KAT2B/MFNG/DLL1/NOTCH2/NUMB/DTX1/ADAM17/TLE6/APH1B/DLL4/MAML3/NCOR2/TLE3/CIR1/RBPJ/ATXN1/MAML2/HES1/JAG1/NOTCH3
Chronic myeloid leukemia	Chronic myeloid leukemia	Chronic myeloid leukemia	76	0.33438866504167	1.06798757777227	0.288503253796095	0.455531453362256	0.325483398893606	5513	tags=45%, list=24%, signal=34%	E2F2/CDK6/HRAS/E2F3/BAK1/MYC/CCND1/RAF1/E2F1/NFKB1/NFKBIA/CDKN2A/CDK4/BCL2L1/TGFB3/TP53/MECOM/CTBP2/ABL1/BAX/MAPK1/NRAS/SHC1/GADD45B/HDAC2/AKT2/TGFB2/CTBP1/CRK/MDM2/HDAC1/CHUK/PTPN11/GRB2
Autophagy - other	Autophagy - other	Autophagy - other	32	-0.412576176419815	-1.11667599109395	0.293666026871401	0.46147518508363	0.329730275785433	826	tags=22%, list=4%, signal=21%	GABARAPL2/ULK2/ATG10/GABARAPL1/ATG9B/ATG2A/WIPI1
Biosynthesis of unsaturated fatty acids	Biosynthesis of unsaturated fatty acids	Biosynthesis of unsaturated fatty acids	24	-0.443210819756823	-1.12794588054954	0.296934865900383	0.461609270088802	0.329826081339367	5041	tags=50%, list=22%, signal=39%	HACD1/HSD17B4/SCD5/FADS1/ACOX1/TECR/SCP2/ELOVL3/ELOVL7/ELOVL5/HSD17B12/SCD
Fructose and mannose metabolism	Fructose and mannose metabolism	Fructose and mannose metabolism	33	-0.407217284315905	-1.10079720957142	0.302144249512671	0.461609270088802	0.329826081339367	2781	tags=30%, list=12%, signal=27%	FCSK/PMM1/MPI/KHK/PFKL/PFKFB4/HK1/HK2/ALDOA/ALDOC
Longevity regulating pathway - multiple species	Longevity regulating pathway - multiple species	Longevity regulating pathway - multiple species	58	0.356315171209003	1.09202028582258	0.29723991507431	0.461609270088802	0.329826081339367	4501	tags=40%, list=19%, signal=32%	HSPA8/ADCY7/RPTOR/HRAS/HSPA1B/PRKAB1/AKT1S1/SIRT1/PRKAA1/SOD2/ADCY3/HSPA1L/RPS6KB2/IRS1/NRAS/SOD1/PRKACB/RPS6KB1/HSPA1A/CLPB/HDAC2/MTOR/AKT2
C-type lectin receptor signaling pathway	C-type lectin receptor signaling pathway	C-type lectin receptor signaling pathway	96	-0.328587437524274	-1.07868685763487	0.302103250478011	0.461609270088802	0.329826081339367	2593	tags=21%, list=11%, signal=19%	PPP3CA/RELB/STAT1/PIK3CA/MAPK3/PLCG2/CYLD/ITPR1/PIK3R1/BCL3/EGR2/PIK3CD/RRAS/NFKB2/STAT2/NFATC2/PLK3/CBLB/NFATC4/ITPR2
Toxoplasmosis	Toxoplasmosis	Toxoplasmosis	103	-0.324008111164797	-1.07744983870647	0.299813780260708	0.461609270088802	0.329826081339367	3799	tags=29%, list=16%, signal=24%	IFNGR1/CD40/HLA-DMA/TGFB1/GNAI2/MAPK11/TNFRSF1A/TAB2/MAPK8/LAMA1/ALOX5/ITGA6/STAT1/BIRC2/LAMA5/HLA-DRA/JAK2/MAPK3/STAT3/IL10RA/TYK2/TRAF6/LAMC2/HSPA2/CASP9/LAMB2/LAMB1/LDLR/SOCS1/BIRC3
Neuroactive ligand-receptor interaction	Neuroactive ligand-receptor interaction	Neuroactive ligand-receptor interaction	241	-0.287845972011723	-1.05504082930587	0.298181818181818	0.461609270088802	0.329826081339367	5628	tags=25%, list=24%, signal=19%	GPR83/P2RY1/ADCYAP1R1/NMUR1/C5AR1/RXFP4/HTR1B/TRHR/S1PR5/DRD1/OPRL1/EDN2/BDKRB1/GABRE/TAC4/C5/APLN/GRIN3B/PTGER4/LTB4R/TAC3/GABRD/GLRA1/CORT/TRH/LTB4R2/GABRR2/TACR2/GRIA3/SSTR2/PTGER1/OXTR/GRIN3A/CHRM4/INSL3/PTH2/PARD3/GRIN2C/HTR6/BDKRB2/ADRA2B/GRIA4/THRA/SCT/F2RL1/CALCRL/P2RX7/GRIN2D/GRID1/GRIN2B/ADORA2A/MC1R/F2R/P2RX4/DRD4/GABBR1/GIPR/ADRB1/PYY/GNRH1/LEPR
GABAergic synapse	GABAergic synapse	GABAergic synapse	76	-0.340832922290527	-1.08468945642327	0.304990757855823	0.463810829918993	0.331399125683746	4615	tags=29%, list=20%, signal=23%	CACNA1D/GABRD/GABRR2/GNG4/ADCY4/SLC38A2/GNAI2/GNB5/GABARAPL2/ADCY6/GNB4/HAP1/ABAT/GAD1/GNG5/SLC38A3/GABBR1/GABARAPL1/PRKCA/PRKCG/GNG7/CACNA1A
Coronavirus disease - COVID-19	Coronavirus disease - COVID-19	Coronavirus disease - COVID-19	192	0.286568797695228	1.03830102553069	0.307359307359307	0.465268676277851	0.332440776670617	5932	tags=31%, list=25%, signal=23%	SYK/TLR3/MYD88/IRAK1/CXCL8/IKBKE/IL6R/TRAF3/RPS17/RPS27L/NFKB1/NFKBIA/NFKBIB/HBEGF/RPL26L1/IFNAR1/TBK1/FAU/RPS26/EIF2AK2/RPL26/ISG15/UBA52/ADAR/RPS15/RPL24/MAPK1/NRP1/JUN/CFD/RPL6/RPL17/RPS10/RPS15A/RPL27/RPS7/MAPK14/IRAK4/RPL35/RSL24D1/MAPK12/RPL36A/IL12A/C8G/CHUK/RPL36/FGG/RPS12/MAPK13/F2/RPL22L1/MASP2/RPS27A/RPS14/RPL19/RPL41/PIK3R3/RPL10A/RPL21
Salmonella infection	Salmonella infection	Salmonella infection	234	0.278222790118735	1.03274471645545	0.316810344827586	0.477385451110061	0.34109837655073	4118	tags=27%, list=18%, signal=23%	MYD88/IRAK1/CXCL8/HRAS/CSE1L/BAK1/MYC/DYNLL2/ARPC4/DCTN5/CASP8/TUBB6/RAF1/VPS33A/RHOG/TLR6/ARPC5L/MLKL/TUBA4A/TIRAP/NFKB1/NFKBIA/MYL2/DYNLL1/BCL2/CYCS/ARL8B/FLNC/VPS18/PFN2/KPNA3/TUBA1B/M6PR/RHOB/CASP7/DYNC1LI1/MYL9/EXOC7/TNFRSF10A/HSP90AB1/FADD/TRAF2/RIPK1/TXN/ACTB/HSP90AA1/CTNNB1/SKP1/PFN1/BAX/ACTR10/RAB5C/DCTN1/MAPK1/ARPC1A/TUBB/PLEKHM2/S100A10/CASP3/RAB7A/JUN/MAP2K4/ARF1/EXOC5
Human immunodeficiency virus 1 infection	Human immunodeficiency virus 1 infection	Human immunodeficiency virus 1 infection	188	-0.292694482420047	-1.0417219093819	0.322701688555347	0.484052532833021	0.34586209682487	3771	tags=26%, list=16%, signal=22%	HLA-B/PTK2/CCNB2/GNAI2/ITPR3/GNB5/MAPK11/WEE1/TRIM5/TNFRSF1A/TAB2/HLA-E/MAPK8/B2M/GNB4/CDK1/PPP3CA/IRF3/BST2/PIK3CA/ATM/GNG5/MAPK3/PAK4/PLCG2/APOBEC3H/AP1G2/TAPBP/AP1S3/RAC2/ITPR1/TRAF6/HLA-A/APOBEC3G/PTK2B/PIK3R1/APOBEC3B/PIK3CD/PRKCA/CASP9/PRKCG/APOBEC3F/NFATC2/HLA-F/CDC25C/GNG7/NFATC4/FOS/ITPR2
Other types of O-glycan biosynthesis	Other types of O-glycan biosynthesis	Other types of O-glycan biosynthesis	44	0.36104653150055	1.06451931466643	0.340862422997947	0.503744239631336	0.359932088285229	3489	tags=25%, list=15%, signal=21%	GALNT14/EOGT/POFUT1/POGLUT1/GALNT5/GXYLT1/B4GALT2/GALNT7/B3GLCT/COLGALT1/POMT2
RIG-I-like receptor signaling pathway	RIG-I-like receptor signaling pathway	RIG-I-like receptor signaling pathway	58	0.344551751818503	1.05596823515778	0.341825902335456	0.503744239631336	0.359932088285229	3042	tags=24%, list=13%, signal=21%	CXCL8/IKBKE/TRAF3/TRIM25/CASP8/DDX3X/NFKB1/NFKBIA/NFKBIB/TBK1/FADD/TRAF2/RIPK1/ISG15
Chemokine signaling pathway	Chemokine signaling pathway	Chemokine signaling pathway	160	-0.299148051973095	-1.04342785424512	0.341698841698842	0.503744239631336	0.359932088285229	4469	tags=27%, list=19%, signal=22%	ARRB2/CXCL16/CCL22/KRAS/GNG4/RELA/ADCY4/PTK2/SOS2/GNAI2/SHC2/ROCK1/GNB5/ADCY6/GNB4/GRK6/GRK3/GSK3B/PARD3/STAT1/FOXO3/PREX1/PIK3CA/JAK2/GNG5/MAPK3/PLCG2/STAT3/PLCB1/SHC3/RAC2/WAS/PLCB4/GRK5/STAT5B/PTK2B/PIK3R1/RASGRP2/PIK3CD/TIAM1/STAT2/GNG7/JAK3
Spinocerebellar ataxia	Spinocerebellar ataxia	Spinocerebellar ataxia	135	0.30148229862126	1.04297615078918	0.341935483870968	0.503744239631336	0.359932088285229	3841	tags=33%, list=17%, signal=28%	PPIF/NOP56/XBP1/PSMC4/PSMD11/PSMC2/TWNK/PSMD12/PSMB5/PSMC5/PSMC1/PSMA5/PSMA7/PSMB2/ADRM1/ATP2A2/CYCS/PSMB6/PSMB7/PSMD6/PSMD8/PSMB4/PSMC3/TBPL1/VDAC3/PSMC6/PSMD13/AFG3L2/PSMB3/PSMD4/TRAF2/PSMD14/PSMA3/PSMD2/PSMA4/PSMD3/BECN1/SEM1/TBP/PSMB1/PSMD1/NRBF2/AMBRA1/ATXN1L/VDAC1
Gastric acid secretion	Gastric acid secretion	Gastric acid secretion	63	-0.344618701335713	-1.06523383111219	0.345215759849906	0.506316447779862	0.361769965877797	1933	tags=24%, list=8%, signal=22%	SSTR2/ADCY4/GNAI2/ITPR3/ADCY6/PLCB1/MYLK/SLC26A7/ITPR1/PLCB4/KCNQ1/PRKCA/PRKCG/CAMK2D/ITPR2
Acute myeloid leukemia	Acute myeloid leukemia	Acute myeloid leukemia	60	-0.34618734799186	-1.06064476031569	0.353271028037383	0.51583822678025	0.368573406056702	2562	tags=22%, list=11%, signal=19%	TCF7L1/RARA/PIK3CA/MAPK3/TCF7L2/STAT3/STAT5B/PIK3R1/JUP/PPARD/PIK3CD/PIM1/DUSP6
Pathogenic Escherichia coli infection	Pathogenic Escherichia coli infection	Pathogenic Escherichia coli infection	184	-0.288992073683446	-1.02779837421356	0.359116022099448	0.522062939615937	0.373021047763859	4354	tags=30%, list=19%, signal=24%	MAPK9/CLDN24/IL1R1/WIPF2/MYO1A/MAPK10/WIPF3/ITGB1/MYO1F/ACTR3C/TUBA3E/RELA/ARPC1B/CLDN1/GAPDH/WASL/GNA13/ARHGEF12/TUBB4B/ROCK1/CYFIP2/MAPK11/TUBB8/NCKAP1L/TNFRSF1A/TAB2/MAPK8/PTPN6/TAB3/MYO6/CLDN20/FYN/MAPK3/TLR5/WASF2/MYH10/MYO5B/TRAF6/IL18/MYO1D/F2R/MYO1E/TUBB4A/CYTH2/CLDN7/CASP9/TUBB3/MYH14/CYTH4/FOS/CLDN2/TUBA1A/CLDN3/CLDN4/MYH11
Ferroptosis	Ferroptosis	Ferroptosis	40	0.367089257607834	1.05857325874378	0.364016736401674	0.526866329002422	0.376453134598222	3860	tags=38%, list=17%, signal=31%	SLC7A11/SLC3A2/SLC39A14/GCLM/HMOX1/FTH1/STEAP3/VDAC3/PRNP/TP53/PCBP2/NCOA4/FTL/GCLC/SLC40A1
Shigellosis	Shigellosis	Shigellosis	232	-0.281567650801771	-1.02360632061581	0.36697247706422	0.52882496694844	0.377852607963159	4421	tags=28%, list=19%, signal=23%	ITGA5/TLN1/ACTR3C/FNBP1L/RELA/EGFR/ARPC1B/WASL/H3-5/RNF31/BCL10/VCL/PTK2/H3-3A/ROCK1/ITPR3/MAPK11/CD44/FNBP1/GABARAPL2/TNFRSF1A/SEPTIN3/CALCOCO2/TAB2/ACTN1/MAPK8/ILK/GSK3B/CAST/TAB3/RRAGD/IRF3/PLCD4/FOXO3/TECPR1/PIK3CA/ATM/FOXO1/MAPK3/PLCG2/TLR5/PLCB1/WASF2/MYL12A/SEPTIN6/FOXO4/ITPR1/TRAF6/PLCB4/IL18/TLN2/UBE2V1/PIK3R1/PIK3CD/CYTH2/FOXO6/GABARAPL1/HK1/TNIP1/HK2/WIPI1/CYTH4/RPS6KA5/ITPR2/BNIP3/PLC…
Mitophagy - animal	Mitophagy - animal	Mitophagy - animal	68	-0.33261138699937	-1.04844794876041	0.373161764705882	0.533798283261803	0.381406109890411	3367	tags=28%, list=14%, signal=24%	GABARAPL2/SP1/CALCOCO2/MAPK8/TAX1BP1/FOXO3/OPTN/TFE3/RHOT1/EIF2AK3/TBC1D17/GABARAPL1/NBR1/ATG9B/RRAS/ULK1/PINK1/BNIP3/BNIP3L
Vitamin digestion and absorption	Vitamin digestion and absorption	Vitamin digestion and absorption	20	0.418877891028267	1.04788528768606	0.376811594202899	0.533798283261803	0.381406109890411	881	tags=15%, list=4%, signal=14%	SLC5A6/SLC19A1/SLC46A1
Glycerophospholipid metabolism	Glycerophospholipid metabolism	Glycerophospholipid metabolism	89	-0.320113698702971	-1.03969068470516	0.376893939393939	0.533798283261803	0.381406109890411	4168	tags=33%, list=18%, signal=27%	PLA2G10/CHKA/PLAAT3/CHAT/PNPLA7/PLA2G4B/MBOAT1/PLPP1/ETNK2/PLA2G4C/PCYT2/CHKB/PNPLA6/PLPP5/PLA2G4A/CDS2/PLD3/DGKD/PLD2/CDS1/JMJD7-PLA2G4B/PLA2G6/LPCAT4/DGKE/AGPAT4/MBOAT2/DGKH/PLD1/LPIN1
Oxytocin signaling pathway	Oxytocin signaling pathway	Oxytocin signaling pathway	141	-0.300969725598822	-1.03485891733266	0.374291115311909	0.533798283261803	0.381406109890411	4627	tags=30%, list=20%, signal=25%	CACNB3/CACNA1D/EEF2/CACNA2D4/KRAS/EGFR/ADCY4/PRKAB2/MAP2K5/PRKAA2/RYR1/OXTR/CACNG8/GNAI2/ROCK1/PLA2G4B/ITPR3/RCAN1/PLA2G4C/PPP1CB/ADCY6/PLA2G4A/PPP3CA/CACNB2/CACNA2D2/MAPK3/PLCB1/GUCY1A2/MYLK/ITPR1/PLCB4/CACNB4/CAMK1D/JMJD7-PLA2G4B/PPP1R12B/PRKCA/PRKCG/CAMK2D/NFATC2/MEF2C/NFATC4/FOS/ITPR2
Glycosaminoglycan biosynthesis - keratan sulfate	Glycosaminoglycan biosynthesis - keratan sulfate	Glycosaminoglycan biosynthesis - keratan sulfate	14	-0.4649350917559	-1.05121030789545	0.38877755511022	0.539646026008169	0.385584401358309	5299	tags=50%, list=23%, signal=39%	B3GNT2/CHST6/CHST1/B3GNT7/FUT8/ST3GAL1/ST3GAL3
Thyroid hormone synthesis	Thyroid hormone synthesis	Thyroid hormone synthesis	64	-0.334961540187003	-1.04241409089706	0.389199255121043	0.539646026008169	0.385584401358309	4064	tags=27%, list=17%, signal=22%	ADCY4/LRP2/SLC26A4/ITPR3/ATF6B/ADCY6/CREB3L3/CREB3L2/PLCB1/ATF2/SLC5A5/ITPR1/PLCB4/PRKCA/PRKCG/CREB5/ITPR2
Central carbon metabolism in cancer	Central carbon metabolism in cancer	Central carbon metabolism in cancer	68	-0.330540969012615	-1.04192163734674	0.386029411764706	0.539646026008169	0.385584401358309	2474	tags=19%, list=11%, signal=17%	FGFR2/PIK3CA/LDHA/MAPK3/PFKL/PIK3R1/IDH1/PIK3CD/HK1/IDH2/HK2/RET/PDK1
Glucagon signaling pathway	Glucagon signaling pathway	Glucagon signaling pathway	95	-0.314882894455221	-1.03552867099992	0.383742911153119	0.539646026008169	0.385584401358309	2624	tags=19%, list=11%, signal=17%	SIK2/CREB3L3/PPP3CA/CREB3L2/FOXO1/LDHA/PFKL/PLCB1/ATF2/ITPR1/PLCB4/PHKA2/PPARA/CAMK2D/ACACB/CPT1C/CREB5/ITPR2
Melanoma	Melanoma	Melanoma	67	0.326624901253075	1.02143498676281	0.38562091503268	0.539646026008169	0.385584401358309	2225	tags=18%, list=10%, signal=16%	FGF2/E2F2/CDK6/HRAS/E2F3/BAK1/CCND1/RAF1/PDGFB/E2F1/CDKN2A/CDK4
Gastric cancer	Gastric cancer	Gastric cancer	137	-0.299191012421599	-1.02546623553728	0.4	0.55	0.392982456140351	3705	tags=28%, list=16%, signal=24%	SOS2/MET/TGFB1/LRP5/SHC2/CTNNA1/FZD2/WNT5B/FGF1/TGFBR1/EGF/GSK3B/POLK/TCF7L1/FGFR2/PIK3CA/RXRB/WNT11/MAPK3/TCF7L2/SMAD4/SHC3/FRAT1/WNT7B/PIK3R1/JUP/DDB2/WNT16/WNT6/CDH1/PIK3CD/FRAT2/GADD45A/WNT4/GAB1/WNT7A/CDKN2B/FZD7/WNT8B
Apoptosis	Apoptosis	Apoptosis	129	-0.298058730401693	-1.02101278875858	0.398876404494382	0.55	0.392982456140351	2274	tags=19%, list=10%, signal=17%	BIRC2/PIK3CA/ATM/PTPN13/APAF1/MAPK3/CASP10/PRF1/ITPR1/CTSS/PIK3R1/CTSB/EIF2AK3/PIK3CD/GADD45A/CASP9/ERN1/BBC3/CTSK/FOS/ITPR2/SEPTIN4/TUBA1A/BIRC3
Steroid hormone biosynthesis	Steroid hormone biosynthesis	Steroid hormone biosynthesis	33	-0.380589807409295	-1.02881732707216	0.405458089668616	0.55519157506491	0.396691906904433	1539	tags=15%, list=7%, signal=14%	SULT2B1/HSD17B12/HSD17B8/HSD11B1L/HSD17B7
Citrate cycle (TCA cycle)	Citrate cycle (TCA cycle)	Citrate cycle (TCA cycle)	29	-0.388948975784489	-1.02833096497244	0.413333333333333	0.563636363636364	0.402725822821517	1700	tags=17%, list=7%, signal=16%	OGDH/PC/IDH1/IDH2/OGDHL
Human T-cell leukemia virus 1 infection	Human T-cell leukemia virus 1 infection	Human T-cell leukemia virus 1 infection	206	0.271781744728004	0.994560140934469	0.420131291028446	0.570548666828754	0.407664757159939	4011	tags=29%, list=17%, signal=24%	CCNE2/LTBR/CCNE1/E2F2/ADCY7/ATF4/HRAS/E2F3/CREBBP/MYC/CHEK1/RAN/NFATC3/CDC16/CCND1/RANBP3/EP300/E2F1/NFKB1/NFKBIA/ADCY3/CDC23/CALR/ANAPC7/RANBP1/CANX/CDKN2A/MAP3K14/KAT2A/CREB3/SRF/CDC26/TBPL1/CDK4/VDAC3/FOSL1/PPP3R1/VAC14/BCL2L1/XPO1/TGFB3/TP53/CCND3/ETS2/ANAPC11/NFYB/ANAPC1/BAX/CDK2/MAPK1/TBP/NRAS/PPP3CC/NRP1/VDAC1/PRKACB/JUN/MAP2K4/ANAPC4
Thiamine metabolism	Thiamine metabolism	Thiamine metabolism	14	0.449553274869212	1.03096074584951	0.427435387673956	0.578088843985269	0.413052315957576	5747	tags=64%, list=25%, signal=48%	AK8/ACP1/AK4/AK1/AK2/NFS1/TPK1/NTPCR/ALPL
Glycosphingolipid biosynthesis - globo and isoglobo series	Glycosphingolipid biosynthesis - globo and isoglobo series	Glycosphingolipid biosynthesis - globo and isoglobo series	14	0.448004176580739	1.02740819798442	0.429423459244533	0.578407108370187	0.413279720175189	1402	tags=21%, list=6%, signal=20%	B3GALNT1/B3GALT5/GLA
Cocaine addiction	Cocaine addiction	Cocaine addiction	45	-0.348425106524421	-1.01519026137529	0.436911487758945	0.586100776262	0.418776950184013	4253	tags=44%, list=18%, signal=36%	FOSB/DDC/DRD1/CREB1/GRIN3B/RELA/MAOA/GRIN3A/GNAI2/ATF6B/SLC18A2/CREB3L3/GRIN2C/CREB3L2/ATF2/MAOB/GRIN2D/GRIN2B/RGS9/CREB5
Rheumatoid arthritis	Rheumatoid arthritis	Rheumatoid arthritis	76	0.31079466588959	0.992631859595482	0.44468546637744	0.594114185848402	0.424502639968236	3429	tags=18%, list=15%, signal=16%	CXCL8/ATP6V1E2/CXCL1/ATP6V0E1/CXCL3/CXCL2/ATP6V0D1/CCL20/ATP6V0B/ATP6V1G1/ATP6V0E2/TGFB3/IL1A/ATP6V1C1
Natural killer cell mediated cytotoxicity	Natural killer cell mediated cytotoxicity	Natural killer cell mediated cytotoxicity	97	-0.305587285499484	-1.00213743874175	0.447876447876448	0.594385964912281	0.424696829793783	4368	tags=28%, list=19%, signal=23%	ZAP70/KRAS/LAT/SH3BP2/ULBP2/IFNGR1/HLA-B/SOS2/SHC2/HLA-E/PTPN6/PPP3CA/PIK3CA/FYN/MAPK3/PLCG2/SHC3/RAC2/PRF1/HLA-A/PTK2B/PIK3R1/KLRD1/PIK3CD/PRKCA/PRKCG/NFATC2
Estrogen signaling pathway	Estrogen signaling pathway	Estrogen signaling pathway	123	-0.294514482700066	-1.00052790860024	0.449905482041588	0.594385964912281	0.424696829793783	3705	tags=25%, list=16%, signal=21%	SOS2/GNAI2/SHC2/ITPR3/MMP9/ATF6B/KRT13/SP1/ADCY6/CREB3L3/RARA/KRT23/KRT32/CREB3L2/PIK3CA/MAPK3/PLCB1/ATF2/SHC3/ITPR1/PLCB4/PIK3R1/NCOA3/HSPA2/PIK3CD/KRT19/GABBR1/KRT15/CREB5/FOS/ITPR2
Nicotinate and nicotinamide metabolism	Nicotinate and nicotinamide metabolism	Nicotinate and nicotinamide metabolism	33	-0.369192322509193	-0.998007437469268	0.450292397660819	0.594385964912281	0.424696829793783	1732	tags=27%, list=7%, signal=25%	NMNAT3/ENPP1/NADSYN1/NMNAT2/NAMPT/NT5C1A/NT5M/SIRT4/ASPDH
Antigen processing and presentation	Antigen processing and presentation	Antigen processing and presentation	59	0.318912380771888	0.98034694459292	0.457446808510638	0.60142409087056	0.429725666204164	4080	tags=29%, list=18%, signal=24%	HSPA8/PSME3/HSPA1B/NFYC/HSPA5/RFXAP/CALR/CANX/HSPA1L/HSP90AB1/HSP90AA1/NFYB/HSPA4/PDIA3/TAP2/HSPA1A/RFXANK
Platinum drug resistance	Platinum drug resistance	Platinum drug resistance	67	-0.317870307637677	-0.997152762195803	0.465930018416206	0.610146452687889	0.43595791196838	3046	tags=30%, list=13%, signal=26%	MGST3/ATP7A/POLH/MAP3K5/BIRC2/PIK3CA/TOP2B/ATM/APAF1/MAPK3/GSTM2/ERCC1/TOP2A/ATP7B/GSTT2/PIK3R1/PIK3CD/CASP9/BBC3/BIRC3
Pantothenate and CoA biosynthesis	Pantothenate and CoA biosynthesis	Pantothenate and CoA biosynthesis	18	0.41187794474236	0.996904167906465	0.476578411405295	0.619176676235226	0.442410129112251	1875	tags=22%, list=8%, signal=20%	PPCDC/AASDHPPT/ALDH1B1/PANK2
Systemic lupus erythematosus	Systemic lupus erythematosus	Systemic lupus erythematosus	88	0.298161000371165	0.97587978917867	0.475583864118896	0.619176676235226	0.442410129112251	6290	tags=27%, list=27%, signal=20%	H2BC12/SNRPD3/H2BC5/SNRPD1/H2AX/SSB/SNRPB/H2AZ1/H2AC6/H3-3B/TRIM21/H4C5/H3C6/H2AC20/MACROH2A1/C8G/H2BC21/CD80/H4C3/MACROH2A2/H3C10/H2AC15/H2AC11/H2BC4
Hepatocellular carcinoma	Hepatocellular carcinoma	Hepatocellular carcinoma	157	-0.282910467214791	-0.985351871036861	0.484615384615385	0.621169565507377	0.443834075514043	3874	tags=28%, list=17%, signal=24%	WNT3/PHF10/SOS2/MET/TGFB1/LRP5/SHC2/FZD2/WNT5B/TGFBR1/MGST3/DPF3/SMARCD2/GSK3B/POLK/TCF7L1/PIK3CA/WNT11/MAPK3/TCF7L2/PLCG2/TXNRD3/SMAD4/SHC3/SMARCA2/GSTM2/GSTT2/FRAT1/WNT7B/PIK3R1/DDB2/WNT16/IGF1R/WNT6/PIK3CD/FRAT2/PRKCA/GADD45A/WNT4/PRKCG/GAB1/WNT7A/FZD7/WNT8B
One carbon pool by folate	One carbon pool by folate	One carbon pool by folate	19	0.400336825773429	0.984953916120347	0.483471074380165	0.621169565507377	0.443834075514043	3900	tags=47%, list=17%, signal=39%	GART/MTHFD1L/TYMS/MTHFD2/MTHFD2L/DHFR/ATIC/MTFMT/MTHFD1
Purine metabolism	Purine metabolism	Purine metabolism	123	0.287376076888714	0.982391337048374	0.482029598308668	0.621169565507377	0.443834075514043	4344	tags=29%, list=19%, signal=24%	PDE4B/NME6/ADCY7/PPAT/NME1/PFAS/ITPA/NPR2/GART/NT5C/NT5C3B/IMPDH1/ADCY3/PNP/NME2/AK8/NT5C3A/PAICS/ADSS2/XDH/ADSL/AK4/AK1/GDA/PDE10A/NUDT9/PRPS1/AMPD2/ATIC/AK2/NT5C2/RRM2/GMPS/GMPR2/DGUOK/APRT
Inflammatory bowel disease	Inflammatory bowel disease	Inflammatory bowel disease	52	-0.327164604806116	-0.973520555270796	0.487523992322457	0.621169565507377	0.443834075514043	4595	tags=44%, list=20%, signal=36%	IL1B/HLA-DMB/HLA-DOA/HLA-DPA1/SMAD3/HLA-DRB5/HLA-DQB1/IL21R/SMAD2/GATA3/IL4R/RELA/RORA/IFNGR1/HLA-DMA/TGFB1/STAT1/STAT4/HLA-DRA/STAT3/TLR5/IL18/IL12RB2
Hippo signaling pathway - multiple species	Hippo signaling pathway - multiple species	Hippo signaling pathway - multiple species	28	0.359490642060165	0.970187850489038	0.48643006263048	0.621169565507377	0.443834075514043	4446	tags=39%, list=19%, signal=32%	AJUBA/TEAD4/LIMD1/RASSF6/WTIP/NF2/WWC1/YAP1/TEAD2/RASSF1/LATS1
TGF-beta signaling pathway	TGF-beta signaling pathway	TGF-beta signaling pathway	88	-0.301105368551175	-0.977860349891111	0.514124293785311	0.650086185668554	0.464495392630801	3962	tags=30%, list=17%, signal=25%	ACVR1/TGIF2/FST/NOG/TGFB1/ROCK1/SP1/TGFBR1/NEO1/TGIF1/ID1/MAPK3/ACVR2B/NODAL/SMAD4/BMP8B/BMP6/LTBP1/CHRD/BMPR2/RGMA/ACVR1C/BMP8A/CDKN2B/THSD4/FBN1
Fc epsilon RI signaling pathway	Fc epsilon RI signaling pathway	Fc epsilon RI signaling pathway	65	-0.311361585884957	-0.970974439939803	0.515711645101664	0.650086185668554	0.464495392630801	3705	tags=34%, list=16%, signal=29%	MAPK9/MAP2K7/MAPK10/KRAS/LAT/SOS2/PLA2G4B/MAPK11/PLA2G4C/MAPK8/ALOX5/PLA2G4A/PIK3CA/FYN/MAPK3/PLCG2/RAC2/PIK3R1/JMJD7-PLA2G4B/PIK3CD/PRKCA/GAB2
Chagas disease	Chagas disease	Chagas disease	86	0.295216950565414	0.961047720630298	0.516129032258065	0.650086185668554	0.464495392630801	3141	tags=21%, list=13%, signal=18%	MYD88/IRAK1/CXCL8/CASP8/PPP2CA/TLR6/NFKB1/NFKBIA/PPP2R1B/CFLAR/CALR/GNA11/FAS/TICAM1/FADD/TGFB3/IFNGR2/PPP2R2D
Longevity regulating pathway	Longevity regulating pathway	Longevity regulating pathway	82	-0.300142990484527	-0.970102143519013	0.527675276752767	0.659594095940959	0.47128892341555	2269	tags=18%, list=10%, signal=17%	FOXO3/CREB3L2/PIK3CA/FOXO1/ATF2/PIK3R1/RB1CC1/CAT/IGF1R/PIK3CD/ULK1/IRS2/INSR/CREB5/SESN3
Sphingolipid signaling pathway	Sphingolipid signaling pathway	Sphingolipid signaling pathway	114	-0.287821330478081	-0.966891769918962	0.526217228464419	0.659594095940959	0.47128892341555	4341	tags=29%, list=19%, signal=24%	KRAS/RELA/SGPP2/GNA13/SPHK1/PPP2R5A/SPTLC2/GNAI2/ROCK1/MAPK11/PPP2R5C/TNFRSF1A/MAPK8/MAP3K5/BDKRB2/PIK3CA/FYN/PPP2R3A/MAPK3/PLCB1/SMPD1/RAC2/PLCB4/PPP2R5B/PLD2/PIK3R1/PPP2R3B/PIK3CD/PRKCA/DEGS2/GAB2/PRKCG/PLD1
Histidine metabolism	Histidine metabolism	Histidine metabolism	21	-0.381590944772165	-0.94079444614034	0.531496062992126	0.661863021839251	0.472910101728843	4338	tags=38%, list=19%, signal=31%	ALDH3A2/MAOA/FTCD/ALDH7A1/CARNS1/HAL/MAOB/ALDH2
Primary bile acid biosynthesis	Primary bile acid biosynthesis	Primary bile acid biosynthesis	13	-0.41952161184656	-0.931121695881224	0.539078156312625	0.668781171365287	0.477853213351912	3441	tags=46%, list=15%, signal=39%	ACOX2/HSD17B4/ACOT8/SCP2/CYP27A1/CYP46A1
Bile secretion	Bile secretion	Bile secretion	62	0.304490002920874	0.945620732880568	0.54389721627409	0.672232514496066	0.480319244807397	4235	tags=23%, list=18%, signal=19%	SLC4A2/ABCC2/ADCY7/SLC27A5/ADCY3/RXRA/SLC9A1/ABCG2/ATP1B3/ABCC4/BAAT/PRKACB/EPHX1/CA2
ErbB signaling pathway	ErbB signaling pathway	ErbB signaling pathway	81	-0.294991379713959	-0.95058007336985	0.570093457943925	0.701980750453341	0.501574762684365	3052	tags=27%, list=13%, signal=24%	PTK2/SOS2/SHC2/EGF/MAPK8/GSK3B/ERBB3/PIK3CA/MAPK3/PAK4/PLCG2/CBL/SHC3/STAT5B/PIK3R1/PIK3CD/PRKCA/PRKCG/CAMK2D/GAB1/AREG/CBLB
Pentose and glucuronate interconversions	Pentose and glucuronate interconversions	Pentose and glucuronate interconversions	15	0.395552632099966	0.922397937664956	0.576237623762376	0.706908609076521	0.505095784475728	3223	tags=33%, list=14%, signal=29%	AKR1B10/SORD/XYLB/UGDH/RPE
Malaria	Malaria	Malaria	37	0.328386087024969	0.925690655654371	0.580168776371308	0.709095171120488	0.50665811269853	1364	tags=11%, list=6%, signal=10%	MYD88/CXCL8/THBS1/SDC1
Endometrial cancer	Endometrial cancer	Endometrial cancer	56	-0.307992727909154	-0.931507757331945	0.584440227703985	0.711679982074963	0.5085049951668	3705	tags=30%, list=16%, signal=26%	SOS2/CTNNA1/EGF/ILK/GSK3B/POLK/TCF7L1/FOXO3/PIK3CA/MAPK3/TCF7L2/PIK3R1/DDB2/CDH1/PIK3CD/GADD45A/CASP9
Glycosaminoglycan biosynthesis - heparan sulfate / heparin	Glycosaminoglycan biosynthesis - heparan sulfate / heparin	Glycosaminoglycan biosynthesis - heparan sulfate / heparin	23	0.353272537956785	0.9155308689078	0.588357588357588	0.71262741282862	0.509181947284245	1876	tags=22%, list=8%, signal=20%	B3GALT6/HS6ST2/NDST1/B4GALT7/HS6ST1
Glycosphingolipid biosynthesis - ganglio series	Glycosphingolipid biosynthesis - ganglio series	Glycosphingolipid biosynthesis - ganglio series	15	-0.397171106240392	-0.906392734203283	0.58953722334004	0.71262741282862	0.509181947284245	3972	tags=27%, list=17%, signal=22%	ST6GALNAC3/HEXB/ST3GAL1/ST3GAL5
T cell receptor signaling pathway	T cell receptor signaling pathway	T cell receptor signaling pathway	90	-0.288246318947198	-0.936374846960086	0.602294455066922	0.725391132014906	0.518301797675722	5024	tags=32%, list=22%, signal=25%	MAPK9/CARD11/MAP2K7/MAPK10/CD4/ZAP70/KRAS/DLG1/RELA/LAT/BCL10/SOS2/MAPK11/MAPK8/PTPN6/GSK3B/PPP3CA/PIK3CA/FYN/MAPK3/PAK4/MAP3K8/RASGRP1/TEC/PIK3R1/PIK3CD/NFATC2/CBLB/FOS
Human cytomegalovirus infection	Human cytomegalovirus infection	Human cytomegalovirus infection	200	0.258620882194741	0.947032322552927	0.609442060085837	0.728680724015675	0.520652255756016	3968	tags=24%, list=17%, signal=20%	CXCL8/E2F2/CDK6/ADCY7/ATF4/HRAS/E2F3/SRC/BID/IL6R/BAK1/MYC/NFATC3/CASP8/CCND1/RAF1/E2F1/NFKB1/NFKBIA/ADCY3/CYCS/CALR/GNG13/RAC3/GNA11/CDKN2A/RPS6KB2/CREB3/FAS/CDK4/TBK1/PPP3R1/CALM1/FADD/TRAF2/RIPK1/TP53/CTNNB1/BAX/MAPK1/NRAS/PPP3CC/CASP3/PDIA3/TAP2/GNB3/PRKACB/RPS6KB1/ARHGEF11
Glioma	Glioma	Glioma	72	-0.293195315079791	-0.926566494096799	0.607407407407407	0.728680724015675	0.520652255756016	2138	tags=19%, list=9%, signal=18%	PIK3CA/MAPK3/PLCG2/SHC3/CAMK1D/PIK3R1/DDB2/IGF1R/PIK3CD/PRKCA/GADD45A/PDGFA/PRKCG/CAMK2D
Tyrosine metabolism	Tyrosine metabolism	Tyrosine metabolism	32	-0.334108298886494	-0.90429534499382	0.614203454894434	0.731722527491564	0.522825665576109	4007	tags=28%, list=17%, signal=23%	MAOA/ADH6/HGD/GSTZ1/GOT1/AOC3/MAOB/IL4I1/AOC2
Viral myocarditis	Viral myocarditis	Viral myocarditis	50	0.306414145575172	0.914991974695139	0.618947368421053	0.734721696327149	0.524968612367724	3905	tags=30%, list=17%, signal=25%	EIF4G2/BID/CAV1/EIF4G1/CASP8/CCND1/CYCS/RAC3/DAG1/SGCB/ACTB/ABL1/CASP3/LAMA2/ABL2
NOD-like receptor signaling pathway	NOD-like receptor signaling pathway	NOD-like receptor signaling pathway	146	0.264682758281769	0.927962892695687	0.626326963906582	0.74081683902929	0.52932367445793	3078	tags=21%, list=13%, signal=19%	TRPM2/MYD88/TRIP6/CXCL8/IKBKE/CXCL1/TRAF3/DHX33/CASP8/CXCL3/CXCL2/SUGT1/MFN2/NFKB1/NFKBIA/BCL2/TRPM7/NFKBIB/VDAC3/IFNAR1/BRCC3/TBK1/TICAM1/BCL2L1/HSP90AB1/FADD/TRAF2/RIPK1/TXN/HSP90AA1/CARD9
Yersinia infection	Yersinia infection	Yersinia infection	128	-0.272405865839885	-0.931333646581892	0.631775700934579	0.744592790387183	0.532021642892277	5024	tags=32%, list=22%, signal=25%	MAPK9/WIPF2/MAP2K7/MAPK10/CD4/WIPF3/ITGB1/ITGA5/ZAP70/ACTR3C/RELA/LAT/ARPC1B/WASL/ARHGEF12/PTK2/ROCK1/MAPK11/ARHGEF28/RPS6KA3/TAB2/MAPK8/PKN2/GSK3B/IRF3/PKN1/PIK3CA/MAPK3/WASF2/RAC2/WAS/TRAF6/IL18/PTK2B/PIK3R1/SKAP2/PIK3CD/NFATC2/FN1/FOS/RPS6KA2
Galactose metabolism	Galactose metabolism	Galactose metabolism	28	-0.33737168258748	-0.883086068753752	0.648183556405354	0.761212005742942	0.543896297564335	2647	tags=25%, list=11%, signal=22%	GALK1/PGM1/PFKL/GAA/GALT/HK1/HK2
Colorectal cancer	Colorectal cancer	Colorectal cancer	85	-0.282354270137598	-0.914874654236638	0.657943925233645	0.767213764406724	0.548184635493161	3079	tags=25%, list=13%, signal=22%	TGFBR1/EGF/MAPK8/GSK3B/POLK/TCF7L1/PIK3CA/RALB/MAPK3/TCF7L2/SMAD4/RAC2/PIK3R1/DDB2/PIK3CD/RALGDS/GADD45A/CASP9/BBC3/AREG/FOS
Pertussis	Pertussis	Pertussis	65	0.289106972968736	0.900713563654743	0.657266811279826	0.767213764406724	0.548184635493161	3932	tags=20%, list=17%, signal=17%	MYD88/IRAK1/CXCL8/TIRAP/NFKB1/CASP7/TICAM1/CALM1/IL1A/MAPK1/CASP3/CFL2/JUN
Cardiac muscle contraction	Cardiac muscle contraction	Cardiac muscle contraction	75	-0.285572349223354	-0.90838041789176	0.660583941605839	0.76757993214763	0.548446267308036	2887	tags=28%, list=12%, signal=25%	CACNA1C/ATP1A1/CACNB3/CACNA1D/COX1/TPM4/CACNA2D4/CACNG8/TNNC1/COX7A1/TPM1/CACNB2/CACNA2D2/ATP2A1/TNNT2/ASPH/CACNB4/TNNI3/SLC9A7/ATP2A3/COX6B2
Apoptosis - multiple species	Apoptosis - multiple species	Apoptosis - multiple species	32	-0.324534016917107	-0.878381655793552	0.671785028790787	0.777856349126174	0.555788906552673	3212	tags=28%, list=14%, signal=24%	TNFRSF1A/MAPK8/BIRC2/APAF1/NGFR/CASP9/BBC3/SEPTIN4/BIRC3
EGFR tyrosine kinase inhibitor resistance	EGFR tyrosine kinase inhibitor resistance	EGFR tyrosine kinase inhibitor resistance	78	-0.286032187706213	-0.909148680072903	0.679775280898876	0.780598958333333	0.557748538011696	2731	tags=29%, list=12%, signal=26%	SOS2/MET/SHC2/EGF/GSK3B/FGFR2/ERBB3/FOXO3/PIK3CA/JAK2/MAPK3/PLCG2/STAT3/SHC3/NF1/VEGFA/PIK3R1/IGF1R/PIK3CD/PRKCA/PDGFA/PRKCG/GAB1
Thyroid cancer	Thyroid cancer	Thyroid cancer	35	0.313163926202456	0.876318950178486	0.68125	0.780598958333333	0.557748538011696	3681	tags=40%, list=16%, signal=34%	HRAS/BAK1/MYC/CCND1/RXRA/CCDC6/TP53/TPM3/CTNNB1/NCOA4/BAX/MAPK1/NRAS/TFG
SNARE interactions in vesicular transport	SNARE interactions in vesicular transport	SNARE interactions in vesicular transport	33	0.310838120281659	0.864048522076893	0.680981595092024	0.780598958333333	0.557748538011696	5040	tags=45%, list=22%, signal=36%	VTI1A/STX18/GOSR1/YKT6/GOSR2/USE1/VTI1B/VAMP8/SNAP29/VAMP7/VAMP3/STX3/STX4/STX2/VAMP2
Progesterone-mediated oocyte maturation	Progesterone-mediated oocyte maturation	Progesterone-mediated oocyte maturation	93	-0.275286955343823	-0.901420058600799	0.684410646387833	0.781506966463615	0.558397322130302	4064	tags=25%, list=17%, signal=20%	ADCY4/SPDYE18/CCNB2/GNAI2/KIF22/MAPK11/RPS6KA3/MAPK8/ADCY6/SPDYE5/CDK1/CPEB3/SPDYE1/PIK3CA/MAPK3/CDC25B/BUB1/PIK3R1/IGF1R/PIK3CD/SPDYE3/CDC25C/RPS6KA2
Intestinal immune network for IgA production	Intestinal immune network for IgA production	Intestinal immune network for IgA production	38	0.299386572667034	0.855152741583312	0.693920335429769	0.78963348514422	0.564203829895711	2286	tags=8%, list=10%, signal=7%	LTBR/MAP3K14/LOC102723996
Fluid shear stress and atherosclerosis	Fluid shear stress and atherosclerosis	Fluid shear stress and atherosclerosis	128	0.263413937983154	0.902700828376047	0.704496788008565	0.790761700825941	0.56500995529509	4245	tags=27%, list=18%, signal=22%	KEAP1/SRC/CAV1/SUMO3/HMOX1/PDGFB/PRKAA1/SDC1/DUSP1/NFKB1/BCL2/NQO1/RAC3/NOS3/NFE2L2/GSTP1/CALM1/HSP90AB1/MGST1/NCF2/BMP4/CAV2/TXN/TP53/ACTB/HSP90AA1/GSTO2/CTNNB1/IL1A/SQSTM1/KLF2/JUN/MAP2K4/EDN1/TXN2
Leishmaniasis	Leishmaniasis	Leishmaniasis	65	0.284734864877006	0.887092248957462	0.702819956616052	0.790761700825941	0.56500995529509	5260	tags=29%, list=23%, signal=23%	MYD88/IRAK1/NFKB1/EEF1A2/NFKBIA/NFKBIB/MARCKSL1/NCF2/TGFB3/IFNGR2/IL1A/MAPK1/JUN/PTGS2/TGFB2/MAPK14/IRAK4/MAPK12/IL12A
Selenocompound metabolism	Selenocompound metabolism	Selenocompound metabolism	17	0.355460287525616	0.845891238629075	0.701431492842536	0.790761700825941	0.56500995529509	2988	tags=35%, list=13%, signal=31%	MARS2/TXNRD1/MARS1/SEPHS1/SEPHS2/TXNRD2
Fatty acid elongation	Fatty acid elongation	Fatty acid elongation	24	0.32132912920518	0.844483780738023	0.7	0.790761700825941	0.56500995529509	2072	tags=17%, list=9%, signal=15%	THEM4/HACD3/HACD2/PPT1
Pancreatic cancer	Pancreatic cancer	Pancreatic cancer	76	-0.27872785574181	-0.88704214458748	0.715341959334566	0.799643198291847	0.571355905637556	3079	tags=26%, list=13%, signal=23%	TGFBR1/EGF/MAPK8/POLK/STAT1/PIK3CA/RALB/MAPK3/STAT3/SMAD4/RAC2/VEGFA/PLD2/PIK3R1/DDB2/PIK3CD/RALGDS/GADD45A/CASP9/PLD1
Hedgehog signaling pathway	Hedgehog signaling pathway	Hedgehog signaling pathway	52	0.288894743089967	0.872595162717105	0.717255717255717	0.799643198291847	0.571355905637556	6078	tags=44%, list=26%, signal=33%	CUL1/CCND1/IQCE/SPOP/BCL2/ARRB1/KIF7/GRK2/MGRN1/SMO/PRKACB/DISP1/SMURF2/CSNK1G1/CUL3/MOSMO/CSNK1D/CSNK1G2/IHH/HHATL/SCUBE2/CSNK1E/BTRC
Lysine degradation	Lysine degradation	Lysine degradation	60	0.281551209655304	0.867738748373501	0.734475374732334	0.812690134724033	0.580678118590697	3916	tags=28%, list=17%, signal=24%	SETD1B/SETMAR/SETD7/SETD2/NSD1/DLST/SUV39H2/ALDH1B1/AADAT/PRDM2/KMT2D/MECOM/COLGALT1/ECHS1/SETD1A/DLD/SMYD2
Sphingolipid metabolism	Sphingolipid metabolism	Sphingolipid metabolism	45	-0.290963053520386	-0.84776571154814	0.736346516007533	0.812690134724033	0.580678118590697	4394	tags=33%, list=19%, signal=27%	NEU3/SGPP2/ACER3/SPHK1/SPTLC2/PLPP1/PSAP/GBA2/NEU1/KDSR/SMPD1/GAL3ST1/ARSA/DEGS2/B4GALT6
Fat digestion and absorption	Fat digestion and absorption	Fat digestion and absorption	31	-0.305398501976869	-0.825002732622039	0.734345351043643	0.812690134724033	0.580678118590697	4168	tags=16%, list=18%, signal=13%	PLA2G10/PLPP1/ABCA1/ACAT2/SLC27A1
Amino sugar and nucleotide sugar metabolism	Amino sugar and nucleotide sugar metabolism	Amino sugar and nucleotide sugar metabolism	48	-0.285114956240952	-0.843640941379667	0.747663551401869	0.821119513526156	0.586701024018689	4236	tags=33%, list=18%, signal=27%	GMPPA/GFPT1/UGP2/GMDS/HEXB/GNE/FCSK/GPI/PMM1/GALK1/MPI/PGM1/GALT/GFPT2/HK1/HK2
Various types of N-glycan biosynthesis	Various types of N-glycan biosynthesis	Various types of N-glycan biosynthesis	36	0.294521320722536	0.826625882723453	0.752083333333333	0.821119513526156	0.586701024018689	3674	tags=28%, list=16%, signal=23%	ALG2/ALG1/ALG3/B4GALT2/RPN1/MGAT4B/STT3A/ALG14/ALG11/MGAT1
Maturity onset diabetes of the young	Maturity onset diabetes of the young	Maturity onset diabetes of the young	21	-0.33039541009588	-0.814574274119772	0.753937007874016	0.821119513526156	0.586701024018689	2026	tags=43%, list=9%, signal=39%	GCK/PDX1/HNF4G/PAX6/ONECUT1/MAFA/MNX1/HES1/NKX6-1
Sulfur metabolism	Sulfur metabolism	Sulfur metabolism	10	-0.389400274811212	-0.788770758980165	0.750511247443763	0.821119513526156	0.586701024018689	5461	tags=70%, list=23%, signal=54%	SUOX/TST/ETHE1/SQOR/PAPSS2/MPST/PAPSS1
Endocrine resistance	Endocrine resistance	Endocrine resistance	92	0.262499269279729	0.868141588855372	0.764705882352941	0.830108359133127	0.593123676063223	3986	tags=28%, list=17%, signal=24%	E2F2/ADCY7/HRAS/E2F3/SRC/CCND1/RAF1/E2F1/ADCY3/BCL2/CDKN2A/JAG2/HBEGF/RPS6KB2/CDK4/BIK/TP53/BAX/CARM1/GPER1/MAPK1/NRAS/PRKACB/RPS6KB1/JUN/SHC1
Glycine, serine and threonine metabolism	Glycine, serine and threonine metabolism	Glycine, serine and threonine metabolism	36	-0.297708634795682	-0.821745522372236	0.770114942528736	0.833239118145845	0.595360645820317	3209	tags=22%, list=14%, signal=19%	SRR/ALDH7A1/GLDC/CTH/AOC3/MAOB/AOC2/SARDH
Glycosaminoglycan degradation	Glycosaminoglycan degradation	Glycosaminoglycan degradation	17	-0.336227256374376	-0.790571444571325	0.783625730994152	0.845086572640752	0.603825812668352	4153	tags=41%, list=18%, signal=34%	HPSE/HGSNAT/GNS/IDS/HEXB/GALNS/IDUA
Vasopressin-regulated water reabsorption	Vasopressin-regulated water reabsorption	Vasopressin-regulated water reabsorption	42	0.284436772874477	0.825617545514197	0.793684210526316	0.853145894051089	0.609584307073186	5040	tags=36%, list=22%, signal=28%	DYNLL2/DCTN5/ADCY3/DYNLL1/CREB3/DYNC1LI1/NSF/ARHGDIB/RAB5C/DCTN1/PRKACB/DCTN4/STX4/DYNC1LI2/VAMP2
Neutrophil extracellular trap formation	Neutrophil extracellular trap formation	Neutrophil extracellular trap formation	148	0.248500870280115	0.87193746853952	0.812236286919831	0.870253164556962	0.621807683766378	6038	tags=30%, list=26%, signal=22%	SYK/PPIF/H2BC12/SRC/H2BC5/H2AX/RAF1/NFKB1/VDAC3/H2AZ1/NCF2/H2AC6/ACTB/H3-3B/MAPK1/HAT1/VDAC1/HDAC7/H4C5/H3C6/HDAC2/MTOR/CLCN3/AKT2/VDAC2/H2AC20/HMGB1/ATG7/SLC25A4/MAPK14/HDAC1/MACROH2A1/MAPK12/H2BC21/FGG/MAPK13/H4C3/MACROH2A2/HDAC10/H3C10/RAC1/PIK3R3/H2AC15/CASP4
Retinol metabolism	Retinol metabolism	Retinol metabolism	45	0.277389444548988	0.813750549465922	0.819532908704883	0.875229319976089	0.625363214273187	1416	tags=9%, list=6%, signal=8%	ALDH1A3/CYP1A1/AOX1/RDH10
Oocyte meiosis	Oocyte meiosis	Oocyte meiosis	120	0.249247140499461	0.851624611966897	0.826722338204593	0.878388278388278	0.627620332883491	4287	tags=23%, list=18%, signal=19%	CCNE2/CUL1/CCNE1/ADCY7/ANAPC13/CDC16/PPP2CA/YWHAH/ADCY3/PPP2R1B/CDC23/ANAPC7/CCNB1/YWHAG/CDC26/PKMYT1/PPP3R1/CALM1/ANAPC11/SKP1/ANAPC1/CDK2/MAPK1/PPP3CC/PRKACB/ANAPC4/CAMK2G/YWHAE
Mucin type O-glycan biosynthesis	Mucin type O-glycan biosynthesis	Mucin type O-glycan biosynthesis	29	-0.291811213532125	-0.771511240506618	0.83047619047619	0.878388278388278	0.627620332883491	2950	tags=21%, list=13%, signal=18%	GALNT18/C1GALT1/GCNT1/ST3GAL1/GALNT12/GALNT3
Glycosphingolipid biosynthesis - lacto and neolacto series	Glycosphingolipid biosynthesis - lacto and neolacto series	Glycosphingolipid biosynthesis - lacto and neolacto series	27	-0.289272926274023	-0.76134785982684	0.82962962962963	0.878388278388278	0.627620332883491	1518	tags=19%, list=7%, signal=17%	ST3GAL6/FUT3/B3GNT5/B3GALT1/ST3GAL3
Neurotrophin signaling pathway	Neurotrophin signaling pathway	Neurotrophin signaling pathway	115	-0.25405096471174	-0.853332221450014	0.835538752362949	0.878721859114016	0.627858680834257	3954	tags=23%, list=17%, signal=20%	MAP2K5/NTRK1/SOS2/SHC2/IRAK3/MAPK11/RPS6KA3/MAPK8/GSK3B/MAP3K5/FOXO3/PIK3CA/MAPK3/PLCG2/SHC3/MAP3K3/MAP3K1/TRAF6/NGFR/SH2B3/PIK3R1/PIK3CD/SORT1/CAMK2D/GAB1/RPS6KA5/RPS6KA2
Renal cell carcinoma	Renal cell carcinoma	Renal cell carcinoma	67	0.263164863870992	0.82298011637584	0.838779956427015	0.878721859114016	0.627858680834257	6093	tags=48%, list=26%, signal=35%	HRAS/CREBBP/ELOC/RAF1/PAK6/PDGFB/EP300/RAPGEF1/PRCC/TGFB3/FH/RAP1B/PAK2/MAPK1/NRAS/VHL/JUN/AKT2/CDC42/TGFB2/RAP1A/ELOB/CRK/TGFA/PTPN11/GRB2/ARAF/RAC1/PIK3R3/SLC2A1/RBX1/ETS1
Proximal tubule bicarbonate reclamation	Proximal tubule bicarbonate reclamation	Proximal tubule bicarbonate reclamation	20	-0.302387021986059	-0.743339680365665	0.838150289017341	0.878721859114016	0.627858680834257	3746	tags=50%, list=16%, signal=42%	PCK1/AQP1/GLUD2/GLS/MDH1/ATP1A1/SLC4A4/GLUD1/SLC38A3/SLC9A3
PD-L1 expression and PD-1 checkpoint pathway in cancer	PD-L1 expression and PD-1 checkpoint pathway in cancer	PD-L1 expression and PD-1 checkpoint pathway in cancer	81	0.257208656737097	0.832302158374802	0.845824411134904	0.883297644539615	0.631128141553026	5514	tags=38%, list=24%, signal=29%	MYD88/HRAS/NFATC3/RAF1/BATF3/TIRAP/NFKB1/NFKBIA/NFKBIB/RPS6KB2/PPP3R1/TICAM1/PDCD1/IFNGR2/MAPK1/NRAS/CSNK2A2/PPP3CC/RPS6KB1/JUN/BATF2/MTOR/AKT2/MAPK14/EML4/MAPK12/CD274/PRKCQ/CHUK/PTPN11/MAPK13
2-Oxocarboxylic acid metabolism	2-Oxocarboxylic acid metabolism	2-Oxocarboxylic acid metabolism	17	-0.297152000632575	-0.698693761268957	0.873294346978557	0.909107679819949	0.649569761657635	3779	tags=24%, list=16%, signal=20%	ACO1/GOT1/IDH1/IDH2
Glycosylphosphatidylinositol (GPI)-anchor biosynthesis	Glycosylphosphatidylinositol (GPI)-anchor biosynthesis	Glycosylphosphatidylinositol (GPI)-anchor biosynthesis	24	-0.289580142873665	-0.736964700957683	0.879310344827586	0.91249186727391	0.65198780947163	2013	tags=21%, list=9%, signal=19%	GPLD1/PIGA/PIGN/PGAP1/PIGL
Cytokine-cytokine receptor interaction	Cytokine-cytokine receptor interaction	Cytokine-cytokine receptor interaction	216	-0.237281556068795	-0.859493839373528	0.888278388278388	0.913183389818904	0.652481911704735	5773	tags=25%, list=25%, signal=19%	IFNA5/TNFRSF13C/TNFRSF14/ACVRL1/IL15/TNFRSF25/CXCR3/IL3RA/TNFRSF10B/CXCL17/MSTN/CXCR4/IL22RA1/IL1R1/CD4/IL21R/BMP5/CXCL16/CCL22/IL4R/LIF/GDF15/ACVR1/IFNLR1/IFNGR1/CD40/TGFB1/TNFRSF9/TNFRSF10D/TNFRSF1A/TGFBR1/IL11RA/IL31RA/IL20RA/IL13RA1/ACVR2B/NODAL/CTF1/EPOR/IL10RA/BMP8B/IL18/BMP6/IL12RB2/NGFR/BMPR2/TNFRSF11A/EDA/ACVR1C/BMP8A/LIFR/LEPR/IL1RAP
B cell receptor signaling pathway	B cell receptor signaling pathway	B cell receptor signaling pathway	73	0.247339213181548	0.783685141245247	0.885209713024283	0.913183389818904	0.652481911704735	4081	tags=23%, list=18%, signal=19%	SYK/HRAS/NFATC3/RAF1/NFKB1/NFKBIA/NFKBIB/RAC3/PPP3R1/MALT1/DAPP1/MAPK1/NRAS/PPP3CC/JUN/LYN/VAV1
Metabolism of xenobiotics by cytochrome P450	Metabolism of xenobiotics by cytochrome P450	Metabolism of xenobiotics by cytochrome P450	46	-0.263428269355212	-0.769401791212096	0.888257575757576	0.913183389818904	0.652481911704735	3850	tags=20%, list=17%, signal=16%	AKR1C1/AKR7A2/CYP2F1/ADH6/MGST3/GSTM2/GSTT2/DHDH/HSD11B1L
Phagosome	Phagosome	Phagosome	137	-0.242454789654117	-0.831004910281997	0.895238095238095	0.917480035492458	0.655551923286477	4775	tags=25%, list=21%, signal=20%	PLA2R1/HLA-C/ITGB1/PIK3C3/DYNC1H1/ITGA5/LAMP2/TUBA3E/NOS1/RAB5A/HLA-B/HLA-DMA/TUBB4B/TCIRG1/TUBB8/EEA1/HLA-E/DYNC1I2/C1R/ITGAV/RILP/HLA-DRA/ITGA2/CTSS/ATP6V1C2/HLA-A/RAB5B/PIKFYVE/TUBB4A/TUBB3/HLA-F/MRC2/THBS3/TUBA1A
Diabetic cardiomyopathy	Diabetic cardiomyopathy	Diabetic cardiomyopathy	195	0.233380126064787	0.849278459944727	0.918454935622318	0.932585011554969	0.666344633455544	5658	tags=35%, list=24%, signal=27%	PPIF/ND1/UQCR11/NDUFB10/ND2/PTPA/CYTB/NDUFC1/NFKB1/ATP2A2/UQCR10/NDUFV3/NDUFS3/NDUFA6/NDUFB7/ATP5MC1/NOS3/UQCRFS1/NDUFA3/NDUFAB1/VDAC3/SDHD/ATP5PO/NCF2/UQCRQ/TGFB3/NDUFB2/NDUFB9/ND3/COX7B/ATP5MC3/IRS1/NDUFS2/ATP5PF/VDAC1/ATP5PB/NDUFS5/CAMK2G/ATP5F1D/UQCRH/COX4I1/COX8A/NDUFA9/MTOR/AKT2/VDAC2/TBC1D4/ATP5F1C/TGFB2/ATP5F1B/CYC1/GSR/NDUFC2/AGT/NDUFS8/SLC25A4/MAPK14/NDUFS1/NDUFB11/NDUFS4/MAPK12/SDHB/ND…
Chemical carcinogenesis	Chemical carcinogenesis	Chemical carcinogenesis	53	-0.249985185110932	-0.745479244266441	0.917624521072797	0.932585011554969	0.666344633455544	3561	tags=15%, list=15%, signal=13%	ADH6/MGST3/CYP3A43/ARNT/GSTM2/GSTT2/HSD11B1L/KYAT3
Primary immunodeficiency	Primary immunodeficiency	Primary immunodeficiency	28	-0.271605265121528	-0.710939412547754	0.915869980879541	0.932585011554969	0.666344633455544	96	tags=18%, list=0%, signal=18%	CD4/ZAP70/CD40/RFX5/JAK3
Renin-angiotensin system	Renin-angiotensin system	Renin-angiotensin system	17	-0.277042850956512	-0.65141109989303	0.925925925925926	0.937286980231765	0.669704253817912	5513	tags=29%, list=24%, signal=22%	PRCP/ANPEP/ACE/CTSA/KLK1
Ascorbate and aldarate metabolism	Ascorbate and aldarate metabolism	Ascorbate and aldarate metabolism	11	0.255722846929064	0.558519982207896	0.959302325581395	0.968103264348197	0.69172290658372	2352	tags=18%, list=10%, signal=16%	ALDH1B1/UGDH
Alcoholism	Alcoholism	Alcoholism	152	-0.226605355898163	-0.784449223620466	0.973733583489681	0.97862094873809	0.699237934664536	4341	tags=22%, list=19%, signal=18%	KRAS/GNG4/CAMKK1/HDAC9/PKIA/MAOA/H3-5/SOS2/HDAC8/H3-3A/GRIN3A/GNAI2/SHC2/GNB5/ATF6B/PPP1CB/SLC18A2/GNB4/CREB3L3/GRIN2C/CREB3L2/GNG5/MAPK3/ATF2/SHC3/MAOB/GRIN2D/GRIN2B/HDAC6/ADORA2A/HDAC5/GNG7/CREB5
Retrograde endocannabinoid signaling	Retrograde endocannabinoid signaling	Retrograde endocannabinoid signaling	129	-0.221351310987104	-0.758248278860101	0.975655430711611	0.97862094873809	0.699237934664536	5163	tags=28%, list=22%, signal=22%	ND5/CACNA1C/GABRE/MAPK9/NDUFV1/MAPK10/CACNA1D/GABRD/GABRR2/NDUFB8/GNG4/GRIA3/ND4L/ADCY4/ND6/NDUFA13/GNAI2/ITPR3/GNB5/MAPK11/NDUFV2/MAPK8/ADCY6/GNB4/GRIA4/SLC17A7/GNG5/MAPK3/PLCB1/ITPR1/PLCB4/PRKCA/PRKCG/GNG7/CACNA1A/ITPR2
Drug metabolism - cytochrome P450	Drug metabolism - cytochrome P450	Drug metabolism - cytochrome P450	43	-0.206454436914303	-0.595927821373238	0.990439770554493	0.990439770554493	0.707682643075619	5704	tags=23%, list=25%, signal=18%	GSTA1/FMO4/CYP2C9/CYP2D6/MAOA/ADH6/MGST3/GSTM2/MAOB/GSTT2
