# Supplementary material for: ZDHHC1 downregulates LIPG and inhibits colorectal cancer growth via IGF2BP1 Palmitoylation
Source: Cancer Gene Ther. 2024 Jul 28;31(9):1427–37. doi: 10.1038/s41417-024-00808-1 (PMC11405259; doi:10.1038/s41417-024-00808-1)
Supplement: Supplementary file 3 — Table S2 [file 41417_2024_808_MOESM3_ESM.csv]

	gene_id	baseMean	log2FoldChange	lfcSE	pvalue	padj	symbol	entrez
5605	ENSG00000130066	5917.995562	-1.673852574	0.040044002	0	0	SAT1	6303
19044	ENSG00000228705	174.7511882	-1.556049291	0.166465091	1.83E-24	1.89E-22	LINC00659	100652730
13877	ENSG00000186480	2343.427786	-1.527800252	0.06354052	3.64E-131	1.72E-127	INSIG1	3638
2865	ENSG00000105516	689.3626717	-1.516501927	0.083164117	8.40E-78	1.33E-74	DBP	1628
29304	ENSG00000276168	1383.541657	-1.303810244	0.428294545	6.16E-08	8.64E-07	RN7SL1	6029
6952	ENSG00000138764	563.593888	-1.284196842	0.103508243	1.45E-39	4.56E-37	CCNG2	901
3951	ENSG00000114796	471.6943707	-1.23450263	0.10066204	8.57E-39	2.53E-36	KLHL24	54800
5582	ENSG00000129757	462.2384822	-1.229371536	0.112010622	3.13E-32	5.63E-30	CDKN1C	1028
2688	ENSG00000104419	5402.718853	-1.180916886	0.112977273	1.07E-29	1.69E-27	NDRG1	10397
3338	ENSG00000109107	955.0765857	-1.146910816	0.087316458	1.85E-43	8.47E-41	ALDOC	230
12706	ENSG00000179094	2482.570122	-1.145161073	0.048426148	1.08E-127	3.82E-124	PER1	5187
14143	ENSG00000188177	284.1043361	-1.073721045	0.133839572	1.68E-19	1.08E-17	ZC3H6	376940
28524	ENSG00000272734	282.0150345	-1.072938174	0.138884607	1.81E-18	1.03E-16	NA	NA
11837	ENSG00000173269	254.7021515	-1.070593403	0.142633735	1.00E-17	5.21E-16	MMRN2	79812
5398	ENSG00000128016	1363.857134	-1.069819802	0.063402029	1.29E-67	1.41E-64	ZFP36	7538
21035	ENSG00000235823	460.3277092	-1.069023268	0.099741467	1.49E-30	2.49E-28	OLMALINC	90271
6153	ENSG00000134107	1665.975464	-1.068599036	0.057498427	7.96E-81	1.41E-77	BHLHE40	8553
4450	ENSG00000119138	514.2641546	-1.051360255	0.09405593	1.12E-32	2.15E-30	KLF9	687
2365	ENSG00000101670	305.8415781	-1.015764393	0.137486951	4.01E-17	2.03E-15	LIPG	9388
21014	ENSG00000235750	1027.83949	-0.950309943	0.074732035	3.18E-40	1.13E-37	KIAA0040	9674
3318	ENSG00000108950	47.29863823	-0.947436089	0.347259264	1.10E-06	1.20E-05	FAM20A	54757
8563	ENSG00000152766	82.17395327	-0.936114802	0.260630267	9.25E-08	1.26E-06	ANKRD22	118932
13433	ENSG00000184144	28.94693371	-0.925366155	0.451345939	4.45E-06	4.18E-05	CNTN2	6900
10090	ENSG00000164463	199.9186449	-0.924885422	0.15872849	3.07E-12	8.85E-11	CREBRF	153222
9529	ENSG00000162148	69.29918071	-0.914493288	0.272019345	2.40E-07	3.00E-06	PPP1R32	220004
10193	ENSG00000164949	774.471643	-0.900085711	0.077970069	8.49E-34	1.88E-31	GEM	2669
10430	ENSG00000166147	94.26395323	-0.891842483	0.234098478	6.24E-08	8.72E-07	FBN1	2200
10946	ENSG00000168477	311.1170411	-0.886222877	0.136033598	6.38E-14	2.34E-12	TNXB	7148
13644	ENSG00000185262	1653.661084	-0.880914313	0.066008131	1.70E-43	8.03E-41	UBALD2	283991
7632	ENSG00000143847	352.5284941	-0.875693282	0.115999039	4.78E-17	2.42E-15	PPFIA4	8497
5254	ENSG00000126368	1661.544454	-0.871183962	0.059048998	4.42E-52	2.99E-49	NR1D1	9572
10796	ENSG00000167772	763.7914278	-0.864007043	0.106412019	6.01E-19	3.63E-17	ANGPTL4	51129
14327	ENSG00000189143	3826.5575	-0.863257786	0.041270764	6.47E-100	1.31E-96	CLDN4	1364
8221	ENSG00000149212	259.3304727	-0.858678713	0.142997398	2.02E-12	5.94E-11	SESN3	143686
1151	ENSG00000073605	668.8464045	-0.856553636	0.086871356	9.48E-26	1.10E-23	GSDMB	55876
12768	ENSG00000179532	504.9066061	-0.85068426	0.107387355	3.35E-18	1.85E-16	DNHD1	144132
654	ENSG00000052802	1738.962169	-0.837150308	0.059530889	1.32E-47	7.49E-45	MSMO1	6307
13795	ENSG00000186007	38.31875451	-0.830453663	0.363463686	7.32E-06	6.48E-05	LEMD1	93273
2723	ENSG00000104765	1458.030095	-0.826088368	0.067524862	4.46E-37	1.22E-34	BNIP3L	665
7346	ENSG00000141738	750.9437836	-0.816255325	0.083783172	4.34E-25	4.85E-23	GRB7	2886
10032	ENSG00000164211	1179.829861	-0.809175365	0.070418647	3.62E-33	7.45E-31	STARD4	134429
7930	ENSG00000146278	473.8806788	-0.807089223	0.108115619	1.70E-16	8.09E-15	PNRC1	10957
6078	ENSG00000133392	72.63658514	-0.804744218	0.252729333	1.14E-06	1.22E-05	MYH11	4629
394	ENSG00000023445	1103.369728	-0.797239146	0.076397773	4.53E-28	6.36E-26	BIRC3	330
13540	ENSG00000184731	932.6194068	-0.794527294	0.079536477	4.52E-26	5.48E-24	FAM110C	642273
1417	ENSG00000081181	87.57425535	-0.794130501	0.228207432	5.00E-07	5.78E-06	ARG2	384
14379	ENSG00000196083	135.1467234	-0.793479023	0.181166186	1.63E-08	2.57E-07	IL1RAP	3556
2646	ENSG00000104081	62.8155955	-0.792104437	0.283893801	3.74E-06	3.60E-05	BMF	90427
22853	ENSG00000247095	81.30814499	-0.79102071	0.247817226	1.27E-06	1.36E-05	MIR210HG	100506211
14120	ENSG00000188042	643.3245489	-0.786967482	0.087363364	5.70E-22	4.57E-20	ARL4C	10123
2000	ENSG00000100027	40.78329765	-0.78510217	0.358320868	1.29E-05	0.000105836	YPEL1	29799
5772	ENSG00000131069	1060.851252	-0.774429727	0.067274027	3.82E-33	7.74E-31	ACSS2	55902
6189	ENSG00000134324	686.7922438	-0.76987688	0.08263753	3.83E-23	3.42E-21	LPIN1	23175
9758	ENSG00000163328	201.4674446	-0.768534728	0.164468189	5.61E-09	9.74E-08	GPR155	151556
4838	ENSG00000122884	1372.807938	-0.767745541	0.079193615	1.05E-24	1.14E-22	P4HA1	5033
23322	ENSG00000249992	1882.76861	-0.766271106	0.065383123	3.59E-34	8.09E-32	TMEM158	25907
27117	ENSG00000266714	230.606184	-0.764832597	0.140285872	1.15E-10	2.70E-09	MYO15B	80022
14712	ENSG00000197467	418.9656692	-0.7639046	0.102683171	3.01E-16	1.38E-14	COL13A1	1305
3597	ENSG00000111674	1819.210446	-0.763552498	0.060611979	8.08E-39	2.49E-36	ENO2	2026
2822	ENSG00000105289	933.2340613	-0.76027928	0.071429011	6.75E-29	1.01E-26	TJP3	27134
929	ENSG00000067064	1438.928263	-0.756810255	0.062449226	3.25E-36	8.24E-34	IDI1	3422
16819	ENSG00000214145	25.1106063	-0.755893433	0.445001351	2.35E-05	0.000180365	LINC00887	100131551
2859	ENSG00000105479	77.87548017	-0.753868137	0.24636637	2.71E-06	2.69E-05	ODAD1	93233
16853	ENSG00000214279	125.270307	-0.746331769	0.195320573	2.44E-07	3.05E-06	SCART1	619207
8840	ENSG00000155792	98.77224779	-0.740896775	0.220174131	1.24E-06	1.33E-05	DEPTOR	64798
5887	ENSG00000132003	202.189651	-0.732045707	0.147851333	2.09E-09	3.88E-08	ZSWIM4	65249
3486	ENSG00000110723	587.4816478	-0.728605035	0.091334427	6.20E-18	3.30E-16	EXPH5	23086
1143	ENSG00000073331	407.0959313	-0.728000023	0.108314914	6.79E-14	2.47E-12	ALPK1	80216
30642	ENSG00000283709	94.18831444	-0.727662284	0.226193868	2.26E-06	2.29E-05	FAM238C	387644
5635	ENSG00000130304	703.3731782	-0.725452876	0.079541165	3.38E-22	2.77E-20	SLC27A1	376497
7604	ENSG00000143669	511.7721624	-0.717934207	0.095850306	3.01E-16	1.38E-14	LYST	1130
16050	ENSG00000206561	92.53061314	-0.706914469	0.217006284	2.49E-06	2.49E-05	COLQ	8292
11059	ENSG00000169031	116.3836767	-0.703943154	0.191140668	6.21E-07	7.03E-06	COL4A3	1285
1962	ENSG00000099834	88.96822998	-0.702395416	0.234726542	5.64E-06	5.14E-05	CDHR5	53841
16795	ENSG00000214021	415.6014058	-0.700601688	0.105250426	1.32E-13	4.65E-12	TTLL3	26140
10888	ENSG00000168209	1902.308427	-0.699026416	0.057154284	1.30E-36	3.40E-34	DDIT4	54541
14638	ENSG00000197140	92.92652274	-0.694394808	0.2262357	4.96E-06	4.60E-05	ADAM32	203102
1055	ENSG00000070759	110.6055212	-0.690878135	0.199752593	1.54E-06	1.61E-05	TESK2	10420
31992	ENSG00000288816	51.64405526	-0.689633908	0.296069425	2.85E-05	0.000213681	NA	NA
5798	ENSG00000131242	693.1392657	-0.689400723	0.082591018	4.04E-19	2.50E-17	RAB11FIP4	84440
22819	ENSG00000246451	151.908916	-0.688545827	0.166671312	1.29E-07	1.70E-06	NA	NA
2885	ENSG00000105639	191.8917431	-0.686527204	0.154395876	3.42E-08	5.05E-07	JAK3	3718
9861	ENSG00000163683	630.1993209	-0.686371376	0.097505617	1.06E-14	4.19E-13	SMIM14	201895
4065	ENSG00000115548	1659.951971	-0.68610614	0.06223311	1.89E-30	3.08E-28	KDM3A	55818
9809	ENSG00000163516	757.690211	-0.683493051	0.078652566	2.23E-20	1.57E-18	ANKZF1	55139
3867	ENSG00000113916	417.2618695	-0.68274683	0.100222378	5.31E-14	1.96E-12	BCL6	604
374	ENSG00000021355	1515.704981	-0.682351082	0.063091798	1.94E-29	3.03E-27	SERPINB1	1992
1163	ENSG00000073910	96.85713122	-0.680814851	0.210968167	3.60E-06	3.48E-05	FRY	10129
10246	ENSG00000165215	251.9289998	-0.679576885	0.134388484	1.99E-09	3.72E-08	CLDN3	1365
13855	ENSG00000186352	90.49484229	-0.678084262	0.221177411	5.98E-06	5.43E-05	ANKRD37	353322
13021	ENSG00000181577	385.3397688	-0.678014382	0.109653188	3.42E-12	9.82E-11	LINC03040	221416
13970	ENSG00000187091	213.4003216	-0.676840115	0.151990426	3.65E-08	5.36E-07	PLCD1	5333
7393	ENSG00000142233	63.61343172	-0.674471293	0.272209773	2.59E-05	0.000196493	NTN5	126147
17433	ENSG00000222009	254.4889191	-0.67430161	0.135372122	3.06E-09	5.54E-08	BTBD19	149478
11411	ENSG00000170919	322.3758491	-0.674078145	0.127008771	5.66E-10	1.18E-08	NA	NA
10850	ENSG00000168010	349.8872086	-0.672818769	0.13509121	3.12E-09	5.62E-08	ATG16L2	89849
7939	ENSG00000146411	98.73759771	-0.671804039	0.217835325	6.08E-06	5.51E-05	SLC2A12	154091
5448	ENSG00000128564	1931.510157	-0.668958225	0.053353221	3.51E-38	1.02E-35	VGF	7425
10730	ENSG00000167552	1393.285518	-0.664310621	0.068558081	2.46E-24	2.52E-22	TUBA1A	7846
11468	ENSG00000171223	2159.062942	-0.664264039	0.057120639	2.27E-33	4.81E-31	JUNB	3726
11844	ENSG00000173320	245.0487891	-0.662327087	0.13801949	8.40E-09	1.41E-07	STOX2	56977
12329	ENSG00000176532	52.62806192	-0.660531981	0.282050859	3.89E-05	0.000280653	PRR15	222171
12282	ENSG00000176171	1012.821312	-0.66039615	0.079419784	6.62E-19	3.97E-17	BNIP3	664
747	ENSG00000059728	233.0610461	-0.659964957	0.138761326	1.05E-08	1.73E-07	MXD1	4084
3378	ENSG00000109654	746.02062	-0.659192007	0.079528912	8.35E-19	4.94E-17	TRIM2	23321
8540	ENSG00000152527	453.0819687	-0.654522388	0.102798039	1.30E-12	3.95E-11	PLEKHH2	130271
1919	ENSG00000099194	22786.20811	-0.652296286	0.030077048	2.46E-106	5.82E-103	SCD	6319
2943	ENSG00000105856	318.3093061	-0.651367346	0.116255107	1.36E-10	3.16E-09	HBP1	26959
5497	ENSG00000128923	799.8176087	-0.650570536	0.099269972	3.97E-13	1.30E-11	MINDY2	54629
3714	ENSG00000112406	500.5154361	-0.648905417	0.09297481	2.19E-14	8.42E-13	HECA	51696
28215	ENSG00000271755	21.62937866	-0.647535402	0.443834072	5.96E-05	0.000407256	NA	NA
1783	ENSG00000091428	15.26738024	-0.646697537	0.525438995	2.99E-05	NA	RAPGEF4	11069
1364	ENSG00000079459	3206.21578	-0.646061195	0.046498031	6.25E-46	3.17E-43	FDFT1	2222
1638	ENSG00000088340	358.1851434	-0.646009207	0.126436697	2.07E-09	3.85E-08	FER1L4	80307
3926	ENSG00000114626	280.8023383	-0.644389009	0.132792245	7.64E-09	1.29E-07	ABTB1	80325
32102	ENSG00000289007	31.39117574	-0.64419435	0.365735124	8.17E-05	0.000538179	LOC101928092	101928092
13991	ENSG00000187231	512.7590601	-0.644183377	0.096836389	2.17E-13	7.43E-12	SESTD1	91404
5543	ENSG00000129355	277.4365166	-0.643211387	0.121502819	8.03E-10	1.64E-08	CDKN2D	1032
1308	ENSG00000078018	377.0720882	-0.643096836	0.110345318	3.98E-11	1.01E-09	MAP2	4133
27924	ENSG00000270441	22.99171486	-0.64037013	0.42969685	6.90E-05	0.00046327	NA	NA
14397	ENSG00000196159	131.7831041	-0.639904914	0.177274911	1.57E-06	1.63E-05	FAT4	79633
12119	ENSG00000175155	154.1300451	-0.639468663	0.178107578	1.68E-06	1.74E-05	YPEL2	388403
13597	ENSG00000185033	2173.574638	-0.638083614	0.066003661	3.73E-24	3.65E-22	SEMA4B	10509
8508	ENSG00000152256	563.6995081	-0.637313147	0.091188633	2.25E-14	8.62E-13	PDK1	5163
2293	ENSG00000101236	347.3322416	-0.634073697	0.116577374	3.96E-10	8.51E-09	RNF24	11237
11084	ENSG00000169174	1461.843438	-0.63404407	0.060635821	1.29E-27	1.76E-25	PCSK9	255738
16598	ENSG00000213347	374.4076906	-0.63083374	0.115662463	3.75E-10	8.10E-09	MXD3	83463
6539	ENSG00000136378	681.3367303	-0.630478849	0.081957127	1.28E-16	6.20E-15	ADAMTS7	11173
7554	ENSG00000143434	300.9770656	-0.627451406	0.118837442	9.97E-10	2.00E-08	SEMA6C	10500
11306	ENSG00000170379	57.68399741	-0.625007649	0.260750816	5.37E-05	0.00037111	TCAF2	285966
2773	ENSG00000104967	433.4811123	-0.623552496	0.103636332	1.52E-11	4.07E-10	NOVA2	4858
27382	ENSG00000267519	294.2039616	-0.619661596	0.128603608	1.14E-08	1.85E-07	NA	NA
16019	ENSG00000206077	125.7200346	-0.619569055	0.194148839	7.85E-06	6.86E-05	ZDHHC11B	653082
17809	ENSG00000224271	116.9954829	-0.619028377	0.195725348	8.62E-06	7.48E-05	EPIC1	284930
11219	ENSG00000169918	121.2107745	-0.615825999	0.198092252	1.05E-05	8.82E-05	OTUD7A	161725
1169	ENSG00000074181	1984.637781	-0.613070527	0.054112643	1.05E-31	1.84E-29	NOTCH3	4854
3234	ENSG00000108387	102.1522729	-0.612819815	0.203189958	1.42E-05	0.000114705	SEPTIN4	5414
3677	ENSG00000112182	205.5083833	-0.611175871	0.152489689	4.62E-07	5.40E-06	BACH2	60468
5771	ENSG00000131067	196.9052459	-0.609214156	0.147922821	3.00E-07	3.68E-06	GGT7	2686
7162	ENSG00000140450	230.3237652	-0.608739399	0.135235793	5.66E-08	7.99E-07	ARRDC4	91947
21205	ENSG00000236451	26.93127826	-0.608375792	0.373560974	0.000121328	0.000762236	NA	NA
12019	ENSG00000174500	99.770389	-0.606395008	0.209779342	2.17E-05	0.000168288	GCSAM	257144
8715	ENSG00000154310	1030.209692	-0.605919206	0.067690299	3.95E-21	2.92E-19	TNIK	23043
9839	ENSG00000163623	270.999798	-0.605653915	0.124180911	9.73E-09	1.61E-07	NKX6-1	4825
10566	ENSG00000166783	1260.512656	-0.603711044	0.060796133	3.60E-25	4.09E-23	MARF1	9665
14590	ENSG00000196950	1775.557167	-0.603389312	0.058820088	1.28E-26	1.64E-24	SLC39A10	57181
11615	ENSG00000171992	628.6955419	-0.602574322	0.083794161	7.01E-15	2.83E-13	SYNPO	11346
1075	ENSG00000071242	290.3594124	-0.600567835	0.12169622	7.65E-09	1.29E-07	RPS6KA2	6196
7100	ENSG00000139946	168.4169626	-0.600205894	0.170638478	3.31E-06	3.21E-05	PELI2	57161
8621	ENSG00000153291	166.2152896	-0.598792558	0.173866844	4.33E-06	4.09E-05	SLC25A27	9481
772	ENSG00000061656	98.99527539	-0.598782537	0.214713412	3.10E-05	0.000229763	SPAG4	6676
3501	ENSG00000110888	900.139216	-0.593775137	0.071632752	1.39E-18	8.01E-17	CAPRIN2	65981
10270	ENSG00000165376	107.7684233	-0.592207253	0.199645257	2.08E-05	0.000161222	CLDN2	9075
10240	ENSG00000165185	450.7470142	-0.5899701	0.096266506	1.02E-11	2.79E-10	KIAA1958	158405
32400	ENSG00000289609	27.35051993	-0.588304418	0.359230148	0.000158326	0.000963537	LOC124901321	124901321
13343	ENSG00000183621	101.0279824	-0.588006721	0.200662714	2.41E-05	0.000184687	ZNF438	220929
15889	ENSG00000205213	276.520747	-0.586386357	0.129754868	6.49E-08	9.04E-07	LGR4	55366
13725	ENSG00000185669	96.20483776	-0.586119952	0.204935366	2.98E-05	0.000222236	SNAI3	333929
5108	ENSG00000125398	2760.080231	-0.585922432	0.045469541	7.49E-40	2.47E-37	SOX9	6662
497	ENSG00000037042	332.1974894	-0.584851637	0.115642925	4.76E-09	8.37E-08	TUBG2	27175
6322	ENSG00000135245	247.993779	-0.583991108	0.129196515	6.62E-08	9.19E-07	HILPDA	29923
13689	ENSG00000185507	201.9655634	-0.583551275	0.144999363	5.74E-07	6.54E-06	IRF7	3665
14035	ENSG00000187609	251.3184671	-0.583087133	0.132317937	1.12E-07	1.50E-06	EXD3	54932
7806	ENSG00000145244	147.3762302	-0.582895545	0.171695305	6.09E-06	5.51E-05	CORIN	10699
11409	ENSG00000170915	234.8017653	-0.579996556	0.14032788	3.79E-07	4.54E-06	PAQR8	85315
11101	ENSG00000169231	67.74711465	-0.579320649	0.248075985	0.000105108	0.000670725	THBS3	7059
5992	ENSG00000132702	18.35381109	-0.577931409	0.435572774	0.000103391	0.000661849	HAPLN2	60484
3767	ENSG00000112972	2041.979529	-0.577676046	0.055989578	8.45E-27	1.11E-24	HMGCS1	3157
4645	ENSG00000120738	2958.963333	-0.577233321	0.04870963	3.14E-34	7.20E-32	EGR1	1958
9417	ENSG00000160961	277.1398835	-0.576741437	0.127616812	7.14E-08	9.85E-07	ZNF333	84449
18243	ENSG00000225855	134.5879286	-0.57593765	0.181759347	1.37E-05	0.000110842	RUSC1-AS1	284618
20190	ENSG00000232871	23.43748157	-0.575702358	0.393615923	0.000151433	0.000928354	SEC1P	653677
8720	ENSG00000154358	459.8006821	-0.575300562	0.124706232	4.67E-08	6.73E-07	OBSCN	84033
22892	ENSG00000247828	235.3425699	-0.574825321	0.138203147	3.58E-07	4.31E-06	TMEM161B-DT	100505894
1887	ENSG00000095637	293.3467603	-0.5735347	0.119851188	2.08E-08	3.22E-07	SORBS1	10580
7030	ENSG00000139364	35.69177629	-0.572963893	0.319711149	0.000200989	0.00118506	TMEM132B	114795
2839	ENSG00000105376	761.7206137	-0.57118835	0.079599654	1.02E-14	4.06E-13	ICAM5	7087
12662	ENSG00000178878	92.46872474	-0.571021335	0.208586042	4.89E-05	0.000340608	APOLD1	81575
7021	ENSG00000139318	1489.126096	-0.570624892	0.064344632	1.11E-20	7.85E-19	DUSP6	1848
3223	ENSG00000108306	473.4300332	-0.570176371	0.099893248	1.54E-10	3.54E-09	FBXL20	84961
5674	ENSG00000130558	145.9488971	-0.569383754	0.168425949	7.41E-06	6.54E-05	OLFM1	10439
13493	ENSG00000184465	523.6929765	-0.568764926	0.105716605	9.96E-10	2.00E-08	WDR27	253769
8328	ENSG00000150593	564.127686	-0.56874445	0.092939983	1.31E-11	3.53E-10	PDCD4	27250
58	ENSG00000004777	321.0319113	-0.568532032	0.123318116	5.07E-08	7.24E-07	ARHGAP33	115703
3784	ENSG00000113161	3433.348615	-0.566522696	0.042425436	1.83E-42	7.67E-40	HMGCR	3156
8314	ENSG00000150347	467.5360831	-0.566416436	0.101659927	3.49E-10	7.58E-09	ARID5B	84159
4855	ENSG00000123104	572.3597482	-0.566358641	0.089005745	2.85E-12	8.26E-11	ITPR2	3709
12392	ENSG00000177000	306.8364705	-0.564641769	0.119404381	2.99E-08	4.47E-07	MTHFR	4524
7152	ENSG00000140386	203.9089956	-0.564562656	0.141797846	8.33E-07	9.23E-06	SCAPER	49855
262	ENSG00000011021	364.4351863	-0.5642018	0.108642327	2.85E-09	5.18E-08	CLCN6	1185
22777	ENSG00000245694	193.2002475	-0.56390846	0.149530074	1.92E-06	1.96E-05	CRNDE	643911
5611	ENSG00000130164	3965.961074	-0.563713821	0.04192399	5.35E-43	2.37E-40	LDLR	3949
28903	ENSG00000274080	48.80753113	-0.562594167	0.277503285	0.000200631	0.00118344	NA	NA
124	ENSG00000006283	296.922827	-0.55997796	0.126506336	1.29E-07	1.70E-06	CACNA1G	8913
22904	ENSG00000248019	68.60229743	-0.55953037	0.245763588	0.000149286	0.00091717	FAM13A-AS1	285512
7353	ENSG00000141837	122.17721	-0.55919746	0.186875727	2.82E-05	0.000211898	CACNA1A	773
175	ENSG00000007516	701.1987737	-0.559008907	0.083257632	2.95E-13	9.93E-12	BAIAP3	8938
26529	ENSG00000263069	57.20951703	-0.557918058	0.259989049	0.00018561	0.001110527	RNF213-AS1	100294362
21653	ENSG00000238105	337.5409243	-0.557267388	0.114113438	1.50E-08	2.39E-07	GOLGA2P5	55592
5751	ENSG00000130956	687.6842794	-0.556856522	0.08397527	5.28E-13	1.71E-11	HABP4	22927
13712	ENSG00000185630	207.8057897	-0.554538975	0.142642911	1.35E-06	1.43E-05	PBX1	5087
7454	ENSG00000142798	2985.643787	-0.553888635	0.053115462	3.22E-27	4.27E-25	HSPG2	3339
13657	ENSG00000185338	170.4705305	-0.553386119	0.1638689	8.96E-06	7.72E-05	SOCS1	8651
283	ENSG00000011478	479.3693362	-0.553029891	0.095221459	1.01E-10	2.40E-09	QPCTL	54814
10264	ENSG00000165312	161.9163504	-0.552844855	0.159352168	6.56E-06	5.91E-05	OTUD1	220213
4899	ENSG00000123453	114.832912	-0.552504302	0.188631367	3.66E-05	0.000265886	SARDH	1757
8457	ENSG00000151743	235.3623738	-0.552221338	0.136169797	7.00E-07	7.86E-06	AMN1	196394
6140	ENSG00000134013	1058.58177	-0.55198328	0.070515927	8.48E-17	4.16E-15	LOXL2	4017
25754	ENSG00000260034	33.10580554	-0.551830382	0.315783481	0.00026853	0.001529898	LCMT1-AS2	100506655
26104	ENSG00000261087	54.62058496	-0.551116034	0.256208663	0.00020151	0.001187144	ZNNT1	115830329
10027	ENSG00000164187	84.23183435	-0.550707163	0.229241064	0.0001331	0.000826314	LMBRD2	92255
5665	ENSG00000130517	830.3076761	-0.550339543	0.079871157	9.43E-14	3.38E-12	PGPEP1	54858
5679	ENSG00000130589	1901.887009	-0.549996941	0.059886805	7.38E-22	5.86E-20	HELZ2	85441
3195	ENSG00000107960	817.7456129	-0.547962707	0.073955485	2.23E-15	9.49E-14	STN1	79991
12804	ENSG00000179862	127.9845871	-0.54643707	0.173626053	2.05E-05	0.000159479	CITED4	163732
6903	ENSG00000138468	323.2371754	-0.545789909	0.115942756	4.01E-08	5.83E-07	SENP7	57337
6335	ENSG00000135317	459.6501537	-0.545775069	0.103076813	1.98E-09	3.70E-08	SNX14	57231
14282	ENSG00000188897	81.93137162	-0.544765253	0.217811633	0.000117105	0.000738318	LOC400499	400499
7048	ENSG00000139537	133.0740444	-0.543487812	0.171417934	1.97E-05	0.000153565	CCDC65	85478
28962	ENSG00000274386	38.02259643	-0.542494029	0.308987378	0.000305797	0.001720804	TMEM269	100129924
28635	ENSG00000273033	272.0861037	-0.542381973	0.128810667	4.02E-07	4.79E-06	LINC02035	100129550
87	ENSG00000005238	339.2109976	-0.541250373	0.113201448	2.93E-08	4.39E-07	ATOSB	80256
903	ENSG00000066248	202.1337425	-0.540584766	0.149583577	4.47E-06	4.19E-05	NGEF	25791
1338	ENSG00000078804	361.30361	-0.54050298	0.112603366	2.69E-08	4.07E-07	TP53INP2	58476
4385	ENSG00000118263	479.3889947	-0.538418007	0.095228439	2.85E-10	6.29E-09	KLF7	8609
10279	ENSG00000165434	455.0762017	-0.537201347	0.102309783	2.73E-09	4.98E-08	PGM2L1	283209
16470	ENSG00000212724	268.3904924	-0.536626154	0.163661393	1.50E-05	0.000120398	KRTAP2-3	730755
4330	ENSG00000117595	884.2155716	-0.536274656	0.077749846	1.02E-13	3.65E-12	IRF6	3664
13977	ENSG00000187122	57.6782571	-0.535241814	0.247107974	0.000243292	0.00140529	SLIT1	6585
961	ENSG00000067992	833.4421278	-0.534967855	0.082135526	1.42E-12	4.30E-11	PDK3	5165
5000	ENSG00000124374	231.8557571	-0.534337175	0.13070919	7.38E-07	8.27E-06	PAIP2B	400961
4889	ENSG00000123384	479.438215	-0.534143959	0.095016799	3.58E-10	7.75E-09	LRP1	4035
13700	ENSG00000185567	3189.626388	-0.534061213	0.049201848	3.93E-29	5.93E-27	AHNAK2	113146
13778	ENSG00000185920	338.5400928	-0.532969088	0.114633151	6.04E-08	8.48E-07	PTCH1	5727
10538	ENSG00000166578	99.04096311	-0.530821991	0.199520642	9.63E-05	0.000623224	IQCD	115811
4205	ENSG00000116678	167.1973383	-0.530812259	0.157234945	1.16E-05	9.60E-05	LEPR	3953
14185	ENSG00000188396	67.67965271	-0.530515658	0.229817766	0.000205459	0.001207902	DYNLT4	343521
3219	ENSG00000108255	18.62853443	-0.530419859	0.404687322	0.000194675	0.001155513	CRYBA1	1411
30430	ENSG00000281406	132.2355537	-0.530364007	0.189113584	6.70E-05	0.000452024	BLACAT1	101669762
1411	ENSG00000081052	298.910844	-0.529562423	0.120110363	1.91E-07	2.44E-06	COL4A4	1286
6677	ENSG00000137193	721.9024281	-0.529433955	0.081142702	1.39E-12	4.21E-11	PIM1	5292
14054	ENSG00000187720	589.1749478	-0.527896927	0.088257758	4.51E-11	1.13E-09	THSD4	79875
2010	ENSG00000100055	165.1260316	-0.527875609	0.154488246	1.04E-05	8.75E-05	CYTH4	27128
1990	ENSG00000099992	209.279815	-0.526586181	0.142977706	4.03E-06	3.83E-05	TBC1D10A	83874
13187	ENSG00000182732	61.65018111	-0.526160259	0.251527101	0.000303752	0.001710656	RGS6	9628
4432	ENSG00000118898	1632.400357	-0.526088133	0.054399528	8.84E-24	8.30E-22	PPL	5493
13611	ENSG00000185100	109.5214873	-0.525514692	0.197576369	0.000102998	0.000659853	ADSS1	122622
11083	ENSG00000169169	108.2230243	-0.525399919	0.188328243	7.39E-05	0.000491986	CPT1C	126129
31014	ENSG00000286004	122.1841058	-0.524083217	0.178540436	5.02E-05	0.000348738	NA	NA
10298	ENSG00000165507	107.000583	-0.523843143	0.190114746	8.25E-05	0.000542854	DEPP1	11067
28573	ENSG00000272870	24.68896929	-0.523562058	0.355218718	0.000325807	0.001816838	SAP30-DT	105377540
5301	ENSG00000126870	379.2921982	-0.522791781	0.114145423	9.32E-08	1.26E-06	DYNC2I1	55112
13690	ENSG00000185513	174.4457634	-0.522616911	0.174945572	4.39E-05	0.000310108	L3MBTL1	26013
5366	ENSG00000127663	1421.548843	-0.522369424	0.062047785	8.56E-19	5.02E-17	KDM4B	23030
10347	ENSG00000165731	269.3198603	-0.522187032	0.12527701	5.98E-07	6.80E-06	RET	5979
1872	ENSG00000095303	169.917325	-0.522021367	0.152635001	1.10E-05	9.20E-05	PTGS1	5742
7388	ENSG00000142197	785.5592345	-0.521444908	0.07610501	1.62E-13	5.59E-12	DOP1B	9980
263	ENSG00000011028	639.8587079	-0.52055987	0.083892229	1.20E-11	3.26E-10	MRC2	9902
11675	ENSG00000172348	46.72575821	-0.52030764	0.27638651	0.00040147	0.002180507	RCAN2	10231
8705	ENSG00000154240	173.5518984	-0.519604106	0.157281084	1.68E-05	0.000132877	CEP112	201134
4822	ENSG00000122735	36.86753383	-0.519303637	0.309574486	0.000421347	0.002267637	DNAI1	27019
27019	ENSG00000266173	177.8516226	-0.519016792	0.153751785	1.33E-05	0.000107831	STRADA	92335
6783	ENSG00000137825	294.8259109	-0.517702572	0.131279177	1.60E-06	1.66E-05	ITPKA	3706
279	ENSG00000011422	1419.580313	-0.517213455	0.062898523	4.68E-18	2.55E-16	PLAUR	5329
7018	ENSG00000139289	5208.233858	-0.516606058	0.039902138	5.97E-40	2.07E-37	PHLDA1	22822
3757	ENSG00000112796	145.3443871	-0.516331861	0.163789897	2.85E-05	0.000213681	ENPP5	59084
7750	ENSG00000144730	835.5322478	-0.51620608	0.075112085	1.47E-13	5.16E-12	IL17RD	54756
167	ENSG00000007314	76.91872625	-0.515739621	0.216415272	0.000215949	0.001264857	SCN4A	6329
18090	ENSG00000225313	80.42168643	-0.514547047	0.211625536	0.000198765	0.001174872	NA	NA
9491	ENSG00000161912	43.05132089	-0.51421247	0.290140181	0.000456978	0.002429908	ADCY10P1	221442
13904	ENSG00000186642	310.5402246	-0.513267637	0.115863229	2.07E-07	2.61E-06	PDE2A	5138
11767	ENSG00000172901	52.78818123	-0.512726114	0.251361982	0.000388486	0.002113219	LVRN	206338
1029	ENSG00000070182	312.5174616	-0.511956933	0.120806004	4.94E-07	5.71E-06	SPTB	6710
3835	ENSG00000113594	810.3943549	-0.511950321	0.085467772	5.01E-11	1.24E-09	LIFR	3977
9704	ENSG00000163032	185.6653984	-0.511477438	0.151128745	1.40E-05	0.00011292	VSNL1	7447
7187	ENSG00000140545	1528.483022	-0.511329435	0.056984437	7.24E-21	5.24E-19	MFGE8	4240
11177	ENSG00000169710	43138.29485	-0.50996036	0.031831297	2.39E-59	1.99E-56	FASN	2194
21496	ENSG00000237522	30.32657736	-0.509926073	0.313657904	0.000472898	0.002500807	NA	NA
9235	ENSG00000159433	586.7947806	-0.507321933	0.107142331	5.22E-08	7.43E-07	STARD9	57519
2206	ENSG00000100784	627.545315	-0.506329146	0.084291516	4.78E-11	1.19E-09	RPS6KA5	9252
4659	ENSG00000120875	4451.926416	-0.506185044	0.040908048	9.72E-37	2.60E-34	DUSP4	1846
3096	ENSG00000106976	401.7904458	-0.505505969	0.108484891	7.66E-08	1.05E-06	DNM1	1759
11441	ENSG00000171105	1216.523151	-0.505425117	0.068098257	3.02E-15	1.27E-13	INSR	3643
27514	ENSG00000268030	35.2441828	-0.504269331	0.318876228	0.000498946	0.002616795	NA	NA
6321	ENSG00000135241	486.4301356	-0.504195367	0.09330619	1.66E-09	3.17E-08	PNPLA8	50640
15885	ENSG00000205189	1083.151093	-0.50168654	0.074294261	3.91E-13	1.28E-11	ZBTB10	65986
1229	ENSG00000075651	162.9123831	-0.501369784	0.159638932	3.53E-05	0.000257617	PLD1	5337
4470	ENSG00000119397	551.9739258	-0.501169029	0.088101645	3.39E-10	7.36E-09	CNTRL	11064
5054	ENSG00000124766	2416.32536	-0.500940468	0.050901439	2.08E-24	2.14E-22	SOX4	6659
1812	ENSG00000092096	154.4368402	-0.499179303	0.163234663	4.68E-05	0.000327732	SLC22A17	51310
14448	ENSG00000196369	175.7696518	-0.499042819	0.149967714	1.96E-05	0.000153016	SRGAP2B	647135
2416	ENSG00000102057	172.492773	-0.498386732	0.152275958	2.38E-05	0.000182217	KCND1	3750
1511	ENSG00000084710	162.1297628	-0.497859849	0.156054436	3.13E-05	0.00023186	EFR3B	22979
9110	ENSG00000158402	364.9907948	-0.497843249	0.106207751	7.27E-08	1.00E-06	CDC25C	995
8838	ENSG00000155760	522.5316841	-0.496633385	0.091013412	1.33E-09	2.61E-08	FZD7	8324
11722	ENSG00000172638	49.87931219	-0.496547363	0.252901626	0.00052766	0.002742715	EFEMP2	30008
9164	ENSG00000158828	281.4494999	-0.495612437	0.126452978	2.25E-06	2.28E-05	PINK1	65018
32193	ENSG00000289183	17.0319967	-0.494959514	0.392547947	0.00028257	0.001604735	NA	NA
2485	ENSG00000102780	599.0418013	-0.49468038	0.088450207	6.30E-10	1.30E-08	DGKH	160851
3294	ENSG00000108797	553.0864193	-0.494059327	0.094854653	5.33E-09	9.28E-08	CNTNAP1	8506
11299	ENSG00000170345	242.3409927	-0.494053318	0.131015129	4.13E-06	3.91E-05	FOS	2353
2104	ENSG00000100344	187.3286636	-0.493918936	0.143266059	1.37E-05	0.000111004	PNPLA3	80339
2830	ENSG00000105339	712.042172	-0.493372433	0.085279435	2.08E-10	4.71E-09	DENND3	22898
2326	ENSG00000101384	1066.091844	-0.492152821	0.066445911	3.87E-15	1.60E-13	JAG1	182
608	ENSG00000049239	1097.100024	-0.49211586	0.075225221	1.80E-12	5.35E-11	H6PD	9563
7673	ENSG00000144136	4933.626064	-0.491764579	0.039831856	1.58E-36	4.07E-34	SLC20A1	6574
7029	ENSG00000139354	1058.124521	-0.491056377	0.071377346	1.80E-13	6.21E-12	GAS2L3	283431
7819	ENSG00000145358	126.1852312	-0.490753345	0.17553738	0.000110697	0.000701972	DDIT4L	115265
11209	ENSG00000169891	178.3976358	-0.489855319	0.145233635	1.87E-05	0.000146223	REPS2	9185
13046	ENSG00000181790	120.2781363	-0.487389609	0.177662695	0.000132795	0.000825141	ADGRB1	575
2235	ENSG00000100968	73.03628577	-0.486837735	0.225752061	0.000472954	0.002500807	NFATC4	4776
9852	ENSG00000163644	221.1307968	-0.48671308	0.139109993	1.24E-05	0.000102252	PPM1K	152926
16776	ENSG00000213963	52.68751216	-0.486291285	0.247463049	0.000609315	0.00309167	LOC100130691	100130691
4030	ENSG00000115339	392.6987335	-0.485693362	0.106982155	1.67E-07	2.16E-06	GALNT3	2591
4486	ENSG00000119514	643.3801015	-0.484824972	0.088629644	1.40E-09	2.73E-08	GALNT12	79695
10714	ENSG00000167508	1993.368176	-0.484268879	0.050921292	6.27E-23	5.53E-21	MVD	4597
13830	ENSG00000186204	51.97275883	-0.483644724	0.246644245	0.000635376	0.003211272	CYP4F12	66002
12673	ENSG00000178947	42.95257507	-0.483331756	0.268718095	0.000714582	0.003549648	SMIM10L2A	399668
4843	ENSG00000122966	1651.437625	-0.483182271	0.05889087	7.64E-18	4.03E-16	CIT	11113
30253	ENSG00000280138	381.0424765	-0.483018012	0.111450292	4.43E-07	5.19E-06	NA	NA
2992	ENSG00000106089	429.5090222	-0.482929971	0.110226006	3.58E-07	4.31E-06	STX1A	6804
1418	ENSG00000081189	320.6445182	-0.482663089	0.114276999	7.24E-07	8.12E-06	MEF2C	4208
13695	ENSG00000185532	51.7154572	-0.48204907	0.247967494	0.000660727	0.003320482	PRKG1	5592
328	ENSG00000014914	212.3312377	-0.48080028	0.146325416	2.79E-05	0.000209782	MTMR11	10903
21002	ENSG00000235703	68.71899475	-0.47981663	0.227359765	0.000557916	0.002876113	EOLA2-DT	100272228
1608	ENSG00000087301	144.6193385	-0.479604782	0.164364337	8.98E-05	0.000585882	TXNDC16	57544
13563	ENSG00000184897	1863.428449	-0.479263005	0.054091926	2.76E-20	1.91E-18	H1-10	8971
7494	ENSG00000143178	80.65583924	-0.479175726	0.21056654	0.000427951	0.002297854	TBX19	9095
19483	ENSG00000230316	109.372285	-0.479027857	0.180201322	0.000183653	0.001099283	FEZF1-AS1	154860
7957	ENSG00000146592	146.9311589	-0.478158912	0.165474637	9.92E-05	0.000638808	CREB5	9586
2174	ENSG00000100592	439.9564094	-0.477002122	0.104234897	1.55E-07	2.02E-06	DAAM1	23002
8943	ENSG00000156804	150.2942182	-0.476628523	0.158739943	7.24E-05	0.000483231	FBXO32	114907
14706	ENSG00000197444	349.2385376	-0.476312128	0.110280489	5.10E-07	5.88E-06	OGDHL	55753
3641	ENSG00000111885	2378.775777	-0.476277463	0.051799871	1.34E-21	1.04E-19	MAN1A1	4121
3416	ENSG00000110002	73.61764089	-0.476076137	0.214276516	0.000491303	0.002582435	VWA5A	4013
8636	ENSG00000153487	890.8767808	-0.475932834	0.071722087	1.13E-12	3.46E-11	ING1	3621
4728	ENSG00000121753	778.9280042	-0.475196549	0.077222153	2.66E-11	6.92E-10	ADGRB2	576
8791	ENSG00000155158	372.3192397	-0.474368899	0.103866029	1.67E-07	2.15E-06	TTC39B	158219
7201	ENSG00000140678	72.33824406	-0.474366018	0.224172128	0.000596388	0.00303594	ITGAX	3687
29756	ENSG00000278771	136.6721079	-0.474022718	0.328877907	0.000670129	0.003361777	RN7SL3	378707
7622	ENSG00000143797	711.691819	-0.473889896	0.081983328	2.64E-10	5.87E-09	MBOAT2	129642
8111	ENSG00000148180	1695.924849	-0.472275083	0.054586076	1.88E-19	1.19E-17	GSN	2934
7679	ENSG00000144199	214.3145319	-0.471695299	0.133751494	1.34E-05	0.000108619	FAHD2B	151313
14250	ENSG00000188747	212.1085627	-0.471663811	0.142703772	2.91E-05	0.000217386	NOXA1	10811
9918	ENSG00000163884	73.43089495	-0.471252497	0.218924052	0.000588465	0.003003054	KLF15	28999
10548	ENSG00000166669	190.9745203	-0.469971118	0.144095469	3.44E-05	0.000251922	ATF7IP2	80063
3353	ENSG00000109321	4667.640808	-0.469640134	0.040376901	1.10E-32	2.14E-30	AREG	374
12330	ENSG00000176533	437.8001195	-0.469603842	0.103145801	1.88E-07	2.40E-06	GNG7	2788
12997	ENSG00000181350	116.5792537	-0.469351964	0.18027842	0.000237773	0.001377901	LRRC75A	388341
6784	ENSG00000137831	1181.621236	-0.469343759	0.062531303	2.32E-15	9.88E-14	UACA	55075
1875	ENSG00000095370	72.3057022	-0.468809794	0.21455723	0.000577012	0.002956302	SH2D3C	10044
3910	ENSG00000114423	168.7206024	-0.468577497	0.152773486	6.54E-05	0.000442835	CBLB	868
10010	ENSG00000164142	710.5290588	-0.46842114	0.085995297	1.91E-09	3.60E-08	FHIP1A	729830
1045	ENSG00000070540	317.3091622	-0.468324892	0.111921022	1.01E-06	1.10E-05	WIPI1	55062
15612	ENSG00000203875	88.58330685	-0.468172054	0.199094195	0.000426888	0.002293976	SNHG5	387066
22957	ENSG00000248323	330.5961731	-0.468146955	0.12165235	4.08E-06	3.87E-05	LUCAT1	100505994
9384	ENSG00000160752	571.9121328	-0.468022364	0.08600838	1.98E-09	3.70E-08	FDPS	2224
13395	ENSG00000183856	1598.790876	-0.46739911	0.061636401	1.31E-15	5.74E-14	IQGAP3	128239
5903	ENSG00000132196	307.881103	-0.467213278	0.118814912	2.94E-06	2.90E-05	HSD17B7	51478
6059	ENSG00000133138	388.0057139	-0.467120788	0.102425629	1.87E-07	2.39E-06	TBC1D8B	54885
15099	ENSG00000198911	6084.933352	-0.467064848	0.035324749	2.60E-41	9.98E-39	SREBF2	6721
13784	ENSG00000185950	998.1345624	-0.466129906	0.075603429	2.73E-11	7.07E-10	IRS2	8660
6600	ENSG00000136826	1055.749414	-0.466082319	0.06507594	3.12E-14	1.18E-12	KLF4	9314
5004	ENSG00000124406	55.70815197	-0.465138653	0.237289049	0.000828833	0.004040718	ATP8A1	10396
10916	ENSG00000168310	203.0932398	-0.463793922	0.136502661	2.32E-05	0.000178392	IRF2	3660
4537	ENSG00000119801	436.3305866	-0.463450027	0.098037066	8.74E-08	1.19E-06	YPEL5	51646
13938	ENSG00000186862	289.5539481	-0.463435474	0.116406003	2.51E-06	2.51E-05	PDZD7	79955
8090	ENSG00000147883	174.4903594	-0.463063096	0.150708721	6.87E-05	0.000461952	CDKN2B	1030
1388	ENSG00000080561	255.6046287	-0.462397442	0.123957807	6.93E-06	6.18E-05	MID2	11043
9356	ENSG00000160460	194.7679422	-0.461499698	0.141317054	3.74E-05	0.000271796	SPTBN4	57731
6155	ENSG00000134109	597.8820475	-0.46010354	0.087059772	5.11E-09	8.93E-08	EDEM1	9695
3473	ENSG00000110628	361.5832782	-0.459929188	0.106936717	6.64E-07	7.49E-06	SLC22A18	5002
10413	ENSG00000166046	101.5691501	-0.45873638	0.190057871	0.000423443	0.002277188	TCP11L2	255394
12466	ENSG00000177483	44.63626067	-0.458440426	0.269116331	0.001065215	0.005010781	RBM44	375316
6855	ENSG00000138166	6714.208116	-0.45837079	0.035845853	8.43E-39	2.53E-36	DUSP5	1847
129	ENSG00000006459	571.1426995	-0.457081481	0.09291532	3.61E-08	5.31E-07	KDM7A	80853
9811	ENSG00000163520	16.73671116	-0.45692399	0.38518355	0.00038686	0.002110035	FBLN2	2199
20106	ENSG00000232593	168.1919155	-0.4564404	0.153791872	0.000102436	0.000657222	KANTR	102723508
8172	ENSG00000148700	1044.082321	-0.455964521	0.07041631	4.13E-12	1.18E-10	ADD3	120
23313	ENSG00000249931	29.5308358	-0.455693466	0.307286291	0.000972292	0.004623864	GOLGA8K	653125
6106	ENSG00000133687	97.10205679	-0.455055381	0.202999185	0.000628612	0.003180485	TMTC1	83857
20215	ENSG00000232934	56.10121815	-0.455025367	0.23881802	0.001013428	0.004794189	NA	NA
1722	ENSG00000090006	4318.502036	-0.454560464	0.042353307	3.24E-28	4.60E-26	LTBP4	8425
12981	ENSG00000181192	571.4120442	-0.454474338	0.087766734	9.67E-09	1.60E-07	DHTKD1	55526
13423	ENSG00000184068	28.42342849	-0.45322049	0.306986538	0.001004346	0.00475281	NA	NA
4687	ENSG00000121104	309.7853484	-0.452489068	0.11201019	2.23E-06	2.27E-05	FAM117A	81558
14339	ENSG00000189195	112.4766161	-0.452460958	0.179934359	0.000364974	0.002003756	BTBD8	284697
12291	ENSG00000176244	153.1162956	-0.451784878	0.153197972	0.000114658	0.000724825	ACBD7	414149
8041	ENSG00000147421	388.4044884	-0.45170961	0.105602088	8.10E-07	8.99E-06	HMBOX1	79618
4964	ENSG00000124171	603.0109901	-0.451222924	0.090612586	2.83E-08	4.26E-07	PARD6B	84612
10563	ENSG00000166762	165.1316878	-0.450918315	0.161961429	0.000186131	0.001113178	CATSPER2	117155
11769	ENSG00000172915	227.8739585	-0.449938401	0.147019758	8.35E-05	0.000548473	NBEA	26960
4238	ENSG00000116852	520.2146981	-0.44963941	0.094013569	7.78E-08	1.07E-06	KIF21B	23046
3365	ENSG00000109472	716.1503123	-0.449359284	0.079198389	6.47E-10	1.33E-08	CPE	1363
6408	ENSG00000135678	301.4520432	-0.449316459	0.122878341	1.07E-05	8.96E-05	CPM	1368
16887	ENSG00000214456	109.8314688	-0.448405937	0.179788915	0.000403338	0.002187301	PLIN5	440503
4508	ENSG00000119669	2595.317756	-0.447940739	0.04856595	1.40E-21	1.07E-19	IRF2BPL	64207
2833	ENSG00000105357	2454.754147	-0.447784885	0.050464826	3.46E-20	2.38E-18	MYH14	79784
9784	ENSG00000163435	1105.77064	-0.446995028	0.064570222	2.15E-13	7.38E-12	ELF3	1999
3422	ENSG00000110046	953.4189477	-0.446040428	0.06737304	1.75E-12	5.22E-11	ATG2A	23130
8766	ENSG00000154914	276.6225239	-0.4457864	0.120617357	9.59E-06	8.15E-05	USP43	124739
25123	ENSG00000258102	42.83576532	-0.445510248	0.260640146	0.001303902	0.005955899	MAP1LC3B2	643246
953	ENSG00000067715	1291.046095	-0.445509066	0.063590724	1.21E-13	4.28E-12	SYT1	6857
6299	ENSG00000135074	2802.27586	-0.445076479	0.044820021	1.55E-24	1.64E-22	ADAM19	8728
3306	ENSG00000108840	1381.471598	-0.444499398	0.057827608	7.57E-16	3.38E-14	HDAC5	10014
11826	ENSG00000173221	370.7911086	-0.444241016	0.113876386	4.35E-06	4.10E-05	GLRX	2745
6389	ENSG00000135549	183.5959971	-0.44384385	0.151642308	0.000134817	0.000835514	PKIB	5570
14791	ENSG00000197815	34.1984191	-0.443656307	0.286386205	0.001278747	0.005854188	NA	NA
22566	ENSG00000243896	46.44110145	-0.442774174	0.253544545	0.001349092	0.006144771	OR2A7	401427
2539	ENSG00000103089	218.6758737	-0.441731106	0.132723235	3.83E-05	0.000276655	FA2H	79152
11924	ENSG00000173846	1329.542036	-0.441605109	0.061459048	3.46E-14	1.30E-12	PLK3	1263
13253	ENSG00000183091	179.6268315	-0.441403584	0.144252344	9.26E-05	0.000603439	NEB	4703
7865	ENSG00000145780	1134.601615	-0.441371491	0.06576111	9.91E-13	3.07E-11	FEM1C	56929
13963	ENSG00000187045	57.16731796	-0.441071875	0.245798316	0.001355592	0.006170161	TMPRSS6	164656
1774	ENSG00000091136	1193.76966	-0.440866351	0.061405275	3.64E-14	1.36E-12	LAMB1	3912
14500	ENSG00000196557	1476.031211	-0.440788951	0.064640482	4.76E-13	1.55E-11	CACNA1H	8912
5749	ENSG00000130940	270.3236364	-0.440663288	0.124900907	1.91E-05	0.000149111	CASZ1	54897
8378	ENSG00000151136	419.1404231	-0.440047908	0.103610891	1.06E-06	1.15E-05	ABTB3	121551
424	ENSG00000026652	596.5490636	-0.439829436	0.083886417	8.06E-09	1.35E-07	AGPAT4	56895
9761	ENSG00000163346	360.4691666	-0.439690951	0.105726927	1.56E-06	1.62E-05	PBXIP1	57326
6803	ENSG00000137944	360.1773764	-0.438684368	0.113764465	5.56E-06	5.07E-05	KYAT3	56267
904	ENSG00000066279	2245.061613	-0.437811834	0.050314643	1.78E-19	1.13E-17	ASPM	259266
5163	ENSG00000125744	334.2163093	-0.437772861	0.112630486	4.97E-06	4.60E-05	RTN2	6253
26079	ENSG00000261008	54.55960104	-0.43753592	0.235761231	0.001370656	0.006228737	LINC01572	101927957
6067	ENSG00000133247	327.9622309	-0.437244217	0.115161789	7.15E-06	6.36E-05	KMT5C	84787
13370	ENSG00000183762	1922.828287	-0.436972305	0.050791279	4.25E-19	2.61E-17	KREMEN1	83999
7298	ENSG00000141458	1694.091714	-0.436945146	0.055569052	2.05E-16	9.57E-15	NPC1	4864
7394	ENSG00000142235	991.3723551	-0.436521067	0.069126399	1.47E-11	3.94E-10	LMTK3	114783
2609	ENSG00000103528	164.2823601	-0.435012269	0.150232911	0.000164623	0.000997155	SYT17	51760
4060	ENSG00000115525	289.2482268	-0.43480062	0.119120058	1.30E-05	0.000106123	ST3GAL5	8869
5010	ENSG00000124466	173.0730689	-0.434679557	0.146201119	0.000131191	0.000817322	LYPD3	27076
25216	ENSG00000258479	106.5100554	-0.434502497	0.191785633	0.000790527	0.003868676	NA	NA
5164	ENSG00000125746	1183.012009	-0.43450101	0.061930559	1.28E-13	4.51E-12	EML2	24139
13845	ENSG00000186300	96.28076758	-0.434156797	0.193194021	0.000822845	0.004013933	ZNF555	148254
5227	ENSG00000126016	311.8216347	-0.432480996	0.119501599	1.50E-05	0.000120245	AMOT	154796
9630	ENSG00000162729	754.7787942	-0.432188605	0.076803974	1.03E-09	2.06E-08	IGSF8	93185
7800	ENSG00000145198	462.3650861	-0.431789367	0.10072098	9.76E-07	1.07E-05	VWA5B2	90113
3148	ENSG00000107611	37.44256454	-0.431761225	0.265997259	0.001618815	0.007190682	CUBN	8029
14495	ENSG00000196542	191.7660352	-0.431705879	0.140697129	0.000101385	0.000651121	SPTSSB	165679
4170	ENSG00000116285	16831.66886	-0.430906706	0.032221089	5.14E-42	2.08E-39	ERRFI1	54206
13717	ENSG00000185650	5758.923217	-0.430208722	0.036644808	4.76E-33	9.51E-31	ZFP36L1	677
7178	ENSG00000140511	342.4638381	-0.430130324	0.109871655	4.85E-06	4.50E-05	HAPLN3	145864
4154	ENSG00000116191	1039.173948	-0.430074389	0.07579245	8.03E-10	1.64E-08	RALGPS2	55103
14270	ENSG00000188833	27.46870635	-0.429818763	0.311047147	0.001278649	0.005854188	ENTPD8	377841
3731	ENSG00000112599	169.4904171	-0.429447262	0.148801866	0.000181184	0.001086798	GUCA1B	2979
11606	ENSG00000171951	177.0660405	-0.428560245	0.144813818	0.000147301	0.000905762	SCG2	7857
6664	ENSG00000137103	247.1372666	-0.428331471	0.132266709	6.08E-05	0.000414718	TMEM8B	51754
14268	ENSG00000188827	582.2643945	-0.428177067	0.090227655	1.19E-07	1.59E-06	SLX4	84464
3712	ENSG00000112379	963.0408027	-0.427257185	0.07799233	2.55E-09	4.68E-08	ARFGEF3	57221
10129	ENSG00000164659	464.4434137	-0.427024439	0.095584638	4.55E-07	5.33E-06	ELAPOR2	222223
13001	ENSG00000181381	1962.798299	-0.426999306	0.051284684	5.14E-18	2.76E-16	DDX60L	91351
30796	ENSG00000285106	106.0437687	-0.426713565	0.181925618	0.000744039	0.003675091	NA	NA
2907	ENSG00000105696	309.8884235	-0.42659126	0.118075946	1.64E-05	0.000130344	TMEM59L	25789
8330	ENSG00000150625	59.70968648	-0.426017007	0.229307173	0.001625655	0.007218803	GPM6A	2823
12416	ENSG00000177169	968.020374	-0.425741106	0.071976096	2.02E-10	4.61E-09	ULK1	8408
3026	ENSG00000106366	1087.073918	-0.425640529	0.070787458	1.11E-10	2.63E-09	SERPINE1	5054
5565	ENSG00000129566	1031.976068	-0.42538819	0.069660809	6.25E-11	1.54E-09	TEP1	7011
4285	ENSG00000117266	598.9576561	-0.424991808	0.087539964	7.21E-08	9.93E-07	CDK18	5129
1903	ENSG00000096093	195.2298029	-0.424915402	0.139792402	0.000120382	0.000757632	EFHC1	114327
25496	ENSG00000259366	96.84834596	-0.424399488	0.187584802	0.000909877	0.00438025	NA	NA
4934	ENSG00000123975	1278.175457	-0.423567808	0.061488931	3.57E-13	1.19E-11	CKS2	1164
30211	ENSG00000280039	18.34585499	-0.423519911	0.358139021	0.000720156	0.003572337	RN7SKP23	106479105
14299	ENSG00000188994	1167.721404	-0.422850474	0.067560935	2.46E-11	6.40E-10	ZNF292	23036
4916	ENSG00000123612	132.4185576	-0.422412953	0.167583725	0.000527331	0.002742715	ACVR1C	130399
9045	ENSG00000157796	396.2846264	-0.422351631	0.104661128	3.23E-06	3.15E-05	WDR19	57728
11820	ENSG00000173209	415.4414423	-0.422325773	0.103889232	2.85E-06	2.81E-05	AHSA2P	130872
14822	ENSG00000197948	485.223083	-0.422024217	0.106875469	4.64E-06	4.33E-05	FCHSD1	89848
7817	ENSG00000145349	1788.403705	-0.421665886	0.054689283	8.19E-16	3.63E-14	CAMK2D	817
7706	ENSG00000144426	747.6432696	-0.420743808	0.08749417	9.53E-08	1.29E-06	NBEAL1	65065
10750	ENSG00000167632	940.9170852	-0.42051395	0.069249232	8.18E-11	1.98E-09	TRAPPC9	83696
1878	ENSG00000095397	508.7371464	-0.420349924	0.094084778	4.91E-07	5.69E-06	WHRN	25861
30310	ENSG00000280287	51.4771376	-0.419363589	0.2378589	0.001927148	0.008357097	NA	NA
1257	ENSG00000076555	281.8226033	-0.419346617	0.117935298	2.21E-05	0.000171285	ACACB	32
4558	ENSG00000119950	1240.606583	-0.419185299	0.064727791	6.24E-12	1.75E-10	MXI1	4601
29880	ENSG00000279145	35.09403536	-0.419012315	0.268519263	0.001953355	0.008451835	NA	NA
12629	ENSG00000178607	627.7477316	-0.418814413	0.081889634	2.04E-08	3.16E-07	ERN1	2081
1211	ENSG00000075290	41.71023751	-0.41858019	0.271090401	0.001948221	0.008437337	WNT8B	7479
15791	ENSG00000204642	144.8725125	-0.418516352	0.173092947	0.0007058	0.00351217	HLA-F	3134
4903	ENSG00000123485	1558.715725	-0.417991505	0.055388983	3.04E-15	1.27E-13	HJURP	55355
6942	ENSG00000138735	187.5029393	-0.417732664	0.146546291	0.000231833	0.001346777	PDE5A	8654
164	ENSG00000007255	134.0049749	-0.417577662	0.178286449	0.00084453	0.004106903	TRAPPC6A	79090
5238	ENSG00000126217	424.9225648	-0.417501013	0.099658667	1.77E-06	1.82E-05	MCF2L	23263
4043	ENSG00000115423	67.65616677	-0.417275354	0.216576685	0.001722502	0.007596564	DNAH6	1768
5490	ENSG00000128881	358.6008977	-0.416987144	0.109782753	9.02E-06	7.76E-05	TTBK2	146057
6621	ENSG00000136883	113.4193976	-0.41559555	0.181673671	0.00097197	0.004623864	KIF12	113220
10900	ENSG00000168264	935.4034608	-0.415272797	0.068734516	1.05E-10	2.50E-09	IRF2BP2	359948
7311	ENSG00000141524	1706.94232	-0.414825402	0.056645575	1.70E-14	6.59E-13	TMC6	11322
11622	ENSG00000172037	1931.770108	-0.414309606	0.051951879	1.09E-16	5.29E-15	LAMB2	3913
1235	ENSG00000075826	458.4403862	-0.414006617	0.095790899	1.03E-06	1.12E-05	SEC31B	25956
25821	ENSG00000260257	106.2257944	-0.413714364	0.181639058	0.00101684	0.004802329	LOC119746555	119746555
1970	ENSG00000099889	1073.850162	-0.413581611	0.065519953	1.94E-11	5.11E-10	ARVCF	421
22493	ENSG00000243477	217.9671126	-0.413223542	0.135607529	0.000135391	0.000838336	NAA80	24142
2256	ENSG00000101096	377.6051372	-0.412851239	0.104841523	5.40E-06	4.94E-05	NFATC2	4773
2828	ENSG00000105327	463.1144378	-0.412782324	0.092647309	5.68E-07	6.50E-06	BBC3	27113
4039	ENSG00000115414	866.7108565	-0.412367835	0.07173437	6.39E-10	1.32E-08	FN1	2335
4386	ENSG00000118276	362.2111467	-0.412361537	0.112240761	1.54E-05	0.000123239	B4GALT6	9331
8191	ENSG00000148842	897.8665269	-0.412214948	0.070903027	4.35E-10	9.23E-09	CNNM2	54805
9643	ENSG00000162775	947.6802627	-0.410968057	0.073689622	1.76E-09	3.33E-08	RBM15	64783
11905	ENSG00000173715	231.757128	-0.410959862	0.127247738	7.71E-05	0.000510409	C11orf80	79703
750	ENSG00000059804	172.788668	-0.410763347	0.146904162	0.00029503	0.001666161	SLC2A3	6515
1279	ENSG00000077150	5024.460727	-0.410735325	0.037359183	3.06E-29	4.67E-27	NFKB2	4791
60	ENSG00000004799	77.10655688	-0.41032846	0.200154053	0.001606213	0.00713917	PDK4	5166
10708	ENSG00000167470	2784.862544	-0.410095442	0.046293188	6.08E-20	4.09E-18	MIDN	90007
25359	ENSG00000258955	26.89282864	-0.410058859	0.301276106	0.001762212	0.007745221	LINC00519	161342
3073	ENSG00000106688	341.085062	-0.409888639	0.107610742	9.39E-06	8.01E-05	SLC1A1	6505
4749	ENSG00000121957	1224.98752	-0.4094616	0.062106416	3.21E-12	9.24E-11	GPSM2	29899
32383	ENSG00000289574	25.9542527	-0.408713027	0.30287983	0.001760153	0.007743364	NA	NA
2245	ENSG00000101004	330.9596237	-0.408660853	0.108926284	1.19E-05	9.86E-05	NINL	22981
13085	ENSG00000182134	260.6212731	-0.408542957	0.124473923	6.64E-05	0.000448858	TDRKH	11022
10911	ENSG00000168300	293.825559	-0.408346972	0.11450493	2.43E-05	0.000185746	PCMTD1	115294
1790	ENSG00000091536	74.08566499	-0.408049824	0.206858956	0.001856927	0.008086381	MYO15A	51168
11842	ENSG00000173281	280.0159663	-0.406925254	0.119224521	4.30E-05	0.000304901	PPP1R3B	79660
9610	ENSG00000162636	840.1242931	-0.406863258	0.075431739	5.18E-09	9.04E-08	EEIG2	284611
471	ENSG00000033867	2694.615162	-0.40658263	0.059200246	5.03E-13	1.63E-11	SLC4A7	9497
8568	ENSG00000152784	47.52156929	-0.406331528	0.238445219	0.002431064	0.010174479	PRDM8	56978
8751	ENSG00000154764	42.47608867	-0.406263127	0.256000867	0.002451768	0.010243007	WNT7A	7476
6119	ENSG00000133812	900.2224804	-0.406217991	0.077712689	1.30E-08	2.09E-07	SBF2	81846
5648	ENSG00000130363	832.6304333	-0.405713878	0.080053848	3.03E-08	4.53E-07	RSPH3	83861
5271	ENSG00000126583	118.7559457	-0.40502518	0.181431549	0.001249592	0.005743094	PRKCG	5582
15125	ENSG00000198961	1625.38035	-0.404999758	0.061946534	4.89E-12	1.39E-10	PJA2	9867
9231	ENSG00000159399	2316.807981	-0.403751912	0.05917323	7.10E-13	2.26E-11	HK2	3099
20132	ENSG00000232677	18.42144315	-0.403547171	0.338401878	0.001138567	0.005296149	LINC00665	100506930
10286	ENSG00000165475	287.0817767	-0.403370187	0.119839853	5.29E-05	0.000366019	CRYL1	51084
13321	ENSG00000183508	108.4003558	-0.403338025	0.178149745	0.001199196	0.005543645	TENT5C	54855
14316	ENSG00000189060	10350.86262	-0.403154488	0.035830857	1.87E-30	3.08E-28	H1-0	3005
13355	ENSG00000183682	261.2981916	-0.403039931	0.123472981	7.54E-05	0.000501112	BMP8A	353500
10992	ENSG00000168743	274.2510059	-0.402777784	0.128160732	0.000113183	0.000716136	NPNT	255743
10365	ENSG00000165813	839.967507	-0.40268344	0.072195234	1.93E-09	3.63E-08	CCDC186	55088
3546	ENSG00000111271	460.8219732	-0.402662318	0.094498179	1.54E-06	1.61E-05	ACAD10	80724
13952	ENSG00000186951	453.1465416	-0.402107619	0.097289978	2.70E-06	2.69E-05	PPARA	5465
7864	ENSG00000145779	332.9811728	-0.401352724	0.108541617	1.60E-05	0.000127538	TNFAIP8	25816
3895	ENSG00000114315	224.9745219	-0.401217254	0.128788429	0.000126024	0.000788942	HES1	3280
11301	ENSG00000170356	41.63041853	-0.401150813	0.255163728	0.002662187	0.011006519	OR2A20P	401428
2371	ENSG00000101752	3197.097489	-0.400911035	0.056909316	1.54E-13	5.34E-12	MIB1	57534
1335	ENSG00000078699	481.911216	-0.400668765	0.091848948	1.00E-06	1.10E-05	CBFA2T2	9139
3299	ENSG00000108821	665.2101924	-0.400640986	0.084491633	1.68E-07	2.16E-06	COL1A1	1277
673	ENSG00000054179	714.8147697	-0.400539378	0.082115084	8.55E-08	1.17E-06	ENTPD2	954
4262	ENSG00000117016	651.4830588	-0.399651593	0.079494745	4.02E-08	5.84E-07	RIMS3	9783
8288	ENSG00000149743	249.7687426	-0.399421141	0.126822817	0.0001153	0.000727906	TRPT1	83707
8699	ENSG00000154175	18.15518516	-0.399032258	0.334702774	0.001250227	0.005743094	ABI3BP	25890
6359	ENSG00000135424	288.8146792	-0.398672933	0.116004427	4.36E-05	0.000308439	ITGA7	3679
1645	ENSG00000088538	363.9738	-0.398455075	0.105996986	1.31E-05	0.00010675	DOCK3	1795
16552	ENSG00000213199	83.44218915	-0.398224514	0.210368721	0.002367331	0.009948821	ASIC3	9311
3944	ENSG00000114757	28.34501844	-0.397774061	0.288218391	0.002314909	0.009743254	PEX5L	51555
3707	ENSG00000112343	363.2476625	-0.397454992	0.111225797	2.69E-05	0.000202979	TRIM38	10475
7893	ENSG00000145990	295.1185037	-0.397213405	0.113788024	3.65E-05	0.000265811	GFOD1	54438
25848	ENSG00000260317	45.73715448	-0.397096068	0.248481881	0.002868032	0.011756233	NA	NA
25355	ENSG00000258947	117.7407512	-0.39708967	0.168856893	0.001080183	0.005072787	TUBB3	10381
7065	ENSG00000139631	183.9201329	-0.396999442	0.140379472	0.000318848	0.001781532	CSAD	51380
2599	ENSG00000103489	163.5866806	-0.396975505	0.157921535	0.000740315	0.003658271	XYLT1	64131
6602	ENSG00000136828	293.4391838	-0.396848016	0.120452749	7.32E-05	0.000487833	RALGPS1	9649
300	ENSG00000012822	583.7947113	-0.396593396	0.083728009	1.80E-07	2.31E-06	CALCOCO1	57658
8615	ENSG00000153234	480.960689	-0.396554556	0.093874167	1.94E-06	1.98E-05	NR4A2	4929
5356	ENSG00000127561	283.3920873	-0.396313215	0.120521618	7.53E-05	0.000500496	SYNGR3	9143
6607	ENSG00000136854	1238.669074	-0.396229931	0.063167951	3.07E-11	7.91E-10	STXBP1	6812
11605	ENSG00000171943	140.0896637	-0.396101043	0.16417829	0.000953096	0.004552791	SRGAP2C	653464
5657	ENSG00000130449	516.0342662	-0.395777775	0.094641453	2.36E-06	2.38E-05	ZSWIM6	57688
6214	ENSG00000134531	1833.1652	-0.395440187	0.052867127	6.59E-15	2.68E-13	EMP1	2012
468	ENSG00000033327	194.7378728	-0.395113076	0.139999137	0.000331777	0.001847952	GAB2	9846
20067	ENSG00000232442	67.75725149	-0.395088465	0.222870908	0.002788404	0.011480426	MHENCR	100505771
7805	ENSG00000145241	469.888731	-0.39492053	0.094356453	2.35E-06	2.36E-05	CENPC	1060
2945	ENSG00000105866	436.3486651	-0.394876894	0.102354183	9.22E-06	7.90E-05	SP4	6671
14711	ENSG00000197461	328.1758366	-0.394076409	0.113837504	4.21E-05	0.000299093	PDGFA	5154
12216	ENSG00000175745	1456.276654	-0.393432496	0.06269641	3.12E-11	8.03E-10	NR2F1	7025
13438	ENSG00000184163	46.75058107	-0.393364525	0.235608926	0.003029211	0.0122755	C1QTNF12	388581
4434	ENSG00000118922	305.9688412	-0.393260671	0.114451027	4.66E-05	0.000326889	KLF12	11278
1377	ENSG00000080031	450.9048361	-0.393020786	0.099890572	6.91E-06	6.18E-05	PTPRH	5794
2717	ENSG00000104728	153.9769689	-0.392592424	0.156783986	0.000801392	0.003917795	ARHGEF10	9639
1286	ENSG00000077274	101.6623095	-0.392571396	0.186830735	0.001886823	0.008201468	CAPN6	827
7543	ENSG00000143387	123.324425	-0.392564942	0.166159349	0.001117724	0.005214577	CTSK	1513
8497	ENSG00000152154	13.66168364	-0.392537743	0.37695178	0.000548083	NA	TMEM178A	130733
1881	ENSG00000095539	380.1274375	-0.392396458	0.10187764	9.74E-06	8.25E-05	SEMA4G	57715
7102	ENSG00000139971	84.1646515	-0.392287081	0.194575859	0.00217918	0.009265105	ARMH4	145407
997	ENSG00000069020	111.7619679	-0.391846684	0.18279588	0.001766064	0.007754943	MAST4	375449
11297	ENSG00000170325	404.6403019	-0.391402751	0.103998154	1.40E-05	0.00011271	PRDM10	56980
12742	ENSG00000179335	1015.826595	-0.391227822	0.070256335	2.33E-09	4.29E-08	CLK3	1198
8396	ENSG00000151320	96.95746556	-0.39033327	0.182609401	0.001822826	0.007964762	AKAP6	9472
12084	ENSG00000174938	1091.032457	-0.390163311	0.063797238	8.92E-11	2.15E-09	SEZ6L2	26470
8437	ENSG00000151623	90.92808731	-0.389945447	0.196013346	0.002345237	0.009864732	NR3C2	4306
8789	ENSG00000155111	484.6124251	-0.38951099	0.090553477	1.50E-06	1.57E-05	CDK19	23097
3128	ENSG00000107331	4305.28112	-0.389455727	0.037726081	5.34E-26	6.42E-24	ABCA2	20
18973	ENSG00000228451	25.60308382	-0.388579309	0.298565212	0.002313558	0.009743254	SDAD1P1	157489
11352	ENSG00000170581	782.8068757	-0.38850553	0.075488099	2.46E-08	3.75E-07	STAT2	6773
5138	ENSG00000125629	434.4063341	-0.388328332	0.101669958	1.16E-05	9.62E-05	INSIG2	51141
14833	ENSG00000197978	224.5657973	-0.387987641	0.129379618	0.000213462	0.001252051	GOLGA6L9	440295
10351	ENSG00000165757	1093.149358	-0.387853114	0.074655946	1.91E-08	2.97E-07	JCAD	57608
8043	ENSG00000147437	43.30744089	-0.387791051	0.255601012	0.003275471	0.013101885	GNRH1	2796
31033	ENSG00000286058	77.87212968	-0.387699605	0.206385248	0.002809716	0.01154473	FAR2P1	440905
3670	ENSG00000112139	497.0875464	-0.387695323	0.0960926	4.86E-06	4.51E-05	MDGA1	266727
5559	ENSG00000129521	187.8682487	-0.386640095	0.142959994	0.000512376	0.00267635	EGLN3	112399
13510	ENSG00000184557	376.10232	-0.386501838	0.100500961	1.07E-05	8.96E-05	SOCS3	9021
3321	ENSG00000108960	800.9709344	-0.386437704	0.072728793	1.02E-08	1.69E-07	MMD	23531
1337	ENSG00000078795	35.70554978	-0.385579015	0.272218493	0.003096136	0.012500815	PKD2L2	27039
12798	ENSG00000179833	3453.815205	-0.385474344	0.044897199	9.06E-19	5.29E-17	SERTAD2	9792
353	ENSG00000018408	1475.332004	-0.384974002	0.060268346	1.67E-11	4.44E-10	WWTR1	25937
22243	ENSG00000242028	19.5193105	-0.384677572	0.318455035	0.001822699	0.007964762	HYPK	25764
5260	ENSG00000126458	987.1673766	-0.384588325	0.070179476	4.16E-09	7.35E-08	RRAS	6237
3363	ENSG00000109458	100.4418556	-0.38449563	0.180508315	0.001999508	0.008612144	GAB1	2549
11858	ENSG00000173442	3306.926632	-0.384383339	0.045136638	1.68E-18	9.61E-17	EHBP1L1	254102
2788	ENSG00000105088	417.6473832	-0.384340336	0.106734095	2.83E-05	0.000212514	OLFM2	93145
6125	ENSG00000133874	121.8920047	-0.384134488	0.171022929	0.001602344	0.007124207	RNF122	79845
13432	ENSG00000184117	1586.275702	-0.383769546	0.05480693	2.55E-13	8.68E-12	NIPSNAP1	8508
10597	ENSG00000166881	981.535515	-0.383677419	0.074194697	2.28E-08	3.50E-07	NEMP1	23306
6166	ENSG00000134243	955.9695312	-0.383628177	0.074400138	2.47E-08	3.76E-07	SORT1	6272
4405	ENSG00000118514	45.66351559	-0.383550821	0.248202259	0.003572318	0.014028316	ALDH8A1	64577
24249	ENSG00000254162	58.52438135	-0.383324117	0.220035931	0.003421275	0.013550629	NA	NA
8571	ENSG00000152818	912.8518573	-0.383135269	0.06796985	1.73E-09	3.29E-08	UTRN	7402
13032	ENSG00000181649	4616.791583	-0.383133261	0.04503934	1.85E-18	1.04E-16	PHLDA2	7262
1874	ENSG00000095321	506.7831428	-0.382958858	0.090494433	2.20E-06	2.24E-05	CRAT	1384
28597	ENSG00000272933	329.5277395	-0.382907641	0.120673797	0.000130029	0.000811863	NA	NA
9864	ENSG00000163689	97.57491838	-0.382630689	0.183049673	0.002202538	0.009344818	CFAP20DC	200844
26097	ENSG00000261068	22.53200449	-0.382402	0.299625527	0.00244193	0.010213621	NA	NA
3719	ENSG00000112511	658.5712735	-0.381511317	0.081391042	2.74E-07	3.38E-06	PHF1	5252
198	ENSG00000008294	3727.798854	-0.381220973	0.043265595	1.31E-19	8.48E-18	SPAG9	9043
4917	ENSG00000123636	397.7564636	-0.380979358	0.109546811	4.64E-05	0.000325693	BAZ2B	29994
4289	ENSG00000117305	391.7257214	-0.38059292	0.100018526	1.35E-05	0.000109248	HMGCL	3155
5847	ENSG00000131711	828.1731718	-0.380159446	0.072217644	1.44E-08	2.30E-07	MAP1B	4131
8668	ENSG00000153933	191.1126835	-0.379426813	0.143573	0.000661832	0.003324858	DGKE	8526
11487	ENSG00000171346	586.9919579	-0.379290834	0.087617594	1.50E-06	1.57E-05	KRT15	3866
7452	ENSG00000142784	1359.149199	-0.37812103	0.0604474	4.25E-11	1.07E-09	WDTC1	23038
11865	ENSG00000173482	303.3610325	-0.378114807	0.111985928	6.89E-05	0.000462586	PTPRM	5797
21524	ENSG00000237649	2131.863347	-0.378044757	0.049512258	2.45E-15	1.04E-13	KIFC1	3833
13884	ENSG00000186522	2363.189226	-0.377346817	0.051723208	3.26E-14	1.23E-12	SEPTIN10	151011
20493	ENSG00000233967	49.01664509	-0.377267095	0.228285893	0.003955019	0.015324574	NA	NA
10412	ENSG00000166037	478.0057938	-0.377205389	0.091443712	3.75E-06	3.60E-05	CEP57	9702
13629	ENSG00000185189	431.5015684	-0.376162733	0.100440616	1.80E-05	0.000141525	NRBP2	340371
6021	ENSG00000132906	198.2611034	-0.375790363	0.135717808	0.000489127	0.002571949	CASP9	842
11673	ENSG00000172345	19.16362964	-0.375127665	0.318610264	0.001966466	0.008492396	STARD5	80765
5339	ENSG00000127415	166.3494001	-0.374488986	0.148744215	0.000972527	0.004623864	IDUA	3425
18991	ENSG00000228509	32.85376326	-0.374477415	0.263193797	0.003848219	0.01494225	NA	NA
9817	ENSG00000163535	1083.851998	-0.374366667	0.065898642	1.48E-09	2.86E-08	SGO2	151246
243	ENSG00000010318	112.9975835	-0.374288862	0.16720587	0.001851823	0.008071584	PHF7	51533
3297	ENSG00000108813	254.5266732	-0.374237242	0.122124296	0.000204973	0.001205545	DLX4	1748
4216	ENSG00000116717	1317.422578	-0.373881873	0.062140382	1.99E-10	4.55E-09	GADD45A	1647
6142	ENSG00000134030	866.4900017	-0.373811711	0.071231443	1.70E-08	2.66E-07	CTIF	9811
8657	ENSG00000153832	157.009917	-0.373647066	0.150785715	0.001084375	0.005084062	FBXO36	130888
1408	ENSG00000081026	549.6409726	-0.373566264	0.090548259	3.90E-06	3.73E-05	MAGI3	260425
890	ENSG00000065923	1078.81271	-0.373545131	0.065664869	1.43E-09	2.77E-08	SLC9A7	84679
13058	ENSG00000181885	1649.822555	-0.373161899	0.05665103	5.12E-12	1.45E-10	CLDN7	1366
29628	ENSG00000278023	83.97157095	-0.373059858	0.19262049	0.003215849	0.012917044	RDM1	201299
11698	ENSG00000172460	86.85456102	-0.372953821	0.188734502	0.003038392	0.01230618	PRSS30P	124221
12342	ENSG00000176678	149.8346979	-0.372932355	0.150974869	0.001115325	0.005205093	FOXL1	2300
10742	ENSG00000167608	445.9742551	-0.372828283	0.093889095	7.54E-06	6.64E-05	TMC4	147798
1382	ENSG00000080298	278.0889195	-0.37276605	0.116045028	0.000128827	0.000805068	RFX3	5991
4015	ENSG00000115271	370.1823136	-0.372529401	0.103460174	3.26E-05	0.000239953	GCA	25801
5668	ENSG00000130522	4699.617672	-0.372297274	0.039517077	5.26E-22	4.26E-20	JUND	3727
13077	ENSG00000182054	1003.535082	-0.372227834	0.067251559	3.52E-09	6.31E-08	IDH2	3418
12251	ENSG00000175985	69.08772797	-0.372005185	0.201554313	0.003677107	0.014380132	PLEKHD1	400224
3069	ENSG00000106665	1635.287028	-0.37177041	0.054133492	7.59E-13	2.38E-11	CLIP2	7461
8703	ENSG00000154229	1104.297367	-0.371463599	0.066743329	2.98E-09	5.41E-08	PRKCA	5578
1340	ENSG00000078814	44.61257132	-0.371372986	0.241604403	0.004403779	0.016751121	MYH7B	57644
6341	ENSG00000135338	86.4204233	-0.371151364	0.188488833	0.003149503	0.012673022	LCA5	167691
4167	ENSG00000116260	2956.902916	-0.370967506	0.045354383	3.39E-17	1.73E-15	QSOX1	5768
21528	ENSG00000237672	60.56051023	-0.370918047	0.224096703	0.004378781	0.016670867	NA	NA
2155	ENSG00000100505	196.6493948	-0.370446193	0.145930032	0.000970321	0.004621147	TRIM9	114088
17011	ENSG00000215156	30.91922271	-0.370215439	0.270057693	0.003882393	0.015070822	NA	NA
26181	ENSG00000261326	57.64553114	-0.370201485	0.219605735	0.004360831	0.016614472	NA	NA
14535	ENSG00000196684	355.8543063	-0.369667829	0.105351812	4.73E-05	0.000330959	HSH2D	84941
9717	ENSG00000163110	2631.759589	-0.369656869	0.05298648	3.61E-13	1.19E-11	PDLIM5	10611
12320	ENSG00000176454	806.0644027	-0.369553396	0.077817092	2.33E-07	2.93E-06	LPCAT4	254531
7066	ENSG00000139636	418.792173	-0.369530744	0.096142724	1.32E-05	0.000107125	LMBR1L	55716
12206	ENSG00000175662	712.199135	-0.369528404	0.075224805	1.03E-07	1.39E-06	TOM1L2	146691
9592	ENSG00000162572	68.45383748	-0.369330993	0.215226419	0.004334468	0.016536687	SCNN1D	6339
13164	ENSG00000182568	168.4564125	-0.369301601	0.144526098	0.000943018	0.004516811	SATB1	6304
8227	ENSG00000149260	463.0156208	-0.368297187	0.091765843	6.67E-06	5.98E-05	CAPN5	726
3157	ENSG00000107731	1789.977232	-0.367935128	0.051861826	1.58E-13	5.48E-12	UNC5B	219699
2821	ENSG00000105287	1293.399802	-0.367872693	0.069346182	1.33E-08	2.14E-07	PRKD2	25865
28177	ENSG00000271601	446.7499143	-0.367816572	0.095298115	1.26E-05	0.000103357	LIX1L	128077
9566	ENSG00000162426	341.5308038	-0.367799551	0.111552744	0.000102493	0.000657291	SLC45A1	50651
1177	ENSG00000074370	1078.903666	-0.367205553	0.06639019	3.82E-09	6.80E-08	ATP2A3	489
14811	ENSG00000197892	532.99744	-0.367146782	0.096001846	1.46E-05	0.000117431	KIF13B	23303
1658	ENSG00000088854	285.0089222	-0.367111054	0.117880474	0.000190143	0.001132876	DNAAF9	25943
188	ENSG00000008083	1201.679555	-0.366960201	0.062554424	5.40E-10	1.13E-08	JARID2	3720
13278	ENSG00000183248	280.5268089	-0.366901234	0.120463963	0.000237333	0.001375912	PRR36	80164
7879	ENSG00000145901	1257.488941	-0.366513085	0.061602371	3.28E-10	7.14E-09	TNIP1	10318
6892	ENSG00000138413	1447.311774	-0.366505515	0.056425797	1.02E-11	2.78E-10	IDH1	3417
5435	ENSG00000128394	276.2091602	-0.366351645	0.120288033	0.000238976	0.001383116	APOBEC3F	200316
6896	ENSG00000138439	349.8695816	-0.366196539	0.110092543	9.44E-05	0.000612612	FAM117B	150864
4720	ENSG00000121671	400.642103	-0.366179877	0.10407742	4.76E-05	0.000332876	CRY2	1408
13150	ENSG00000182504	592.2959027	-0.366091595	0.085431183	2.12E-06	2.16E-05	CEP97	79598
14626	ENSG00000197093	56.10211566	-0.365719869	0.220167889	0.004747403	0.017833547	GAL3ST4	79690
10584	ENSG00000166833	410.1648865	-0.365706569	0.100447561	3.03E-05	0.000225667	NAV2	89797
14212	ENSG00000188554	1872.916915	-0.365677628	0.056078895	8.70E-12	2.40E-10	NBR1	4077
8734	ENSG00000154553	230.0786348	-0.365284789	0.134123274	0.000631372	0.003193311	PDLIM3	27295
10633	ENSG00000167065	86.72111199	-0.365069973	0.195295933	0.003951777	0.015319207	DUSP18	150290
8922	ENSG00000156515	2701.881281	-0.365060617	0.045590489	1.49E-16	7.17E-15	HK1	3098
12418	ENSG00000177181	408.9288101	-0.365026712	0.102634168	4.19E-05	0.000298166	RIMKLA	284716
6099	ENSG00000133639	579.8820438	-0.364750436	0.084587603	1.91E-06	1.95E-05	BTG1	694
14805	ENSG00000197872	31.98801165	-0.36472381	0.265116128	0.004356578	0.016602727	CYRIA	81553
13491	ENSG00000184454	73.70872188	-0.364560861	0.195551527	0.004006787	0.015477496	NCMAP	400746
9339	ENSG00000160323	242.2875715	-0.364468109	0.127511256	0.000433165	0.00232243	ADAMTS13	11093
13832	ENSG00000186212	104.5125061	-0.364292265	0.176186812	0.002940185	0.011990548	SOWAHB	345079
13480	ENSG00000184384	138.2603798	-0.364253023	0.162267813	0.00208249	0.008934311	MAML2	84441
13181	ENSG00000182685	27.97549119	-0.36421436	0.27589871	0.00397918	0.015395997	BRICD5	283870
8710	ENSG00000154265	327.7973751	-0.364096037	0.110131767	0.000103828	0.000664347	ABCA5	23461
12318	ENSG00000176438	362.8230355	-0.363948498	0.112623044	0.000134014	0.000830901	SYNE3	161176
5670	ENSG00000130529	914.1412086	-0.363859055	0.068900638	1.59E-08	2.52E-07	TRPM4	54795
1108	ENSG00000072310	4821.771214	-0.363645947	0.038045084	1.56E-22	1.32E-20	SREBF1	6720
2757	ENSG00000104894	227.8925176	-0.363409053	0.131271936	0.000569259	0.002925024	CD37	951
9950	ENSG00000163995	121.6113891	-0.363272532	0.166377878	0.002393208	0.0100338	ABLIM2	84448
3250	ENSG00000108474	240.3210704	-0.362980994	0.12608193	0.000414856	0.002238643	PIGL	9487
113	ENSG00000006016	778.0763348	-0.362851994	0.074100646	1.21E-07	1.60E-06	CRLF1	9244
10562	ENSG00000166750	739.6011916	-0.362796315	0.077649601	3.66E-07	4.40E-06	SLFN5	162394
15879	ENSG00000205133	335.6794078	-0.362433578	0.108403	9.30E-05	0.000605222	TRIQK	286144
1527	ENSG00000085382	440.054557	-0.362430017	0.094035271	1.37E-05	0.000110808	HACE1	57531
8898	ENSG00000156299	1858.842467	-0.362121899	0.060517982	2.80E-10	6.19E-09	TIAM1	7074
13319	ENSG00000183496	123.4514246	-0.362079313	0.167672661	0.002549572	0.010595469	MEX3B	84206
6959	ENSG00000138778	1243.794347	-0.36206845	0.062576632	9.23E-10	1.87E-08	CENPE	1062
30749	ENSG00000284735	36.27125485	-0.3615565	0.249754235	0.005019805	0.01871318	NA	NA
680	ENSG00000054598	1177.147792	-0.361380728	0.068106323	1.43E-08	2.28E-07	FOXC1	2296
1654	ENSG00000088827	22.32464616	-0.360916198	0.293995297	0.003309589	0.013203539	SIGLEC1	6614
1572	ENSG00000086619	254.576688	-0.360800717	0.122221792	0.000341553	0.001893483	ERO1B	56605
9305	ENSG00000160179	47.78004525	-0.360558172	0.232424831	0.005317656	0.019632718	ABCG1	9619
4342	ENSG00000117650	993.9632566	-0.360309355	0.070004398	3.40E-08	5.03E-07	NEK2	4751
31258	ENSG00000286588	25.14203799	-0.360226304	0.278911082	0.004049085	0.015628123	NA	NA
7116	ENSG00000140057	67.03499682	-0.360162745	0.216433774	0.005179681	0.019193218	AK7	122481
1125	ENSG00000072818	161.4402015	-0.360052053	0.148074943	0.001439125	0.006506552	ACAP1	9744
8362	ENSG00000151006	69.35091911	-0.359813617	0.206373836	0.004908175	0.018354893	PRSS53	339105
650	ENSG00000052344	531.7256165	-0.359629383	0.094164062	1.63E-05	0.000129146	PRSS8	5652
1035	ENSG00000070371	265.1054466	-0.359618914	0.12358683	0.000393693	0.002139087	CLTCL1	8218
10060	ENSG00000164327	924.3926649	-0.359065757	0.073651874	1.41E-07	1.84E-06	RICTOR	253260
22816	ENSG00000246363	77.02938256	-0.35887429	0.200386877	0.004748787	0.017834026	LINC02458	728084
7516	ENSG00000143303	287.6574364	-0.358482032	0.117570155	0.000259481	0.001483706	METTL25B	51093
8391	ENSG00000151276	1879.370096	-0.358021368	0.052013793	7.99E-13	2.50E-11	MAGI1	9223
6345	ENSG00000135365	827.873291	-0.357808065	0.073186526	1.33E-07	1.74E-06	PHF21A	51317
14554	ENSG00000196776	1548.038779	-0.357737377	0.068945544	2.81E-08	4.23E-07	CD47	961
9084	ENSG00000158106	718.0591352	-0.357698297	0.085731822	3.84E-06	3.67E-05	RHPN1	114822
9141	ENSG00000158623	687.1584225	-0.357603466	0.076084712	3.40E-07	4.10E-06	COPG2	26958
1363	ENSG00000079435	183.661691	-0.357449639	0.138929838	0.001042584	0.00491573	LIPE	3991
1981	ENSG00000099954	333.4577807	-0.357418484	0.108831254	0.000121034	0.000761397	CECR2	27443
3619	ENSG00000111788	352.9837692	-0.357129578	0.111021338	0.000152594	0.000934257	NA	NA
10886	ENSG00000168172	923.60662	-0.356924597	0.076488609	4.03E-07	4.79E-06	HOOK3	84376
26022	ENSG00000260834	28.56976897	-0.356893347	0.27023223	0.00462958	0.017457887	NA	NA
7328	ENSG00000141577	985.5241141	-0.356663827	0.068943121	3.09E-08	4.60E-07	CEP131	22994
32197	ENSG00000289194	281.8615604	-0.356466111	0.117236032	0.000272983	0.001553399	NA	NA
2275	ENSG00000101187	1847.990779	-0.356319693	0.055398451	1.74E-11	4.62E-10	SLCO4A1	28231
14213	ENSG00000188559	644.9677862	-0.356166279	0.087924784	6.56E-06	5.91E-05	RALGAPA2	57186
24350	ENSG00000254531	136.4727892	-0.355722225	0.162407293	0.002604333	0.010800903	FLJ20021	90024
6136	ENSG00000133985	157.2157264	-0.355673675	0.152194479	0.00189781	0.008241653	TTC9	23508
1729	ENSG00000090238	71.12023905	-0.355639515	0.201186382	0.005106835	0.018967864	YPEL3	83719
2928	ENSG00000105784	163.3971268	-0.355391143	0.144896263	0.00144863	0.006539108	RUNDC3B	154661
1407	ENSG00000081019	517.1131999	-0.355006586	0.088881314	8.43E-06	7.33E-05	RSBN1	54665
24370	ENSG00000254595	50.16737317	-0.354775593	0.233447714	0.005859799	0.021285454	LOC644169	644169
27142	ENSG00000266869	32.03800747	-0.354772748	0.260147538	0.005205574	0.019269041	NA	NA
5143	ENSG00000125648	2383.807733	-0.354746875	0.048502605	3.69E-14	1.38E-12	SLC25A23	79085
14047	ENSG00000187678	2332.71009	-0.354691094	0.050342493	2.62E-13	8.89E-12	SPRY4	81848
30795	ENSG00000285103	20.8946157	-0.354617342	0.300708968	0.0031758	0.012772375	NA	NA
13767	ENSG00000185880	191.1089537	-0.354332621	0.138712248	0.001136177	0.005286762	TRIM69	140691
242	ENSG00000010310	209.2034306	-0.354121297	0.13552122	0.00097683	0.004638066	GIPR	2696
7410	ENSG00000142459	808.9672784	-0.353899626	0.073142133	1.79E-07	2.30E-06	EVI5L	115704
7462	ENSG00000142920	136.4063276	-0.353714086	0.159607629	0.002533953	0.010542908	AZIN2	113451
4047	ENSG00000115459	176.7739949	-0.353542639	0.143310237	0.001431142	0.006472519	ELMOD3	84173
9973	ENSG00000164056	79.15677483	-0.353053182	0.190059444	0.004770867	0.017907472	SPRY1	10252
14742	ENSG00000197587	209.7484139	-0.352581974	0.129276081	0.000728119	0.003603311	DMBX1	127343
21592	ENSG00000237886	46.27331498	-0.352422222	0.23640947	0.006065997	0.02189436	NA	NA
5516	ENSG00000129158	126.055696	-0.352421537	0.165584632	0.003075886	0.012433204	SERGEF	26297
2328	ENSG00000101400	534.1352766	-0.352384207	0.087110483	7.01E-06	6.25E-05	SNTA1	6640
1721	ENSG00000089916	1865.723363	-0.35213731	0.064738777	7.61E-09	1.29E-07	GPATCH2L	55668
14888	ENSG00000198198	863.8471548	-0.351996125	0.071823719	1.34E-07	1.75E-06	SZT2	23334
14826	ENSG00000197959	101.6462711	-0.351704154	0.184236582	0.004526163	0.017152286	DNM3	26052
15722	ENSG00000204406	199.6268643	-0.351106674	0.131401069	0.000863953	0.004189007	MBD5	55777
9944	ENSG00000163960	1828.574239	-0.350203169	0.056191799	6.80E-11	1.67E-09	UBXN7	26043
9694	ENSG00000162998	43.12097838	-0.34926358	0.236047665	0.006393595	0.022902046	FRZB	2487
658	ENSG00000053254	721.2117647	-0.349202468	0.083479902	4.04E-06	3.83E-05	FOXN3	1112
18329	ENSG00000226149	25.50575525	-0.348238502	0.276073159	0.004846606	0.018158567	NA	NA
26589	ENSG00000263513	56.54523606	-0.34819528	0.21679324	0.006464798	0.023116255	FAM72C	554282
15790	ENSG00000204634	1623.536118	-0.347646501	0.059321576	6.98E-10	1.44E-08	TBC1D8	11138
16969	ENSG00000214922	49.98370594	-0.347321594	0.223369928	0.006657776	0.023704756	HLA-F-AS1	285830
13701	ENSG00000185585	529.457137	-0.347155367	0.087064127	9.48E-06	8.08E-05	OLFML2A	169611
3615	ENSG00000111752	303.6126682	-0.347060294	0.111628691	0.000244818	0.001412956	PHC1	1911
2854	ENSG00000105443	836.8438221	-0.3469528	0.075702182	6.72E-07	7.57E-06	CYTH2	9266
5829	ENSG00000131480	204.2653131	-0.346947741	0.131137757	0.000975861	0.004636567	AOC2	314
13665	ENSG00000185361	811.4972726	-0.346877908	0.075865415	7.09E-07	7.96E-06	TNFAIP8L1	126282
15931	ENSG00000205517	698.7935313	-0.346804759	0.0874973	1.05E-05	8.82E-05	RGL3	57139
12129	ENSG00000175198	234.748165	-0.346782598	0.123685484	0.000627522	0.003177238	PCCA	5095
4267	ENSG00000117115	90.16673045	-0.346755035	0.182588356	0.004922098	0.01840211	PADI2	11240
6371	ENSG00000135473	469.2044002	-0.346723218	0.10625587	0.000147296	0.000905762	PAN2	9924
6738	ENSG00000137571	40.83582489	-0.346651404	0.247244054	0.006384019	0.022873517	SLCO5A1	81796
9753	ENSG00000163297	247.6228755	-0.345814263	0.126616787	0.000781026	0.003830105	ANTXR2	118429
7909	ENSG00000146085	441.3664474	-0.345782226	0.095136735	3.91E-05	0.000281769	MMUT	4594
9157	ENSG00000158793	444.4241545	-0.345438197	0.102280191	0.000100601	0.000647494	NIT1	4817
2881	ENSG00000105613	634.3504038	-0.345411989	0.085415857	7.64E-06	6.70E-05	MAST1	22983
1711	ENSG00000089692	44.28936788	-0.345355847	0.235764006	0.006820119	0.024125406	LAG3	3902
10397	ENSG00000165959	1318.92705	-0.345342329	0.057669347	3.30E-10	7.18E-09	CLMN	79789
228	ENSG00000009950	976.4336466	-0.344987852	0.076420472	9.51E-07	1.04E-05	MLXIPL	51085
14548	ENSG00000196743	855.2190472	-0.344605708	0.073053278	3.62E-07	4.36E-06	GM2A	2760
13331	ENSG00000183570	58.42185193	-0.344566354	0.208829693	0.006690323	0.023793571	PCBP3	54039
28615	ENSG00000272983	35.6190084	-0.344048629	0.252769471	0.006412912	0.022953859	NA	NA
3623	ENSG00000111801	76.86276733	-0.343938873	0.205968342	0.006662065	0.023708132	BTN3A3	10384
8295	ENSG00000149809	489.7505247	-0.343854152	0.096815325	5.45E-05	0.000376481	TM7SF2	7108
4010	ENSG00000115257	69.21563064	-0.343640254	0.203177857	0.006579402	0.02346692	PCSK4	54760
172	ENSG00000007384	291.590664	-0.34341713	0.122109827	0.000636855	0.003216459	RHBDF1	64285
10729	ENSG00000167550	60.68709812	-0.343241362	0.21124267	0.006938602	0.024466781	RHEBL1	121268
1422	ENSG00000081320	538.8541551	-0.343236611	0.097404554	6.09E-05	0.000414935	STK17B	9262
1660	ENSG00000088881	193.5193652	-0.343203272	0.138300578	0.001566755	0.007000786	EBF4	57593
761	ENSG00000060656	2518.666825	-0.34275054	0.0473938	7.77E-14	2.80E-12	PTPRU	10076
3654	ENSG00000112033	1958.265617	-0.3425543	0.050888867	2.73E-12	7.94E-11	PPARD	5467
11931	ENSG00000173889	1376.759915	-0.342322038	0.058967941	1.03E-09	2.06E-08	PHC3	80012
9272	ENSG00000159871	108.5480512	-0.34184701	0.165725014	0.004003186	0.015467796	LYPD5	284348
6981	ENSG00000139112	566.3988236	-0.341213229	0.090979077	2.64E-05	0.000199717	GABARAPL1	23710
6318	ENSG00000135205	114.9791933	-0.34055839	0.162673689	0.003842179	0.014926964	CCDC146	57639
14460	ENSG00000196415	38.85691282	-0.340538627	0.243813485	0.007138481	0.025014647	PRTN3	5657
1665	ENSG00000088970	162.9541929	-0.340068595	0.152754953	0.00295263	0.012034382	KIZ	55857
14538	ENSG00000196696	50.62539916	-0.339560845	0.221728856	0.007617018	0.026374155	PDXDC2P-NPIPB14P	283970
6416	ENSG00000135722	100.0057729	-0.339173709	0.171455309	0.004819006	0.018069043	FBXL8	55336
12971	ENSG00000181085	291.7161341	-0.339149624	0.119874079	0.00063744	0.003218268	MAPK15	225689
32208	ENSG00000289216	25.65947832	-0.339075034	0.274929243	0.00549304	0.020201405	NA	NA
17661	ENSG00000223745	216.8210267	-0.338640185	0.134093946	0.001481554	0.006662299	NA	NA
682	ENSG00000054654	1914.712708	-0.338582478	0.053467783	4.08E-11	1.03E-09	SYNE2	23224
15803	ENSG00000204681	832.2896599	-0.338518884	0.093953441	4.78E-05	0.000333938	GABBR1	2550
9161	ENSG00000158813	131.6633417	-0.338384172	0.165482138	0.004330582	0.016530291	EDA	1896
726	ENSG00000058085	1503.229621	-0.338366345	0.057035596	5.01E-10	1.05E-08	LAMC2	3918
14318	ENSG00000189077	301.8826081	-0.338063671	0.113464496	0.000410047	0.002218842	TMEM120A	83862
6674	ENSG00000137171	137.3745643	-0.337249613	0.155272196	0.003430008	0.01357843	KLC4	89953
3976	ENSG00000115020	1292.11885	-0.3368538	0.059557155	2.63E-09	4.81E-08	PIKFYVE	200576
5017	ENSG00000124508	311.7086363	-0.336573137	0.111567186	0.000371261	0.002031985	BTN2A2	10385
4850	ENSG00000123080	169.0107716	-0.336147224	0.141690181	0.002228594	0.009446895	CDKN2C	1031
5812	ENSG00000131389	2176.195712	-0.336077372	0.058430649	1.52E-09	2.92E-08	SLC6A6	6533
4779	ENSG00000122378	112.537112	-0.336058328	0.164667091	0.004498165	0.017063298	PRXL2A	84293
12112	ENSG00000175106	117.9444194	-0.335873437	0.173292452	0.00538403	0.019853577	TVP23C	201158
19722	ENSG00000231185	59.22176206	-0.335634544	0.221371536	0.008156576	0.027933912	SPRY4-AS1	101926941
21335	ENSG00000236901	202.5201134	-0.335473856	0.135453142	0.001742021	0.007673109	MIR600HG	81571
5442	ENSG00000128512	223.7739147	-0.335191485	0.132968466	0.001562493	0.006986421	DOCK4	9732
4725	ENSG00000121741	1000.449535	-0.334759742	0.071326617	4.55E-07	5.32E-06	ZMYM2	7750
7161	ENSG00000140443	852.3341043	-0.33456042	0.079227353	4.00E-06	3.81E-05	IGF1R	3480
15878	ENSG00000205129	26.32163268	-0.334406156	0.27270633	0.005980839	0.021648077	C4orf47	441054
10396	ENSG00000165949	40.62114459	-0.334392243	0.238140983	0.008069013	0.027680791	IFI27	3429
8683	ENSG00000154079	74.08188441	-0.334267454	0.194397622	0.007385957	0.02574202	SDHAF4	135154
543	ENSG00000042317	110.6833411	-0.334013435	0.170225884	0.005306964	0.019598345	SPATA7	55812
9267	ENSG00000159788	518.9222881	-0.333517136	0.089061793	2.94E-05	0.000219334	RGS12	6002
14402	ENSG00000196187	484.9524921	-0.333447879	0.092770575	5.23E-05	0.000362206	TMEM63A	9725
516	ENSG00000039068	1305.533786	-0.333409978	0.060561166	6.49E-09	1.11E-07	CDH1	999
11585	ENSG00000171843	256.072936	-0.333373108	0.121363863	0.000865316	0.004192752	MLLT3	4300
21278	ENSG00000236714	31.45652522	-0.332994556	0.259057017	0.007112415	0.024954113	LINC01844	101926975
10921	ENSG00000168350	27.36093733	-0.332749132	0.271927894	0.006164224	0.022215	DEGS2	123099
2597	ENSG00000103479	635.2446401	-0.332748342	0.082362405	8.95E-06	7.72E-05	RBL2	5934
3892	ENSG00000114268	647.2852895	-0.332737009	0.093131778	5.72E-05	0.000392754	PFKFB4	5210
1759	ENSG00000090863	8361.430659	-0.332597288	0.033587434	7.56E-24	7.20E-22	GLG1	2734
17790	ENSG00000224185	16.07848755	-0.332449808	0.307481588	0.003348773	0.013327477	NA	NA
15109	ENSG00000198929	155.9838282	-0.332020216	0.152107227	0.003583841	0.014069674	NOS1AP	9722
16756	ENSG00000213904	24.36003656	-0.332003272	0.276665343	0.005831602	0.021204765	LIPE-AS1	100996307
11090	ENSG00000169193	146.144321	-0.331464924	0.153995559	0.003843379	0.014927542	CCDC126	90693
13535	ENSG00000184698	92.88909302	-0.331186979	0.186137534	0.00722148	0.025243162	OR51M1	390059
14634	ENSG00000197121	386.5967298	-0.33077725	0.102011203	0.000189607	0.001130285	PGAP1	80055
2066	ENSG00000100242	1086.205787	-0.330718628	0.06390385	4.09E-08	5.92E-07	SUN2	25777
6502	ENSG00000136153	185.5491737	-0.330564469	0.133315935	0.001834642	0.008008993	LMO7	4008
15591	ENSG00000203727	313.3952022	-0.330216074	0.108209633	0.00035763	0.001968767	SAMD5	389432
1435	ENSG00000081923	436.775303	-0.330202966	0.099378451	0.000144948	0.000892449	ATP8B1	5205
30862	ENSG00000285596	28.12035849	-0.329841007	0.263909958	0.007048111	0.024795933	NA	NA
1264	ENSG00000076716	511.8675127	-0.329509774	0.09204972	5.78E-05	0.000396237	GPC4	2239
556	ENSG00000043591	54.84606987	-0.329073122	0.2145677	0.009085637	0.030658303	ADRB1	153
1314	ENSG00000078114	440.0765267	-0.329011724	0.096283579	0.000105318	0.000671762	NEBL	10529
1643	ENSG00000088448	3050.208419	-0.328827207	0.046584338	3.19E-13	1.07E-11	ANKRD10	55608
5417	ENSG00000128266	425.2002428	-0.328741964	0.10151143	0.000196729	0.001164777	GNAZ	2781
11486	ENSG00000171345	22774.04105	-0.328325195	0.032857739	3.21E-24	3.16E-22	KRT19	3880
351	ENSG00000018236	145.2894619	-0.328188432	0.156680245	0.004499074	0.017063298	CNTN1	1272
10124	ENSG00000164638	782.8668521	-0.328116222	0.072719874	1.16E-06	1.25E-05	SLC29A4	222962
16869	ENSG00000214357	515.4538239	-0.328095412	0.087183972	2.91E-05	0.00021722	NEURL1B	54492
21380	ENSG00000237094	62.47189305	-0.328013254	0.209446859	0.009138318	0.030805465	NA	NA
2891	ENSG00000105649	179.1258142	-0.327951116	0.138034628	0.002442575	0.010213621	RAB3A	5864
8449	ENSG00000151693	657.5934051	-0.327941678	0.081955605	1.11E-05	9.27E-05	ASAP2	8853
9358	ENSG00000160471	36.58674703	-0.327700609	0.244753058	0.00863019	0.029406879	COX6B2	125965
2736	ENSG00000104833	767.00254	-0.327465002	0.072548775	1.16E-06	1.25E-05	TUBB4A	10382
14498	ENSG00000196550	150.4604843	-0.327357989	0.153853376	0.004257535	0.016317293	FAM72A	729533
2849	ENSG00000105419	700.9127253	-0.327259733	0.082438374	1.28E-05	0.000104532	MEIS3	56917
2060	ENSG00000100226	1266.563467	-0.327089782	0.058331424	3.88E-09	6.91E-08	GTPBP1	9567
7630	ENSG00000143842	832.4682755	-0.32704138	0.07117203	7.94E-07	8.84E-06	SOX13	9580
7321	ENSG00000141562	1216.779428	-0.326866229	0.060804958	1.44E-08	2.29E-07	NARF	26502
19863	ENSG00000231721	68.34629412	-0.326815926	0.20734585	0.009271939	0.031181838	LINC-PINT	378805
14654	ENSG00000197183	333.6344583	-0.32664564	0.106031498	0.000339383	0.001883661	NOL4L	140688
9328	ENSG00000160271	75.49706266	-0.326602269	0.19018603	0.0082947	0.028338563	RALGDS	5900
2779	ENSG00000104983	79.90392517	-0.326510716	0.186299425	0.007979606	0.027427119	CCDC61	729440
12191	ENSG00000175567	286.0168946	-0.325995976	0.119419972	0.000989762	0.00469162	UCP2	7351
13639	ENSG00000185245	98.3538303	-0.325590579	0.180545851	0.007581572	0.0263075	GP1BA	2811
9135	ENSG00000158555	857.9367225	-0.325515102	0.072206806	1.22E-06	1.30E-05	GDPD5	81544
391	ENSG00000023287	1259.763582	-0.325416905	0.064240856	7.73E-08	1.06E-06	RB1CC1	9821
11539	ENSG00000171608	495.8457023	-0.325324939	0.089478059	4.90E-05	0.000340947	PIK3CD	5293
9003	ENSG00000157379	325.8746821	-0.325121911	0.10853706	0.000452543	0.002410847	DHRS1	115817
22809	ENSG00000246250	51.57269309	-0.325051547	0.217987415	0.009797301	0.032547589	NA	NA
2617	ENSG00000103599	86.98085043	-0.32492252	0.178941434	0.007524687	0.026137623	IQCH	64799
2443	ENSG00000102265	1659.124626	-0.324917413	0.055692807	1.05E-09	2.09E-08	TIMP1	7076
18299	ENSG00000226029	51.14782047	-0.324876071	0.217419857	0.009824234	0.03261416	LINC01772	107984921
14929	ENSG00000198420	948.5504516	-0.324512596	0.070537627	7.95E-07	8.85E-06	TCAF1	9747
9013	ENSG00000157483	1926.400965	-0.32436901	0.051680383	6.83E-11	1.68E-09	MYO1E	4643
1969	ENSG00000099875	3212.166801	-0.324061699	0.043157088	1.20E-14	4.73E-13	MKNK2	2872
10145	ENSG00000164733	5342.98571	-0.323795274	0.03687642	3.31E-19	2.05E-17	CTSB	1508
10221	ENSG00000165113	94.33228629	-0.3237747	0.180323054	0.00786026	0.027095653	GKAP1	80318
1291	ENSG00000077454	163.0494659	-0.323520698	0.147732211	0.003927249	0.015228283	LRCH4	4034
7482	ENSG00000143126	1389.918581	-0.32315325	0.058447427	6.35E-09	1.09E-07	CELSR2	1952
7071	ENSG00000139668	299.6756663	-0.323111709	0.113959004	0.000753897	0.003717621	WDFY2	115825
26275	ENSG00000261609	1899.931804	-0.323025263	0.061748498	3.30E-08	4.88E-07	GAN	8139
11880	ENSG00000173575	1801.81319	-0.322936822	0.052954956	2.14E-10	4.83E-09	CHD2	1106
1531	ENSG00000085465	125.7927225	-0.322653595	0.165449408	0.006302643	0.022633379	OVGP1	5016
1193	ENSG00000074855	632.1317114	-0.322583804	0.083979178	2.27E-05	0.000174781	ANO8	57719
13720	ENSG00000185658	1870.647801	-0.322409581	0.057150795	3.36E-09	6.03E-08	BRWD1	54014
9590	ENSG00000162552	48.9433367	-0.322063248	0.220941939	0.010316166	0.033961268	WNT4	54361
12789	ENSG00000179750	357.1780172	-0.321924006	0.107699157	0.000478708	0.002526527	APOBEC3B	9582
6972	ENSG00000138834	1782.326276	-0.321755181	0.053608113	3.94E-10	8.48E-09	MAPK8IP3	23162
1701	ENSG00000089351	1692.057144	-0.321567167	0.060255195	1.89E-08	2.94E-07	GRAMD1A	57655
9766	ENSG00000163354	33.9370747	-0.321411808	0.245325454	0.009439674	0.031588743	DCST2	127579
13143	ENSG00000182472	36.44371013	-0.321394778	0.238455132	0.009873404	0.032769728	CAPN12	147968
6798	ENSG00000137878	95.77652621	-0.320758071	0.17728538	0.008048015	0.027622109	GCOM1	145781
7949	ENSG00000146530	378.2984878	-0.320727417	0.10154348	0.000281321	0.001598282	VWDE	221806
13479	ENSG00000184381	231.7985648	-0.320709394	0.128100434	0.001940048	0.008409642	PLA2G6	8398
1800	ENSG00000091844	181.5093396	-0.320708068	0.140195167	0.003277358	0.01310435	RGS17	26575
1895	ENSG00000095951	388.5782493	-0.320687889	0.106440681	0.000450586	0.002401318	HIVEP1	3096
2749	ENSG00000104881	1298.846223	-0.320674393	0.061011103	2.96E-08	4.43E-07	PPP1R13L	10848
16996	ENSG00000215045	124.574903	-0.320338403	0.157064392	0.005531572	0.020311532	GRID2IP	392862
4723	ENSG00000121691	1015.30495	-0.320228312	0.065157265	1.78E-07	2.28E-06	CAT	847
11575	ENSG00000171798	179.1603472	-0.320009795	0.13719065	0.002978334	0.012125221	KNDC1	85442
32418	N_noFeature	2152432.223	-0.319973801	0.039281437	7.96E-17	3.94E-15	NA	NA
10531	ENSG00000166546	19.59061902	-0.319955082	0.286590289	0.005641314	0.020661041	BEAN1	146227
29885	ENSG00000279159	127.8956829	-0.319740389	0.157604546	0.005688285	0.020790148	NA	NA
6684	ENSG00000137218	98.57490902	-0.319273493	0.188540259	0.009479498	0.031690822	FRS3	10817
30103	ENSG00000279744	25.92991496	-0.31914838	0.275269365	0.006892893	0.024346424	NA	NA
8612	ENSG00000153208	258.7408934	-0.318699083	0.120329759	0.001350937	0.006150944	MERTK	10461
9331	ENSG00000160285	1468.499267	-0.318569135	0.058128887	8.77E-09	1.46E-07	LSS	4047
2618	ENSG00000103642	291.6643714	-0.318447777	0.114812365	0.000952268	0.004550368	LACTB	114294
29314	ENSG00000276248	57.85353582	-0.318043364	0.208590696	0.01094114	0.035646617	NA	NA
5799	ENSG00000131263	1703.589805	-0.317901438	0.054820561	1.40E-09	2.72E-08	RLIM	51132
3887	ENSG00000114127	992.2656973	-0.317416908	0.074186448	3.78E-06	3.62E-05	XRN1	54464
7338	ENSG00000141655	133.0693718	-0.317202686	0.150683743	0.005065433	0.018843675	TNFRSF11A	8792
23083	ENSG00000248905	36.1689382	-0.316830229	0.243480144	0.010242067	0.033764324	FMN1	342184
2489	ENSG00000102804	3847.71491	-0.316776842	0.041226094	3.36E-15	1.40E-13	TSC22D1	8848
11	ENSG00000001460	277.7083731	-0.316588675	0.117371501	0.001208823	0.005577238	STPG1	90529
4959	ENSG00000124151	1374.004157	-0.316582345	0.061173005	4.77E-08	6.85E-07	NCOA3	8202
6455	ENSG00000135929	27.53329823	-0.316572192	0.261773742	0.008582142	0.029250182	CYP27A1	1593
5110	ENSG00000125430	89.02265558	-0.316449487	0.182752204	0.009459865	0.031641388	HS3ST3B1	9953
32039	ENSG00000288902	28.87482654	-0.316363511	0.257273817	0.009072194	0.030626208	NA	NA
26419	ENSG00000262246	65.00064363	-0.316151603	0.207124558	0.011279537	0.036512207	CORO7	79585
22876	ENSG00000247556	1689.669917	-0.315752403	0.060576601	3.94E-08	5.76E-07	OIP5-AS1	729082
10834	ENSG00000167972	528.189903	-0.31572587	0.087602849	6.14E-05	0.000417987	ABCA3	21
11920	ENSG00000173821	2845.549638	-0.315627721	0.051983454	2.73E-10	6.07E-09	RNF213	57674
13339	ENSG00000183604	84.9017464	-0.315567393	0.201676121	0.011171895	0.036252331	SMG1P5	595101
11375	ENSG00000170745	189.3645669	-0.31527609	0.133548862	0.00294836	0.012020434	KCNS3	3790
11035	ENSG00000168916	211.55393	-0.315273084	0.12928466	0.002437723	0.010199339	ZNF608	57507
17102	ENSG00000215859	43.31020712	-0.315264217	0.257280727	0.009205706	0.030995819	NA	NA
12991	ENSG00000181274	135.4383229	-0.315143766	0.159422964	0.006638127	0.023652265	FRAT2	23401
22702	ENSG00000244627	48.92044566	-0.315069273	0.225349778	0.011525923	0.037203753	NA	NA
4191	ENSG00000116574	110.2387542	-0.314614088	0.165506929	0.007613506	0.026373171	RHOU	58480
4999	ENSG00000124370	69.92794911	-0.31459429	0.192087459	0.010734804	0.035039998	MCEE	84693
7332	ENSG00000141622	171.7167472	-0.314327707	0.145677977	0.004711207	0.017730431	RNF165	494470
10483	ENSG00000166343	68.18716033	-0.313660269	0.193938486	0.011083243	0.036043396	MSS51	118490
13501	ENSG00000184500	291.3635231	-0.313635805	0.112767541	0.000983713	0.004667622	PROS1	5627
6474	ENSG00000136010	41.26140893	-0.313563532	0.228324942	0.011707948	0.037691009	ALDH1L2	160428
163	ENSG00000007237	267.3952886	-0.313323101	0.116525775	0.001284729	0.005877778	GAS7	8522
15669	ENSG00000204217	730.3747682	-0.313284361	0.075126578	6.36E-06	5.75E-05	BMPR2	659
12862	ENSG00000180263	1012.12589	-0.313218363	0.066425153	5.16E-07	5.94E-06	FGD6	55785
4966	ENSG00000124177	971.614895	-0.313158155	0.074194979	5.10E-06	4.71E-05	CHD6	84181
14972	ENSG00000198590	115.5067809	-0.313031684	0.169921429	0.008531319	0.029090935	APRG1	339883
15635	ENSG00000204060	206.4931111	-0.312906166	0.127598151	0.002421777	0.010144587	FOXO6	100132074
7014	ENSG00000139266	516.1471475	-0.312436092	0.085753081	5.48E-05	0.000378188	MARCHF9	92979
1516	ENSG00000084764	377.1733331	-0.312372052	0.098397983	0.000292589	0.001656329	MAPRE3	22924
6222	ENSG00000134574	721.7694674	-0.312207386	0.076395282	9.20E-06	7.88E-05	DDB2	1643
27	ENSG00000002745	2092.034048	-0.311932521	0.054258109	2.00E-09	3.74E-08	WNT16	51384
494	ENSG00000036530	29.2598213	-0.311909116	0.252010479	0.010196852	0.033638709	CYP46A1	10858
7782	ENSG00000145012	1397.208571	-0.31169429	0.069036736	1.37E-06	1.45E-05	LPP	4026
10698	ENSG00000167393	117.4906117	-0.311276035	0.159059171	0.007229021	0.025263301	PPP2R3B	28227
1305	ENSG00000077942	453.4085871	-0.311184297	0.102627171	0.000471172	0.00249417	FBLN1	2192
10278	ENSG00000165424	460.6265166	-0.311176305	0.098441073	0.000310085	0.001740796	ZCCHC24	219654
8109	ENSG00000148158	811.8439761	-0.311055573	0.072962168	4.33E-06	4.09E-05	SNX30	401548
15900	ENSG00000205277	25.65119653	-0.310680894	0.258796401	0.00960695	0.032053045	MUC12	10071
3515	ENSG00000111012	226.6665227	-0.310673246	0.125614425	0.002357151	0.009908971	CYP27B1	1594
73	ENSG00000005020	701.0500391	-0.310487705	0.079424098	1.96E-05	0.000153016	SKAP2	8935
8483	ENSG00000152061	612.302361	-0.310487674	0.081727791	3.06E-05	0.000227229	RABGAP1L	9910
4128	ENSG00000116016	1730.221032	-0.310342855	0.052780414	9.34E-10	1.88E-08	EPAS1	2034
10112	ENSG00000164603	169.9214989	-0.310262192	0.138325777	0.004112506	0.015838449	BMT2	154743
10631	ENSG00000167037	253.3170346	-0.309975125	0.12685009	0.002560853	0.010636122	SGSM1	129049
2639	ENSG00000103995	648.1521961	-0.309591717	0.088518667	9.75E-05	0.00063017	CEP152	22995
3354	ENSG00000109323	466.7689856	-0.309510971	0.092772171	0.000173829	0.001046829	MANBA	4126
14633	ENSG00000197119	635.5156265	-0.309336452	0.084858895	5.63E-05	0.000387473	SLC25A29	123096
1931	ENSG00000099308	622.9491433	-0.308461506	0.083988569	5.12E-05	0.000354999	MAST3	23031
3230	ENSG00000108370	181.8550358	-0.30825825	0.136659857	0.004093775	0.015774871	RGS9	8787
22450	ENSG00000243279	35.20765441	-0.307976478	0.242554394	0.011759162	0.037799779	PRAF2	11230
201	ENSG00000008323	548.9252541	-0.307396207	0.086140375	7.68E-05	0.000508759	PLEKHG6	55200
13517	ENSG00000184599	67.23600233	-0.307305076	0.195635104	0.012670755	0.040310101	TAFA3	284467
17705	ENSG00000223891	40.17955732	-0.307192377	0.228456481	0.012971229	0.041136911	OSER1-DT	100505783
5291	ENSG00000126803	107.110279	-0.307186149	0.168045935	0.00943283	0.031580733	HSPA2	3306
14755	ENSG00000197635	225.1677019	-0.307076631	0.12680538	0.002797966	0.011509779	DPP4	1803
22381	ENSG00000242866	21.10729462	-0.306859024	0.277446425	0.007593468	0.026335898	STRC	161497
23001	ENSG00000248544	13.14022625	-0.306830804	0.314861335	0.003172228	NA	NA	NA
22285	ENSG00000242247	416.5706526	-0.30671557	0.099044344	0.000402063	0.002182894	ARFGAP3	26286
17089	ENSG00000215784	124.9257188	-0.306625099	0.158141025	0.007924203	0.027282942	FAM72D	728833
834	ENSG00000064687	1890.745163	-0.306407293	0.058464361	3.73E-08	5.46E-07	ABCA7	10347
1240	ENSG00000075945	295.4245527	-0.30623035	0.110291896	0.001083521	0.005083415	KIFAP3	22920
2349	ENSG00000101493	863.5497596	-0.306155894	0.070227712	2.96E-06	2.91E-05	ZNF516	9658
6312	ENSG00000135124	327.800065	-0.306147568	0.105882711	0.000771225	0.003787275	P2RX4	5025
11502	ENSG00000171435	630.5807943	-0.30608642	0.081082445	3.52E-05	0.000257554	KSR2	283455
9279	ENSG00000159915	28.00183961	-0.30599334	0.256362998	0.01052238	0.034504072	ZNF233	353355
4958	ENSG00000124145	5298.885468	-0.305957348	0.037655986	1.09E-16	5.31E-15	SDC4	6385
11914	ENSG00000173801	7766.031228	-0.305814955	0.033645668	2.45E-20	1.71E-18	JUP	3728
557	ENSG00000044090	689.8001895	-0.305699653	0.077539258	1.80E-05	0.000141798	CUL7	9820
10117	ENSG00000164615	741.8911716	-0.305688296	0.075885773	1.26E-05	0.000103567	CAMLG	819
2686	ENSG00000104413	2695.23676	-0.305678033	0.04665174	1.37E-11	3.68E-10	ESRP1	54845
18236	ENSG00000225808	23.11288421	-0.305624661	0.273310319	0.008268454	0.028255694	NA	NA
1792	ENSG00000091592	151.8112028	-0.305623282	0.144102281	0.00566074	0.020710809	NLRP1	22861
15610	ENSG00000203867	231.9239826	-0.305585953	0.126695557	0.002915746	0.011914848	RBM20	282996
11629	ENSG00000172071	345.2059099	-0.305486525	0.10450597	0.00070514	0.003510419	EIF2AK3	9451
8865	ENSG00000156011	1963.253994	-0.305417469	0.056558946	1.58E-08	2.50E-07	PSD3	23362
7535	ENSG00000143369	90.67930887	-0.305313133	0.191050528	0.012789166	0.040632156	ECM1	1893
3880	ENSG00000114107	586.8939117	-0.30524803	0.085740698	8.10E-05	0.000534651	CEP70	80321
14440	ENSG00000196352	1115.56084	-0.305247845	0.067694819	1.50E-06	1.57E-05	CD55	1604
1466	ENSG00000083223	897.3145727	-0.304996404	0.079590225	2.84E-05	0.000213055	TUT7	79670
10203	ENSG00000164983	870.8552432	-0.30494888	0.072026137	5.25E-06	4.83E-05	TMEM65	157378
21117	ENSG00000236104	207.1118794	-0.304905247	0.12948643	0.003379448	0.01340445	ZBTB22	9278
7432	ENSG00000142619	18.22722332	-0.304702628	0.282269986	0.007087889	0.024898117	PADI3	51702
3110	ENSG00000107147	18.46208625	-0.304644603	0.293984354	0.00552282	0.020295148	KCNT1	57582
8834	ENSG00000155744	349.9376649	-0.304628512	0.112697492	0.001361452	0.006194847	HYCC2	285172
12661	ENSG00000178852	39.62496487	-0.30456154	0.235565187	0.013019991	0.041236266	EFCAB13	124989
22794	ENSG00000245958	175.6283596	-0.304231259	0.13727209	0.004691451	0.017670136	NA	NA
24651	ENSG00000255585	34.98535334	-0.304109055	0.241382951	0.012567242	0.040052616	LOC651337	651337
22764	ENSG00000245532	5086.126862	-0.304024049	0.15250464	0.007420452	0.025855371	NEAT1	283131
10327	ENSG00000165655	1379.979646	-0.304006173	0.0664391	1.11E-06	1.20E-05	ZNF503	84858
15816	ENSG00000204789	196.9514957	-0.303416051	0.135704178	0.004534405	0.017165186	NA	NA
9689	ENSG00000162976	331.4301992	-0.303288889	0.108419037	0.001053354	0.004959918	SLC66A3	130814
5608	ENSG00000130150	260.6761047	-0.303040092	0.124921236	0.00290063	0.011869494	MOSPD2	158747
7796	ENSG00000145147	114.6335889	-0.302837236	0.159417655	0.008904342	0.030178082	SLIT2	9353
14265	ENSG00000188818	170.6747216	-0.302696838	0.140206524	0.005413689	0.019950942	ZDHHC11	79844
1003	ENSG00000069399	416.1308742	-0.30246021	0.096896192	0.000388344	0.002113219	BCL3	602
4981	ENSG00000124224	241.443592	-0.302432629	0.125432036	0.003029952	0.0122755	NA	NA
1281	ENSG00000077157	427.9463966	-0.302305987	0.103571723	0.000739865	0.00365732	PPP1R12B	4660
12340	ENSG00000176641	100.2836447	-0.302300083	0.172997377	0.011314743	0.036594994	RNF152	220441
11749	ENSG00000172794	241.3088119	-0.302294247	0.119438364	0.002234432	0.009457517	RAB37	326624
5988	ENSG00000132688	793.58957	-0.302145086	0.07302602	8.23E-06	7.17E-05	NES	10763
292	ENSG00000012171	373.1004638	-0.302072717	0.102823727	0.000699735	0.003486881	SEMA3B	7869
3084	ENSG00000106789	504.7973468	-0.30178152	0.088327568	0.000142063	0.000875446	CORO2A	7464
13498	ENSG00000184489	419.4300216	-0.301779775	0.096548525	0.000385848	0.002105328	PTP4A3	11156
22694	ENSG00000244560	57.15276309	-0.301741266	0.20671645	0.014631981	0.04559883	LOC155060	155060
6624	ENSG00000136895	154.9075285	-0.301649897	0.143021458	0.006087484	0.021960747	GARNL3	84253
3521	ENSG00000111110	391.0419066	-0.301506521	0.102433821	0.000691863	0.003454935	PPM1H	57460
2767	ENSG00000104946	531.8315911	-0.301191575	0.087006667	0.000121496	0.000762953	TBC1D17	79735
4942	ENSG00000124067	975.9888621	-0.300980703	0.069573751	3.63E-06	3.51E-05	SLC12A4	6560
30414	ENSG00000281183	132.5398406	-0.300851576	0.156159435	0.008720621	0.029621782	NPTN-IT1	101241892
5439	ENSG00000128482	11.07617287	-0.300438346	0.33468345	0.001667721	NA	RNF112	7732
6660	ENSG00000137094	185.601664	-0.300298349	0.136095712	0.005023086	0.018720493	DNAJB5	25822
2368	ENSG00000101745	620.1276628	-0.300280889	0.079393345	3.64E-05	0.000265116	ANKRD12	23253
2578	ENSG00000103316	118.584774	-0.300274576	0.159117446	0.009401069	0.031489254	CRYM	1428
83	ENSG00000005187	66.55734988	-0.300137084	0.19454971	0.014444815	0.045164311	ACSM3	6296
6016	ENSG00000132849	1201.767483	-0.299439303	0.062426881	3.99E-07	4.76E-06	PATJ	10207
12090	ENSG00000174950	112.8437081	-0.299413455	0.163423795	0.010395584	0.034175153	CD164L2	388611
11491	ENSG00000171368	357.1440155	-0.29931426	0.102795403	0.000780986	0.003830105	TPPP	11076
2499	ENSG00000102890	747.8226259	-0.299226516	0.076725042	2.29E-05	0.000176712	ELMO3	79767
27808	ENSG00000269981	102.676414	-0.299104293	0.170834025	0.011767618	0.037818397	NA	NA
2728	ENSG00000104808	87.62714459	-0.298921548	0.175866007	0.012614144	0.040166015	DHDH	27294
156	ENSG00000007047	1167.787638	-0.298624061	0.060420502	1.94E-07	2.46E-06	MARK4	57787
12598	ENSG00000178385	344.6851675	-0.298535287	0.101882474	0.000744237	0.003675091	PLEKHM3	389072
2086	ENSG00000100299	257.662022	-0.298478192	0.122511006	0.002976214	0.012120064	ARSA	410
7845	ENSG00000145675	342.4651959	-0.298379294	0.1057272	0.001033213	0.004873165	PIK3R1	5295
12	ENSG00000001461	485.3664459	-0.298260825	0.096611069	0.000454234	0.002417132	NIPAL3	57185
11721	ENSG00000172613	460.0879467	-0.298243762	0.091269614	0.000248647	0.001432205	RAD9A	5883
21676	ENSG00000238178	33.14582213	-0.298016172	0.238992776	0.014020676	0.043983517	NA	NA
3082	ENSG00000106780	549.0278105	-0.297956734	0.094311762	0.000359712	0.001977928	MEGF9	1955
3541	ENSG00000111252	1594.007166	-0.297548904	0.057508588	5.85E-08	8.23E-07	SH2B3	10019
20667	ENSG00000234608	259.8535312	-0.297518806	0.12539681	0.003523888	0.01387653	MAPKAPK5-AS1	51275
17082	ENSG00000215704	12.27055385	-0.297277091	0.310983762	0.003656435	NA	CELA2B	51032
31330	ENSG00000286757	22.52838186	-0.297178194	0.266642624	0.010155925	0.033519277	NA	NA
15794	ENSG00000204653	27.54146782	-0.29691153	0.257040945	0.011740438	0.037748142	ASPDH	554235
200	ENSG00000008311	147.8841118	-0.296780923	0.154914413	0.009360114	0.031374289	AASS	10157
3575	ENSG00000111540	1211.52462	-0.296780547	0.062052712	4.40E-07	5.17E-06	RAB5B	5869
3738	ENSG00000112659	894.3810077	-0.296766761	0.072549361	1.06E-05	8.93E-05	CUL9	23113
1088	ENSG00000071794	1585.779746	-0.295899514	0.064742669	1.24E-06	1.33E-05	HLTF	6596
8515	ENSG00000152348	155.5971912	-0.295827161	0.144260449	0.007356037	0.025652672	ATG10	83734
12341	ENSG00000176658	1321.610138	-0.295804338	0.060887072	3.05E-07	3.72E-06	MYO1D	4642
5790	ENSG00000131171	447.6239798	-0.295530392	0.093038727	0.000348568	0.001929358	SH3BGRL	6451
99	ENSG00000005513	205.7040464	-0.29547816	0.131268483	0.004809723	0.018039004	SOX8	30812
10001	ENSG00000164118	248.9274232	-0.295266572	0.125737078	0.003835577	0.01490948	CEP44	80817
426	ENSG00000026950	151.6896331	-0.295141828	0.149926684	0.00868683	0.029528981	BTN3A1	11119
10904	ENSG00000168280	401.6021508	-0.295077965	0.095147263	0.000448852	0.002392976	KIF5C	3800
26470	ENSG00000262663	22.04327225	-0.295042919	0.265817204	0.010550943	0.034573766	NA	NA
9087	ENSG00000158122	320.1472891	-0.294468217	0.104724788	0.001111331	0.005191576	PRXL2C	195827
27911	ENSG00000270379	9.117560793	-0.29435959	0.348343394	0.000992305	NA	HEATR9	256957
3095	ENSG00000106948	629.4409323	-0.294070413	0.080394137	6.29E-05	0.000427449	AKNA	80709
9921	ENSG00000163898	292.8011782	-0.294022895	0.109363972	0.001594462	0.007095836	LIPH	200879
3479	ENSG00000110697	1727.35989	-0.294015754	0.054259145	1.60E-08	2.52E-07	PITPNM1	9600
10170	ENSG00000164877	949.2156674	-0.293821584	0.077668204	3.88E-05	0.000279705	MICALL2	79778
2223	ENSG00000100897	792.873742	-0.293785226	0.078779206	4.79E-05	0.000334295	DCAF11	80344
189	ENSG00000008086	172.1104895	-0.29357775	0.135916786	0.006020692	0.021764052	CDKL5	6792
30816	ENSG00000285280	97.85253112	-0.29357351	0.186130202	0.015538846	0.047961571	NA	NA
1519	ENSG00000085117	184.0724179	-0.293529798	0.134311797	0.005698753	0.020823044	CD82	3732
1362	ENSG00000079432	2213.96491	-0.29346024	0.047953202	2.54E-10	5.67E-09	CIC	23152
10889	ENSG00000168214	2414.455672	-0.293272173	0.05213496	4.98E-09	8.72E-08	RBPJ	3516
29323	ENSG00000276291	181.8246791	-0.293053239	0.1349177	0.005900659	0.021401009	NA	NA
14681	ENSG00000197324	1920.82132	-0.292898578	0.054471935	2.03E-08	3.15E-07	LRP10	26020
3858	ENSG00000113763	533.9863962	-0.292852053	0.084638726	0.000133349	0.000827154	UNC5A	90249
5232	ENSG00000126091	34.52906494	-0.29284153	0.246339356	0.014102839	0.044211949	ST3GAL3	6487
12910	ENSG00000180667	761.8355327	-0.292781099	0.076931767	3.58E-05	0.000261277	YOD1	55432
4932	ENSG00000123933	510.1252415	-0.292733564	0.087635365	0.000204691	0.001204383	MXD4	10608
5489	ENSG00000128872	503.9359831	-0.292431409	0.092807179	0.000391937	0.002131174	TMOD2	29767
23207	ENSG00000249476	17.11357311	-0.292410476	0.295340877	0.005807266	0.021137912	LOC285638	285638
5728	ENSG00000130783	45.94178392	-0.29238299	0.215931646	0.017197834	0.052207841	CCDC62	84660
28902	ENSG00000274070	733.3911234	-0.292167138	0.07449098	2.25E-05	0.000173819	CASTOR2	729438
4521	ENSG00000119711	244.8803254	-0.292008388	0.120332709	0.003279867	0.013108383	ALDH6A1	4329
14149	ENSG00000188215	543.8697088	-0.291808653	0.091673575	0.000354387	0.001953946	DCUN1D3	123879
12125	ENSG00000175183	325.3874489	-0.291329341	0.111122354	0.00197725	0.00852922	CSRP2	1466
7916	ENSG00000146166	9.964264723	-0.291223774	0.344027211	0.001136995	NA	LGSN	51557
7583	ENSG00000143554	182.3615184	-0.291164941	0.137610082	0.006805925	0.024093509	SLC27A3	11000
5889	ENSG00000132005	442.8821795	-0.291131525	0.095240593	0.000540412	0.00280273	RFX1	5989
10403	ENSG00000165997	1461.535157	-0.291028562	0.058627195	1.87E-07	2.39E-06	ARL5B	221079
9977	ENSG00000164068	937.1717809	-0.290980047	0.067444018	4.24E-06	4.01E-05	RNF123	63891
421	ENSG00000026297	208.1439882	-0.290971522	0.129068763	0.005026539	0.018728443	RNASET2	8635
9263	ENSG00000159733	684.8002796	-0.290963613	0.078315693	5.21E-05	0.000360607	ZFYVE28	57732
2236	ENSG00000100979	72.71057742	-0.290863928	0.193741496	0.01714957	0.052132691	PLTP	5360
3506	ENSG00000110921	489.8678345	-0.290840932	0.094879471	0.000527288	0.002742715	MVK	4598
9677	ENSG00000162927	103.5045759	-0.290807505	0.166914985	0.013327231	0.042049814	PUS10	150962
2727	ENSG00000104805	1207.733148	-0.290750099	0.066041859	2.85E-06	2.81E-05	NUCB1	4924
9780	ENSG00000163412	255.8254535	-0.290641822	0.132418644	0.005772149	0.021037066	EIF4E3	317649
15098	ENSG00000198910	616.1565088	-0.290495571	0.087152376	0.000214808	0.001258694	L1CAM	3897
9840	ENSG00000163624	655.8867625	-0.29044143	0.08399696	0.000137819	0.000851513	CDS1	1040
13168	ENSG00000182580	260.1512509	-0.290439528	0.116549012	0.002823979	0.011599975	EPHB3	2049
10728	ENSG00000167549	316.9023498	-0.290280062	0.111951374	0.00216355	0.009220749	CORO6	84940
6129	ENSG00000133935	662.1747358	-0.290264033	0.078646379	5.77E-05	0.000395524	ERG28	11161
14962	ENSG00000198561	216.1792066	-0.290218981	0.126055897	0.004533867	0.017165186	CTNND1	1500
2702	ENSG00000104549	2016.877102	-0.290172146	0.052485763	8.94E-09	1.49E-07	SQLE	6713
407	ENSG00000024862	130.114187	-0.290078693	0.152442921	0.010419598	0.034246165	CCDC28A	25901
10806	ENSG00000167799	126.5601347	-0.290004562	0.152155015	0.010372301	0.034114415	NUDT8	254552
106	ENSG00000005884	11124.19154	-0.289889204	0.031201054	4.41E-21	3.24E-19	ITGA3	3675
26125	ENSG00000261150	1710.928293	-0.289828021	0.058577825	2.06E-07	2.60E-06	EPPK1	83481
12236	ENSG00000175874	42.79424475	-0.28970246	0.22571225	0.017374154	0.052652998	CREG2	200407
2016	ENSG00000100075	2412.638438	-0.289633841	0.050492091	2.71E-09	4.93E-08	SLC25A1	6576
10058	ENSG00000164309	44.02278622	-0.289606153	0.223718287	0.017564802	0.053083405	CMYA5	202333
2498	ENSG00000102886	23.96973682	-0.28922804	0.259601647	0.012467324	0.039769895	GDPD3	79153
10395	ENSG00000165948	144.4895251	-0.289143555	0.150721321	0.01025569	0.033799771	IFI27L1	122509
7508	ENSG00000143228	758.0277301	-0.289038078	0.077235169	4.78E-05	0.000333728	NUF2	83540
6387	ENSG00000135541	840.8477106	-0.288762227	0.073365966	2.20E-05	0.000170443	AHI1	54806
28382	ENSG00000272316	51.47939703	-0.288202582	0.213675435	0.018529608	0.055350916	NA	NA
3813	ENSG00000113391	358.2629653	-0.287975922	0.103490877	0.001298075	0.005935012	FAM172A	83989
29112	ENSG00000275131	60.35388304	-0.287918443	0.204805338	0.018673039	0.0556739	NA	NA
844	ENSG00000064961	2173.748163	-0.287750203	0.056610949	1.04E-07	1.40E-06	HMG20B	10362
2249	ENSG00000101049	60.78197453	-0.28763672	0.199613574	0.01859603	0.055502598	SGK2	10110
559	ENSG00000044446	449.1565532	-0.287524674	0.092932044	0.000497516	0.002610257	PHKA2	5256
3549	ENSG00000111291	24.39651023	-0.287511702	0.258800252	0.012888294	0.040910462	GPRC5D	55507
992	ENSG00000068912	639.7564135	-0.287408734	0.078771219	6.98E-05	0.000467964	ERLEC1	27248
15005	ENSG00000198721	247.6204867	-0.287027699	0.116397888	0.003136378	0.012627369	ECI2	10455
9816	ENSG00000163531	79.09690396	-0.286910022	0.193788817	0.018474549	0.055244585	NFASC	23114
12470	ENSG00000177508	59.06922467	-0.286853198	0.208448628	0.019053039	0.056592869	IRX3	79191
12974	ENSG00000181104	715.9631765	-0.286603674	0.079929865	8.93E-05	0.00058301	F2R	2149
9407	ENSG00000160888	1039.771643	-0.286497234	0.070468256	1.31E-05	0.000106867	IER2	9592
8809	ENSG00000155367	143.6466578	-0.286443957	0.148292396	0.010353708	0.034061155	PPM1J	333926
11843	ENSG00000173295	88.38269082	-0.286271377	0.174256544	0.016132756	0.049508865	FAM86B3P	286042
21201	ENSG00000236438	59.44801973	-0.286005809	0.20041291	0.019189737	0.056912569	FAM157A	728262
11886	ENSG00000173599	375.5422515	-0.285931328	0.101529999	0.001201282	0.005547868	PC	5091
19165	ENSG00000229152	514.3896906	-0.285930729	0.087854939	0.000295568	0.001667874	NA	NA
24559	ENSG00000255248	1004.463018	-0.285921302	0.071438109	1.72E-05	0.00013603	MIR100HG	399959
8301	ENSG00000149927	182.2616859	-0.285641422	0.137118293	0.007776832	0.026866796	DOC2A	8448
30378	ENSG00000280604	15.03060667	-0.285433257	0.291676144	0.006681667	NA	NA	NA
71	ENSG00000005001	146.4758919	-0.285373632	0.145604951	0.009954613	0.032992963	PRSS22	64063
2852	ENSG00000105429	1373.215191	-0.28522582	0.060693085	7.41E-07	8.29E-06	MEGF8	1954
12566	ENSG00000178104	532.9467834	-0.28510263	0.087468553	0.000293094	0.001658529	PDE4DIP	9659
14101	ENSG00000187957	96.37502748	-0.285029628	0.179179409	0.017388459	0.052673854	DNER	92737
9595	ENSG00000162591	831.4960682	-0.284572479	0.074255206	3.50E-05	0.000255745	MEGF6	1953
3041	ENSG00000106479	146.9734382	-0.284549705	0.143860866	0.009716689	0.032340348	ZNF862	643641
8214	ENSG00000149150	133.8156912	-0.284522715	0.152317365	0.011868682	0.038117297	SLC43A1	8501
5233	ENSG00000126106	94.03795544	-0.284480718	0.174160898	0.016724898	0.051001237	TMEM53	79639
988	ENSG00000068831	190.4085662	-0.284444221	0.132130745	0.006802066	0.024093509	RASGRP2	10235
974	ENSG00000068366	2254.459524	-0.284347598	0.053268664	2.74E-08	4.13E-07	ACSL4	2182
5527	ENSG00000129219	891.2121045	-0.283985849	0.073587138	3.16E-05	0.00023346	PLD2	5338
9779	ENSG00000163406	39.08178355	-0.283789135	0.223379815	0.019311373	0.057216495	SLC15A2	6565
10812	ENSG00000167861	963.5364547	-0.283735903	0.069644258	1.30E-05	0.000106247	HID1	283987
943	ENSG00000067365	327.2493353	-0.28366534	0.107772087	0.002086577	0.00894914	METTL22	79091
7000	ENSG00000139190	95.28442488	-0.283498579	0.171662482	0.01659362	0.050666233	VAMP1	6843
22709	ENSG00000244687	70.14188173	-0.283451705	0.187504849	0.019096334	0.056709599	UBE2V1	7335
12532	ENSG00000177888	791.598358	-0.28343947	0.079770693	0.000104118	0.000665603	ZBTB41	360023
21371	ENSG00000237037	38.29223157	-0.283255213	0.229493223	0.018800233	0.055947348	NDUFA6-DT	100132273
14595	ENSG00000196968	339.5125609	-0.283165189	0.106571214	0.001956923	0.008459534	FUT11	170384
4936	ENSG00000123983	2937.438821	-0.283031863	0.042363873	7.16E-12	2.00E-10	ACSL3	2181
10504	ENSG00000166439	741.8329103	-0.282886847	0.076162245	5.67E-05	0.000389655	RNF169	254225
7851	ENSG00000145703	107.8604453	-0.282878919	0.159920972	0.014231873	0.044557411	IQGAP2	10788
13693	ENSG00000185522	64.42701706	-0.282873761	0.193824549	0.019920487	0.058714757	LMNTD2	256329
381	ENSG00000022267	411.1840683	-0.282808285	0.102131243	0.001426114	0.006453895	FHL1	2273
10598	ENSG00000166886	1309.213723	-0.28264394	0.061223542	1.13E-06	1.22E-05	NAB2	4665
10681	ENSG00000167291	1815.157711	-0.282566844	0.050793874	7.90E-09	1.33E-07	TBC1D16	125058
6927	ENSG00000138658	551.4515739	-0.282487722	0.082916449	0.000179441	0.001077709	ZGRF1	55345
12491	ENSG00000177666	1376.10996	-0.282485213	0.058895749	4.73E-07	5.52E-06	PNPLA2	57104
5462	ENSG00000128607	937.1780156	-0.282147393	0.074914418	4.66E-05	0.000326833	KLHDC10	23008
5063	ENSG00000124788	656.5286993	-0.281981356	0.080328972	0.00012383	0.000776579	ATXN1	6310
31735	ENSG00000287737	27.69138467	-0.281723486	0.247922404	0.016130233	0.049508865	NA	NA
4258	ENSG00000116991	483.1621948	-0.281719977	0.09030675	0.000485422	0.00255476	SIPA1L2	57568
10616	ENSG00000166946	447.3617116	-0.281647797	0.098545866	0.001108425	0.005179704	CCNDBP1	23582
8739	ENSG00000154639	919.5461611	-0.281631344	0.073816611	3.85E-05	0.00027828	CXADR	1525
12746	ENSG00000179361	407.8051763	-0.281317621	0.09398519	0.000732644	0.003624151	ARID3B	10620
2823	ENSG00000105290	798.390378	-0.281290349	0.073136274	3.42E-05	0.000250849	APLP1	333
5821	ENSG00000131459	619.3602398	-0.281221356	0.08111112	0.000146186	0.000899686	GFPT2	9945
13260	ENSG00000183137	600.0024741	-0.281140093	0.085903636	0.000291464	0.001650621	CEP57L1	285753
5199	ENSG00000125895	74.89829326	-0.281055974	0.191529924	0.020409756	0.059932806	TMEM74B	55321
3629	ENSG00000111837	53.47904663	-0.281008955	0.219608163	0.02053428	0.060206641	MAK	4117
4009	ENSG00000115255	1014.227523	-0.280969206	0.066865603	7.69E-06	6.73E-05	REEP6	92840
1853	ENSG00000094631	904.4363594	-0.280927448	0.071110066	2.24E-05	0.000173054	HDAC6	10013
5057	ENSG00000124782	1693.178328	-0.28078966	0.053219131	3.98E-08	5.79E-07	RREB1	6239
3710	ENSG00000112367	459.44294	-0.280631057	0.089523252	0.000466893	0.002476141	FIG4	9896
8270	ENSG00000149591	78.62383836	-0.280594924	0.182767134	0.019555548	0.057783124	TAGLN	6876
7662	ENSG00000144036	890.2008483	-0.28052509	0.067386591	9.16E-06	7.85E-05	EXOC6B	23233
16612	ENSG00000213390	1103.434616	-0.28046506	0.063860745	3.31E-06	3.21E-05	ARHGAP19	84986
24984	ENSG00000257497	79.43861073	-0.280413123	0.180851913	0.019339922	0.057265214	NA	NA
23125	ENSG00000249084	16.65055015	-0.280303265	0.28870457	0.007476158	0.026005301	NA	NA
5923	ENSG00000132334	385.0868491	-0.279973886	0.097893558	0.001121119	0.005226978	PTPRE	5791
6895	ENSG00000138434	20589.84759	-0.279926158	0.029938397	2.77E-21	2.09E-19	ITPRID2	6744
208	ENSG00000008513	874.0961078	-0.279886028	0.069544343	1.66E-05	0.000131633	ST3GAL1	6482
3552	ENSG00000111319	2395.152974	-0.279837832	0.04545263	2.29E-10	5.15E-09	SCNN1A	6337
4256	ENSG00000116985	487.9174121	-0.279731005	0.086995552	0.000359542	0.001977761	BMP8B	656
13095	ENSG00000182175	210.0533976	-0.27969329	0.12621411	0.006235998	0.022428102	RGMA	56963
21908	ENSG00000240038	21.06001348	-0.279664673	0.268037552	0.012047629	0.038613358	AMY2B	280
7361	ENSG00000141956	415.0515543	-0.279532067	0.095297801	0.000900088	0.004341963	PRDM15	63977
3754	ENSG00000112773	634.0733175	-0.279462019	0.090634673	0.000559089	0.002880068	TENT5A	55603
14124	ENSG00000188064	547.6985607	-0.279451202	0.083469592	0.000228059	0.001329208	WNT7B	7477
6991	ENSG00000139160	45.87922567	-0.279367957	0.21375818	0.021494377	0.062573988	ETFBKMT	254013
11170	ENSG00000169679	3190.198946	-0.27935575	0.044720238	1.30E-10	3.04E-09	BUB1	699
10833	ENSG00000167971	238.1713043	-0.27931776	0.131295115	0.007620569	0.026374155	CASKIN1	57524
7943	ENSG00000146426	200.0629317	-0.279286867	0.131043748	0.007560289	0.026240065	TIAM2	26230
614	ENSG00000049323	258.9136506	-0.279211698	0.118113082	0.004415764	0.016792209	LTBP1	4052
5067	ENSG00000124813	193.5245054	-0.279174845	0.133107636	0.008138246	0.027891327	RUNX2	860
19734	ENSG00000231240	45.46633811	-0.279126344	0.215133781	0.021503428	0.062587501	NA	NA
7848	ENSG00000145687	63.95780229	-0.278901219	0.191236187	0.021221336	0.061935615	SSBP2	23635
10491	ENSG00000166387	92.71128604	-0.2787788	0.172950045	0.018568848	0.055434454	PPFIBP2	8495
5949	ENSG00000132471	2797.133122	-0.27873054	0.045173451	2.13E-10	4.81E-09	WBP2	23558
10578	ENSG00000166821	102.9787888	-0.278721534	0.16386383	0.016592096	0.050666233	PEX11A	8800
10802	ENSG00000167785	429.4374752	-0.278684022	0.095745097	0.000973378	0.004626314	ZNF558	148156
29644	ENSG00000278129	404.3142259	-0.278376615	0.099274899	0.001347018	0.006140985	ZNF8	7554
4993	ENSG00000124313	642.6385984	-0.278299772	0.077964901	0.000103032	0.000659853	IQSEC2	23096
3986	ENSG00000115112	775.7423931	-0.278160603	0.074328029	5.32E-05	0.000367514	TFCP2L1	29842
25677	ENSG00000259803	658.5851844	-0.278119058	0.090575748	0.0005908	0.003012369	SLC22A31	146429
25977	ENSG00000260691	25.17575033	-0.278022489	0.255928417	0.015141887	0.046981561	ANKRD20A1	84210
14647	ENSG00000197168	78.01861169	-0.277024147	0.179302557	0.020424167	0.059950317	NEK5	341676
31560	ENSG00000287315	28.04256745	-0.276750791	0.243076481	0.018294841	0.054799574	LOC101927401	101927401
8021	ENSG00000147202	378.4108923	-0.275853832	0.098908361	0.00144543	0.006528817	DIAPH2	1730
931	ENSG00000067082	3218.19656	-0.275789044	0.043489132	7.31E-11	1.78E-09	KLF6	1316
6744	ENSG00000137642	1728.660666	-0.275299814	0.057717584	5.77E-07	6.58E-06	SORL1	6653
3326	ENSG00000109046	1266.043471	-0.275252004	0.063887125	5.07E-06	4.68E-05	WSB1	26118
13245	ENSG00000183049	592.8139026	-0.275103685	0.082138192	0.000236919	0.00137407	CAMK1D	57118
21850	ENSG00000239704	17.89755707	-0.274976929	0.273610872	0.011263495	0.036470801	CDRT4	284040
11636	ENSG00000172137	220.2035714	-0.274771286	0.1267254	0.007335713	0.025607855	CALB2	794
6774	ENSG00000137812	1795.86808	-0.274718628	0.069848644	2.56E-05	0.000194614	KNL1	57082
8797	ENSG00000155265	96.27713841	-0.274604093	0.17461201	0.020563398	0.06024685	GOLGA7B	401647
16830	ENSG00000214193	236.6883498	-0.274512827	0.125417694	0.007026461	0.024738163	SH3D21	79729
14921	ENSG00000198382	295.5627465	-0.274309924	0.110831861	0.003512588	0.013836267	UVRAG	7405
9912	ENSG00000163872	1315.739395	-0.274302959	0.057809407	6.59E-07	7.44E-06	YEATS2	55689
8502	ENSG00000152223	752.1294806	-0.273960467	0.08207763	0.000249444	0.001436151	EPG5	57724
4349	ENSG00000117724	6178.40584	-0.273763514	0.039235971	9.92E-13	3.07E-11	CENPF	1063
11087	ENSG00000169184	187.1162592	-0.273706478	0.137352556	0.010735197	0.035039998	MN1	4330
31097	ENSG00000286219	104.7022094	-0.27358815	0.160697328	0.01771003	0.053397226	NOTCH2NLC	100996717
4821	ENSG00000122733	13.96349343	-0.273527781	0.288965676	0.007750636	NA	PHF24	23349
4362	ENSG00000117983	25.05059542	-0.273419346	0.255509444	0.016134336	0.049508865	MUC5B	727897
10218	ENSG00000165097	1028.162899	-0.273161734	0.065115461	8.54E-06	7.42E-05	KDM1B	221656
6605	ENSG00000136842	152.7114358	-0.273159876	0.141231346	0.012096359	0.038752038	TMOD1	7111
19431	ENSG00000230131	31.86577046	-0.273115504	0.242119232	0.01945672	0.057527036	NA	NA
2141	ENSG00000100441	959.617111	-0.2730649	0.066071249	1.12E-05	9.34E-05	KHNYN	23351
29696	ENSG00000278456	45.84284097	-0.272978094	0.214145414	0.023874587	0.068284591	NA	NA
6066	ENSG00000133246	11.29785036	-0.272856901	0.305485874	0.004589767	NA	PRAM1	84106
9838	ENSG00000163617	137.2377098	-0.272826061	0.148928799	0.014590334	0.045519019	CCDC191	57577
26648	ENSG00000263874	50.75721253	-0.272711453	0.217938684	0.023650889	0.067806101	LINC00672	100505576
14576	ENSG00000196876	374.1867904	-0.272690877	0.098490924	0.001584401	0.007064114	SCN8A	6334
8882	ENSG00000156172	184.5515616	-0.272602364	0.136925919	0.010913505	0.035564744	CFAP418	157657
13995	ENSG00000187244	859.9796527	-0.272597185	0.086482015	0.000477474	0.00252095	BCAM	4059
3115	ENSG00000107185	937.671259	-0.272547834	0.068449671	2.13E-05	0.000165457	RGP1	9827
13489	ENSG00000184445	1883.537893	-0.272541215	0.059975774	1.76E-06	1.81E-05	KNTC1	9735
12288	ENSG00000176225	1389.867621	-0.272323458	0.061548233	3.08E-06	3.01E-05	RTTN	25914
21700	ENSG00000238273	32.22398514	-0.272110554	0.234994016	0.021265295	0.062047093	NA	NA
9614	ENSG00000162645	20.05074593	-0.2720594	0.276962946	0.010711867	0.034987992	GBP2	2634
6404	ENSG00000135638	48.4873036	-0.271966615	0.207965075	0.024613905	0.069906052	EMX1	2016
22155	ENSG00000241484	248.7417646	-0.271965522	0.11920646	0.005831034	0.021204765	ARHGAP8	23779
7905	ENSG00000146067	638.6667156	-0.271937746	0.085703369	0.000448095	0.002390736	FAM193B	54540
18042	ENSG00000225138	223.1531378	-0.27191156	0.123198574	0.006937066	0.024466781	NA	NA
9056	ENSG00000157881	632.0806657	-0.271827377	0.082466402	0.000294547	0.001664097	PANK4	55229
1130	ENSG00000072864	817.0499984	-0.271457801	0.074768135	8.74E-05	0.000571605	NDE1	54820
14763	ENSG00000197712	841.0431143	-0.271324781	0.073429162	6.83E-05	0.000459978	FAM114A1	92689
4376	ENSG00000118193	1348.956314	-0.271316766	0.064214737	7.61E-06	6.68E-05	KIF14	9928
26994	ENSG00000266028	1379.819062	-0.271272165	0.055904607	3.97E-07	4.75E-06	SRGAP2	23380
14729	ENSG00000197558	52.52850264	-0.271269462	0.209585098	0.024841705	0.070313818	SSPOP	23145
6251	ENSG00000134775	204.2282168	-0.271156333	0.125619688	0.007802046	0.026930018	FHOD3	80206
3211	ENSG00000108175	1766.879047	-0.271147182	0.054247705	1.89E-07	2.41E-06	ZMIZ1	57178
14170	ENSG00000188322	1017.040364	-0.271026758	0.064939585	9.57E-06	8.14E-05	SBK1	388228
776	ENSG00000061938	1324.362875	-0.270536797	0.057029288	6.86E-07	7.71E-06	TNK2	10188
11821	ENSG00000173210	596.6625431	-0.270432692	0.083180473	0.000348833	0.001930071	ABLIM3	22885
10441	ENSG00000166173	377.3296154	-0.270404348	0.10590513	0.002973355	0.012111898	LARP6	55323
20513	ENSG00000234028	20.61621296	-0.270385504	0.263861244	0.014438699	0.045155136	EIF2AK3-DT	101928403
2952	ENSG00000105928	193.4616214	-0.270295946	0.137538679	0.011786304	0.037869873	GSDME	1687
1746	ENSG00000090539	240.1751796	-0.270270363	0.119219718	0.006145578	0.022159054	CHRD	8646
13957	ENSG00000186998	240.3624406	-0.270149598	0.125222786	0.007910145	0.027241149	EMID1	129080
1273	ENSG00000077044	2177.307318	-0.270049479	0.051282327	4.64E-08	6.69E-07	DGKD	8527
7191	ENSG00000140564	2255.834896	-0.269955733	0.052013557	6.99E-08	9.67E-07	FURIN	5045
9939	ENSG00000163947	584.3572083	-0.269902333	0.082066706	0.00030789	0.00173121	ARHGEF3	50650
13863	ENSG00000186417	41.53068112	-0.269665167	0.219124075	0.024706624	0.070057224	GLDN	342035
3302	ENSG00000108828	4870.147498	-0.269616498	0.039926266	4.95E-12	1.41E-10	VAT1	10493
16912	ENSG00000214595	295.3164597	-0.269564523	0.121436646	0.006912809	0.024410697	EML6	400954
5817	ENSG00000131409	75.63890872	-0.269512638	0.184550313	0.024494057	0.069602343	LRRC4B	94030
1518	ENSG00000085063	1437.427576	-0.269464166	0.060086907	2.39E-06	2.40E-05	CD59	966
8349	ENSG00000150782	1025.241689	-0.269320593	0.065112605	1.14E-05	9.50E-05	IL18	3606
1008	ENSG00000069535	1075.511896	-0.26923936	0.065507526	1.28E-05	0.000104801	MAOB	4129
4663	ENSG00000120899	283.2689308	-0.26923728	0.118307407	0.006086809	0.021960747	PTK2B	2185
4752	ENSG00000121988	215.2971249	-0.269164728	0.126156648	0.008426761	0.028762047	ZRANB3	84083
17113	ENSG00000215908	782.406666	-0.269035985	0.078417024	0.000187729	0.001120847	CROCCP2	84809
31790	ENSG00000287878	20.46765768	-0.268903659	0.274770831	0.011603006	0.037408174	NA	NA
5458	ENSG00000128596	194.2083979	-0.268758252	0.127776075	0.009038382	0.030533853	CCDC136	64753
725	ENSG00000058063	1472.944015	-0.268595733	0.057364394	9.42E-07	1.04E-05	ATP11B	23200
22137	ENSG00000241404	15.26523578	-0.268586706	0.282985751	0.009448212	NA	EGFL8	80864
2856	ENSG00000105464	1624.835261	-0.268494171	0.057521784	1.01E-06	1.11E-05	GRIN2D	2906
10989	ENSG00000168710	2760.53278	-0.268202691	0.044155121	4.28E-10	9.10E-09	AHCYL1	10768
2114	ENSG00000100360	330.5237635	-0.26794389	0.114125484	0.005184143	0.019204739	IFT27	11020
3102	ENSG00000107020	201.7880481	-0.267926604	0.127550321	0.009177123	0.030914247	PLGRKT	55848
3049	ENSG00000106546	540.0441517	-0.267652536	0.086538422	0.000609144	0.00309167	AHR	196
1994	ENSG00000099999	334.5497793	-0.267372975	0.104429282	0.003009148	0.012222619	RNF215	200312
8767	ENSG00000154917	469.0184949	-0.267254143	0.091080498	0.001014404	0.00479721	RAB6B	51560
1824	ENSG00000092421	320.8618831	-0.267075021	0.107004038	0.003585135	0.01407086	SEMA6A	57556
12110	ENSG00000175104	343.899763	-0.267033065	0.101590294	0.002503744	0.010435576	TRAF6	7189
13056	ENSG00000181856	68.1637774	-0.266979497	0.189296427	0.026267564	0.073659211	SLC2A4	6517
5770	ENSG00000131061	194.1611773	-0.266925582	0.136137506	0.012361987	0.039487132	ZNF341	84905
6894	ENSG00000138433	239.2378619	-0.266693761	0.126207228	0.009053581	0.030570645	CIR1	9541
12941	ENSG00000180881	187.5827893	-0.266647998	0.135751003	0.012316117	0.039376059	CAPS2	84698
16633	ENSG00000213445	1840.105071	-0.266340072	0.051265437	7.02E-08	9.71E-07	SIPA1	6494
17910	ENSG00000224614	26.83487461	-0.26594515	0.245346813	0.020613355	0.06036829	NA	NA
10987	ENSG00000168702	81.90976865	-0.265883815	0.173766911	0.02430772	0.069189063	LRP1B	53353
2724	ENSG00000104774	658.8937899	-0.265772406	0.07680209	0.000173857	0.001046829	MAN2B1	4125
11601	ENSG00000171914	333.4008264	-0.265733287	0.105024274	0.003318231	0.013228184	TLN2	83660
2455	ENSG00000102385	49.32703002	-0.26556166	0.208406413	0.027405798	0.076143908	DRP2	1821
10358	ENSG00000165801	336.8722673	-0.265559595	0.102664171	0.002852579	0.011707287	ARHGEF40	55701
7590	ENSG00000143603	33.53416607	-0.265341516	0.229734513	0.024633399	0.069942972	KCNN3	3782
12143	ENSG00000175274	1674.787472	-0.265324806	0.054957207	4.74E-07	5.52E-06	TP53I11	9537
6871	ENSG00000138316	777.1964579	-0.265318457	0.07482372	0.000127413	0.000796587	ADAMTS14	140766
7051	ENSG00000139547	23.64443207	-0.265307255	0.251439104	0.0190326	0.056556017	RDH16	8608
15601	ENSG00000203780	53.33214714	-0.265135665	0.199037643	0.027767895	0.076909048	FANK1	92565
30074	ENSG00000279662	112.3011169	-0.265017318	0.163379618	0.02210909	0.064179221	NA	NA
4844	ENSG00000122970	211.8547359	-0.264876485	0.127965111	0.010132629	0.033473526	IFT81	28981
14611	ENSG00000197043	1738.472748	-0.264744399	0.054564787	4.22E-07	5.00E-06	ANXA6	309
25810	ENSG00000260220	65.50804589	-0.264680683	0.195117711	0.027848466	0.077087073	CCDC187	399693
993	ENSG00000068971	405.2547351	-0.264627679	0.09734743	0.001988003	0.008569045	PPP2R5B	5526
10268	ENSG00000165355	486.7047421	-0.264600875	0.088210857	0.000847462	0.004118897	FBXO33	254170
10514	ENSG00000166473	90.30546199	-0.264460134	0.16919317	0.023930795	0.068376452	PKD1L2	114780
296	ENSG00000012232	3028.747007	-0.264385297	0.043493844	4.30E-10	9.13E-09	EXTL3	2137
31125	ENSG00000286285	24.42404307	-0.264360435	0.249675963	0.019790141	0.058379065	NA	NA
15866	ENSG00000205084	183.7508141	-0.264267957	0.130228814	0.011104262	0.036086944	TMEM231	79583
9550	ENSG00000162378	1045.869331	-0.264257708	0.063914975	1.21E-05	9.94E-05	ZYG11B	79699
7572	ENSG00000143507	78.56927328	-0.264085087	0.191251272	0.027884052	0.077125406	DUSP10	11221
5226	ENSG00000126012	2258.460845	-0.263992066	0.046440718	4.64E-09	8.16E-08	KDM5C	8242
21915	ENSG00000240065	124.3025644	-0.263881026	0.155847321	0.020332687	0.059731213	PSMB9	5698
10783	ENSG00000167733	57.5405283	-0.263665172	0.195955373	0.028397425	0.078316411	HSD11B1L	374875
4072	ENSG00000115596	90.65417536	-0.26355877	0.169682848	0.024497161	0.069602343	WNT6	7475
16771	ENSG00000213949	68.57442791	-0.263408421	0.184971224	0.027541967	0.076492289	ITGA1	3672
14018	ENSG00000187535	687.9759449	-0.263387722	0.083377359	0.00050989	0.002668272	IFT140	9742
16042	ENSG00000206503	3835.911431	-0.263349461	0.043383533	4.57E-10	9.67E-09	HLA-A	3105
5200	ENSG00000125898	350.1075148	-0.263138753	0.102139495	0.003007242	0.012218374	FAM110A	83541
7565	ENSG00000143479	350.3215848	-0.263055914	0.102172948	0.003023362	0.012262806	DYRK3	8444
15055	ENSG00000198829	9.43020985	-0.262952106	0.324830711	0.002031882	NA	SUCNR1	56670
13814	ENSG00000186115	18.20732404	-0.262932191	0.269294453	0.013926319	0.043726177	CYP4F2	8529
23609	ENSG00000251194	35.48434965	-0.262843859	0.224082553	0.02671605	0.074621961	NA	NA
8205	ENSG00000149084	612.5353971	-0.26256331	0.083083876	0.000511758	0.002674106	HSD17B12	51144
2770	ENSG00000104957	374.1577476	-0.262532547	0.098537275	0.002368641	0.009951376	YJU2B	81576
20229	ENSG00000232987	12.00762876	-0.262352468	0.301883648	0.005279355	NA	NA	NA
10035	ENSG00000164221	392.0995219	-0.262074736	0.097746311	0.002268095	0.009577149	CCDC112	153733
28713	ENSG00000273274	33.46835285	-0.261909441	0.226113068	0.026705932	0.074618684	ZBTB8B	728116
6237	ENSG00000134698	355.4141335	-0.261723325	0.105667168	0.003980438	0.015396669	AGO4	192670
6719	ENSG00000137478	345.0858846	-0.261500287	0.102363603	0.003242303	0.012998523	FCHSD2	9873
5938	ENSG00000132424	2008.436886	-0.261194527	0.053822445	4.34E-07	5.11E-06	PNISR	25957
10020	ENSG00000164171	3185.167143	-0.261150175	0.053789048	4.29E-07	5.06E-06	ITGA2	3673
7182	ENSG00000140526	1800.003038	-0.260899394	0.0562646	1.26E-06	1.34E-05	ABHD2	11057
12994	ENSG00000181322	19.63827426	-0.260804961	0.264347419	0.015852375	0.048780768	NME9	347736
4619	ENSG00000120549	449.832177	-0.260755457	0.096947146	0.002242637	0.009489416	KIAA1217	56243
14682	ENSG00000197329	235.4585023	-0.260662709	0.117483217	0.007621224	0.026374155	PELI1	57162
3936	ENSG00000114698	59.44457705	-0.26063989	0.192115039	0.029746048	0.081293262	PLSCR4	57088
12559	ENSG00000178075	183.0547656	-0.260571581	0.132173911	0.013007796	0.041206841	GRAMD1C	54762
5863	ENSG00000131788	708.8580906	-0.260398649	0.07837647	0.000299529	0.001688882	PIAS3	10401
12050	ENSG00000174718	1515.632209	-0.260108069	0.05748091	2.15E-06	2.19E-05	RESF1	55196
11910	ENSG00000173757	159.9222909	-0.260060617	0.136861867	0.01501483	0.046648525	STAT5B	6777
5855	ENSG00000131747	4788.498132	-0.259748921	0.038645245	6.69E-12	1.87E-10	TOP2A	7153
5239	ENSG00000126218	36.07953376	-0.259714403	0.221672645	0.028495841	0.078542043	F10	2159
3591	ENSG00000111665	615.1536589	-0.259678357	0.084197984	0.000676261	0.003386553	CDCA3	83461
14442	ENSG00000196358	56.35653554	-0.259621529	0.201806962	0.030564397	0.083002281	NTNG2	84628
31499	ENSG00000287169	28.9722748	-0.259542006	0.242747348	0.023259553	0.066889479	NA	NA
10030	ENSG00000164199	214.4400331	-0.259496769	0.131704363	0.013194523	0.041677426	ADGRV1	84059
19545	ENSG00000230551	277.3405362	-0.259407002	0.116550095	0.007597692	0.02634411	NA	NA
2291	ENSG00000101224	4285.306091	-0.259395397	0.039356972	1.63E-11	4.35E-10	CDC25B	994
13628	ENSG00000185187	471.1937279	-0.259341901	0.097372316	0.002450158	0.010242311	SIGIRR	59307
11477	ENSG00000171298	2718.569643	-0.258953094	0.046260708	8.02E-09	1.35E-07	GAA	2548
14067	ENSG00000187775	128.3184066	-0.258826563	0.158617061	0.023659573	0.067806101	DNAH17	8632
4388	ENSG00000118298	43.66402437	-0.258486434	0.212255982	0.030472689	0.082816622	CA14	23632
14171	ENSG00000188338	100.1690736	-0.258396203	0.166746487	0.026389624	0.073913863	SLC38A3	10991
7354	ENSG00000141854	88.16866077	-0.258395959	0.168751136	0.026940854	0.075087313	MISP3	113230
1010	ENSG00000069696	63.38735632	-0.258304374	0.19092659	0.030929902	0.083754468	DRD4	1815
669	ENSG00000053918	167.5527355	-0.258142566	0.140199981	0.017101505	0.052015551	KCNQ1	3784
5955	ENSG00000132510	1094.055183	-0.258028904	0.070167747	8.27E-05	0.000544088	KDM6B	23135
808	ENSG00000063854	436.8306095	-0.257811138	0.095120492	0.002174576	0.009253846	HAGH	3029
3523	ENSG00000111144	2471.858874	-0.257771565	0.045733583	6.48E-09	1.11E-07	LTA4H	4048
7986	ENSG00000146904	499.8057726	-0.257637548	0.089521048	0.00132381	0.006041002	EPHA1	2041
6081	ENSG00000133401	41.74980798	-0.257627609	0.214989003	0.03055215	0.082984903	PDZD2	23037
649	ENSG00000052126	465.0638714	-0.257385294	0.098737698	0.002926882	0.011946596	PLEKHA5	54477
3771	ENSG00000112984	1829.199652	-0.257349798	0.050686163	1.42E-07	1.86E-06	KIF20A	10112
5029	ENSG00000124587	575.8416355	-0.257054182	0.086001283	0.000941805	0.004512525	PEX6	5190
17991	ENSG00000224934	32.14487073	-0.256809567	0.234011173	0.026810651	0.074792459	NA	NA
4870	ENSG00000123191	387.0077559	-0.256805488	0.096416427	0.002510522	0.010460754	ATP7B	540
4564	ENSG00000119986	354.0566027	-0.256765136	0.10278751	0.003955321	0.015324574	AVPI1	60370
10683	ENSG00000167306	1066.258827	-0.256662811	0.063840947	2.10E-05	0.000162791	MYO5B	4645
4054	ENSG00000115504	928.4904198	-0.25641364	0.074307045	0.000196346	0.00116397	EHBP1	23301
24	ENSG00000002586	843.0387743	-0.256376447	0.072371566	0.000140046	0.000863771	CD99	4267
8605	ENSG00000153157	87.40665574	-0.256110499	0.18131186	0.030991214	0.083856493	SYCP2L	221711
6450	ENSG00000135916	3140.430551	-0.256016185	0.041913736	3.84E-10	8.29E-09	ITM2C	81618
7075	ENSG00000139697	2508.337148	-0.255984492	0.047088388	2.05E-08	3.18E-07	SBNO1	55206
4254	ENSG00000116983	522.0432338	-0.255793615	0.088263072	0.001266293	0.00581029	HPCAL4	51440
14731	ENSG00000197563	271.6437051	-0.255713772	0.120696366	0.010069117	0.033310235	PIGN	23556
13600	ENSG00000185043	833.4710709	-0.255676035	0.075697083	0.000257241	0.001472677	CIB1	10519
13367	ENSG00000183742	324.0646691	-0.255637055	0.105133377	0.004759825	0.01787075	MACC1	346389
820	ENSG00000064300	538.5243944	-0.255609737	0.091340895	0.001715685	0.007571208	NGFR	4804
6313	ENSG00000135127	566.8436402	-0.255416646	0.083099466	0.000728178	0.003603311	BICDL1	92558
7378	ENSG00000142156	2355.073971	-0.255349483	0.045816393	9.51E-09	1.58E-07	COL6A1	1291
14569	ENSG00000196850	1759.327315	-0.255345934	0.055196259	1.39E-06	1.47E-05	PPTC7	160760
22830	ENSG00000246640	44.62965754	-0.255296751	0.21481181	0.031741424	0.085527679	PICART1	284080
3749	ENSG00000112742	1424.766939	-0.255120347	0.056933745	2.76E-06	2.74E-05	TTK	7272
11555	ENSG00000171703	206.0118377	-0.255099379	0.127189887	0.012893286	0.040917154	TCEA2	6919
13655	ENSG00000185324	1315.562442	-0.2550457	0.06855453	7.18E-05	0.000480299	CDK10	8558
17708	ENSG00000223901	18.81650462	-0.254973724	0.265591074	0.016383066	0.050142004	NA	NA
1687	ENSG00000089163	38.37961439	-0.254818667	0.226925149	0.029532439	0.080802848	SIRT4	23409
21112	ENSG00000236090	13.87778075	-0.254705441	0.304901133	0.00465681	NA	NA	NA
30244	ENSG00000280109	24.33973012	-0.25468809	0.254833565	0.020468503	0.060043198	PLAC4	191585
2556	ENSG00000103196	157.0826636	-0.254479203	0.144123468	0.020344235	0.05975277	CRISPLD2	83716
8254	ENSG00000149503	2782.087489	-0.254082164	0.045588721	9.61E-09	1.59E-07	INCENP	3619
22624	ENSG00000244198	61.78637164	-0.254004773	0.189401364	0.033283577	0.0888731	NA	NA
10576	ENSG00000166816	76.03678042	-0.25391609	0.183802033	0.03268081	0.087527091	LDHD	197257
2205	ENSG00000100767	227.5427771	-0.253830922	0.124520984	0.012209414	0.039087753	PAPLN	89932
15079	ENSG00000198873	451.343801	-0.253786621	0.090281213	0.001680709	0.007426095	GRK5	2869
13810	ENSG00000186104	271.9823268	-0.253776226	0.11041362	0.006770034	0.024015701	CYP2R1	120227
11839	ENSG00000173273	1542.066292	-0.253582862	0.055219101	1.66E-06	1.72E-05	TNKS	8658
26060	ENSG00000260948	60.94506592	-0.253556572	0.189165883	0.033531589	0.089434374	NA	NA
3395	ENSG00000109790	846.888331	-0.253455141	0.074803274	0.000252611	0.001450851	KLHL5	51088
10842	ENSG00000167992	80.52226543	-0.253383598	0.181127141	0.032584178	0.087354026	VWCE	220001
4427	ENSG00000118816	4049.626552	-0.253296057	0.044728012	5.76E-09	9.95E-08	CCNI	10983
10316	ENSG00000165617	147.7990958	-0.253150088	0.139467391	0.018977114	0.0564264	DACT1	51339
4514	ENSG00000119688	543.4906348	-0.25305559	0.084133877	0.000920495	0.004426861	ABCD4	5826
8448	ENSG00000151692	584.6662376	-0.253037841	0.081774482	0.000695449	0.003469178	RNF144A	9781
14135	ENSG00000188153	480.4340792	-0.252980466	0.092776296	0.002171474	0.009243419	COL4A5	1287
2946	ENSG00000105875	279.9299911	-0.252972354	0.117211041	0.00948454	0.03169404	WDR91	29062
1619	ENSG00000087510	187.8153262	-0.252910933	0.131691473	0.015652558	0.048249588	TFAP2C	7022
6330	ENSG00000135299	173.2862354	-0.252817197	0.138330041	0.018630224	0.055569597	ANKRD6	22881
5071	ENSG00000124839	461.1624638	-0.25260694	0.091747365	0.002016821	0.00867618	RAB17	64284
280	ENSG00000011426	5156.187413	-0.252542361	0.043371428	2.26E-09	4.19E-08	ANLN	54443
18279	ENSG00000225953	26.94551111	-0.25248817	0.243618329	0.025259956	0.071270238	SATB2-AS1	150538
10494	ENSG00000166398	728.3274895	-0.252254674	0.074029047	0.000238307	0.001380432	GARRE1	9710
5594	ENSG00000129991	43.89671085	-0.252193511	0.210356806	0.033996699	0.090436826	TNNI3	7137
1159	ENSG00000073803	355.6693828	-0.252175448	0.102538553	0.004581679	0.017311817	MAP3K13	9175
830	ENSG00000064607	2197.040436	-0.252111361	0.049800997	1.60E-07	2.08E-06	SUGP2	10147
7089	ENSG00000139832	200.4514613	-0.251989616	0.128510934	0.014603837	0.045541581	RAB20	55647
13071	ENSG00000182010	305.1298722	-0.251866108	0.111785121	0.00769615	0.026613976	RTKN2	219790
15673	ENSG00000204228	171.0039003	-0.251607476	0.13448417	0.017450375	0.052838857	HSD17B8	7923
2844	ENSG00000105397	1462.398204	-0.251573868	0.063134085	2.55E-05	0.000193896	TYK2	7297
215	ENSG00000008869	628.863727	-0.251501522	0.079963996	0.000595939	0.00303574	HEATR5B	54497
3186	ENSG00000107902	475.0263184	-0.251498809	0.087741258	0.001452579	0.006552764	LHPP	64077
10248	ENSG00000165233	534.4017043	-0.251404673	0.083698164	0.000946724	0.004528667	CARD19	84270
2518	ENSG00000102981	109.576068	-0.251328189	0.16305852	0.02928264	0.08023322	PARD6A	50855
10210	ENSG00000165030	716.5688296	-0.251321953	0.079624816	0.000575081	0.002947472	NFIL3	4783
2937	ENSG00000105835	2794.874143	-0.251226705	0.051627303	4.42E-07	5.19E-06	NAMPT	10135
5111	ENSG00000125434	84.6781234	-0.251225982	0.171706268	0.031897907	0.085835247	SLC25A35	399512
22114	ENSG00000241288	33.74203134	-0.251027781	0.225310824	0.031688952	0.085418728	LINC02614	101927056
23509	ENSG00000250770	69.55241746	-0.251022607	0.188896878	0.035067879	0.092678462	NA	NA
15053	ENSG00000198825	1150.125963	-0.250942207	0.060442236	1.26E-05	0.000103357	INPP5F	22876
1634	ENSG00000088280	513.0395897	-0.250838753	0.08827883	0.00157654	0.007034706	ASAP3	55616
11506	ENSG00000171450	47.70150641	-0.250762576	0.203495827	0.035452046	0.093415417	CDK5R2	8941
3747	ENSG00000112715	1009.852499	-0.250353552	0.064620201	4.05E-05	0.000289384	VEGFA	7422
13896	ENSG00000186591	4451.472495	-0.250264376	0.039022251	5.71E-11	1.41E-09	UBE2H	7328
6663	ENSG00000137101	13.86656471	-0.25011114	0.278320027	0.012265281	NA	CD72	971
868	ENSG00000065485	700.4484016	-0.249990932	0.075157791	0.000324724	0.001811511	PDIA5	10954
16823	ENSG00000214176	368.3855371	-0.249974069	0.098281649	0.003739872	0.014581393	PLEKHM1P1	440456
1403	ENSG00000080854	904.5060466	-0.249958198	0.076633777	0.000406736	0.002202363	IGSF9B	22997
6397	ENSG00000135622	488.6327358	-0.249954478	0.087958597	0.001588039	0.007076123	SEMA4F	10505
496	ENSG00000036672	179.5523763	-0.249857778	0.136498027	0.019167743	0.05688595	USP2	9099
3685	ENSG00000112234	529.7210112	-0.249653138	0.084056096	0.001070394	0.005031809	FBXL4	26235
25640	ENSG00000259712	8.481196529	-0.249401585	0.336010134	0.001148498	NA	NA	NA
5700	ENSG00000130703	719.7358502	-0.249378234	0.076981992	0.000441452	0.002358843	OSBPL2	9885
2311	ENSG00000101333	152.1476078	-0.249022564	0.14025029	0.021318698	0.062164569	PLCB4	5332
2942	ENSG00000105855	94.89029727	-0.248934407	0.170006225	0.032894245	0.08798908	ITGB8	3696
9828	ENSG00000163590	469.6733927	-0.248923798	0.095189159	0.003101608	0.012512227	PPM1L	151742
6065	ENSG00000133243	1753.855094	-0.248602281	0.059506346	1.15E-05	9.51E-05	BTBD2	55643
9983	ENSG00000164078	1258.088658	-0.248584326	0.063851165	3.81E-05	0.000275864	MST1R	4486
14086	ENSG00000187867	163.302273	-0.24846101	0.140280072	0.021618443	0.062896464	PALM3	342979
821	ENSG00000064309	451.7906124	-0.248402145	0.092686641	0.002593827	0.010760478	CDON	50937
14542	ENSG00000196712	845.6497192	-0.248379921	0.078084062	0.000543528	0.002815237	NF1	4763
8903	ENSG00000156381	684.5822826	-0.248346691	0.081994498	0.000897942	0.00433308	ANKRD9	122416
8223	ENSG00000149231	401.8712122	-0.248322125	0.097183539	0.003679568	0.014385791	CCDC82	79780
14419	ENSG00000196236	858.7876491	-0.248261378	0.074830676	0.000339795	0.001885214	XPNPEP3	63929
23382	ENSG00000250251	314.6054612	-0.248214811	0.113873714	0.009481344	0.031690822	PKD1P6	353511
12708	ENSG00000179104	375.2147547	-0.248165559	0.099474813	0.004336919	0.016536687	TMTC2	160335
11766	ENSG00000172893	2724.822873	-0.248071183	0.046249488	3.28E-08	4.87E-07	DHCR7	1717
969	ENSG00000068137	1178.15896	-0.247951699	0.064241492	4.39E-05	0.000310108	PLEKHH3	79990
3410	ENSG00000109929	881.4442711	-0.247858331	0.079865755	0.000707157	0.003517693	SC5D	6309
12812	ENSG00000179912	363.5587062	-0.247794517	0.102014217	0.005172656	0.019172193	R3HDM2	22864
11551	ENSG00000171680	1028.16557	-0.247741748	0.07070536	0.000174443	0.001049914	PLEKHG5	57449
1398	ENSG00000080822	3875.983344	-0.24768984	0.039034689	9.08E-11	2.18E-09	CLDND1	56650
3253	ENSG00000108509	721.2339233	-0.247683333	0.079551793	0.00068514	0.003422566	CAMTA2	23125
11668	ENSG00000172318	24.31079815	-0.247617771	0.242961222	0.027201701	0.075680561	B3GALT1	8708
9875	ENSG00000163728	343.5568413	-0.247595064	0.103824803	0.005806213	0.021137912	TTC14	151613
7213	ENSG00000140807	686.3040246	-0.247523366	0.076409485	0.000448746	0.002392976	NKD1	85407
24759	ENSG00000256235	627.4785811	-0.247452126	0.080197714	0.000752777	0.003713384	SMIM3	85027
290	ENSG00000012061	1096.448366	-0.247451736	0.061661689	2.34E-05	0.000179842	ERCC1	2067
2621	ENSG00000103657	1198.290687	-0.247405722	0.065928335	6.76E-05	0.000456397	HERC1	8925
9645	ENSG00000162779	32.20604339	-0.247393671	0.229738385	0.032113688	0.086334051	AXDND1	126859
5346	ENSG00000127481	7819.225523	-0.2473866	0.046452559	4.07E-08	5.90E-07	UBR4	23352
8522	ENSG00000152409	911.663191	-0.247066387	0.077694511	0.000551655	0.002851086	JMY	133746
9593	ENSG00000162576	103.8319117	-0.246960123	0.167089889	0.033327119	0.088972626	MXRA8	54587
8188	ENSG00000148835	392.0267926	-0.246887525	0.100982052	0.00500721	0.018671133	TAF5	6877
793	ENSG00000063127	152.4269517	-0.246885312	0.142632163	0.023556925	0.067621336	SLC6A16	28968
5432	ENSG00000128340	1285.309772	-0.246800302	0.063518741	3.99E-05	0.00028624	RAC2	5880
3247	ENSG00000108465	204.9624014	-0.246766267	0.134452799	0.019667954	0.058078987	CDK5RAP3	80279
4402	ENSG00000118503	497.4385663	-0.246723266	0.08865955	0.001951949	0.008448325	TNFAIP3	7128
15935	ENSG00000205542	2052.48851	-0.246681952	0.050586122	4.36E-07	5.13E-06	TMSB4X	7114
10554	ENSG00000166689	220.0078297	-0.246588027	0.12079777	0.013098234	0.041425545	PLEKHA7	144100
11868	ENSG00000173517	1120.824759	-0.246567894	0.061528563	2.42E-05	0.000185055	PEAK1	79834
15016	ENSG00000198740	913.7238576	-0.246529507	0.07460924	0.000361529	0.001986379	ZNF652	22834
15695	ENSG00000204308	642.0905594	-0.246458736	0.077695227	0.000569487	0.002925139	RNF5	6048
26110	ENSG00000261098	43.51586784	-0.246368782	0.21110801	0.037245586	0.097247796	NA	NA
11243	ENSG00000170037	1060.117301	-0.245977621	0.065215205	6.35E-05	0.000430559	CNTROB	116840
11115	ENSG00000169282	70.73341868	-0.245790894	0.186172787	0.038228651	0.099457564	KCNAB1	7881
5298	ENSG00000126858	768.5761542	-0.245750597	0.07240723	0.000264817	0.001509954	RHOT1	55288
29571	ENSG00000277687	35.77223232	-0.245732332	0.220545092	0.035636837	0.093832651	NA	NA
13680	ENSG00000185477	78.45173717	-0.245607028	0.178756132	0.037206883	0.097173368	GPRIN3	285513
11412	ENSG00000170921	1920.437885	-0.24560192	0.052369895	1.11E-06	1.20E-05	TANC2	26115
11796	ENSG00000173064	1541.06824	-0.245456321	0.057363275	7.53E-06	6.63E-05	HECTD4	283450
109	ENSG00000005961	68.33542823	-0.245425063	0.187416583	0.038613582	0.100311909	ITGA2B	3674
19748	ENSG00000231312	93.4717067	-0.245246881	0.164847365	0.033750222	0.089916115	MAP4K3-DT	728730
12244	ENSG00000175906	247.5906052	-0.245101028	0.118219103	0.012417354	0.039637221	ARL4D	379
15971	ENSG00000205758	379.6521561	-0.245061666	0.101479236	0.005507149	0.0202428	CRYZL1	9946
7125	ENSG00000140199	621.0615451	-0.244926373	0.081311987	0.000976598	0.004638066	SLC12A6	9990
690	ENSG00000055118	771.9358944	-0.244902437	0.079376327	0.000770427	0.003784666	KCNH2	3757
27754	ENSG00000269821	173.0149409	-0.244585947	0.135841764	0.021458109	0.062506873	KCNQ1OT1	10984
10450	ENSG00000166220	16.31659771	-0.24455599	0.275591217	0.013827085	0.043472306	TBATA	219793
13183	ENSG00000182700	69.87061429	-0.244460371	0.186029556	0.039136278	0.101391393	IGIP	492311
14698	ENSG00000197386	2025.955458	-0.244408537	0.059449248	1.58E-05	0.00012622	HTT	3064
476	ENSG00000034677	476.2980577	-0.24438623	0.088419641	0.002108538	0.009021918	RNF19A	25897
13939	ENSG00000186866	474.3577093	-0.24426296	0.104491577	0.006750786	0.023969765	POFUT2	23275
21880	ENSG00000239887	335.1060549	-0.2441539	0.104418782	0.006748013	0.023969765	C1orf226	400793
4692	ENSG00000121236	90.58627428	-0.244069181	0.165845396	0.034884952	0.092229367	TRIM6	117854
10062	ENSG00000164331	178.5683741	-0.244032001	0.13160432	0.019570541	0.057815387	ANKRA2	57763
13722	ENSG00000185664	115.4537991	-0.243852093	0.1533819	0.030262847	0.082309376	PMEL	6490
1443	ENSG00000082196	20.24797974	-0.243658436	0.253870301	0.023729434	0.0679516	C1QTNF3	114899
5846	ENSG00000131697	628.7804418	-0.243576603	0.079432555	0.000829099	0.004040718	NPHP4	261734
6326	ENSG00000135253	63.56329704	-0.243424671	0.194682675	0.040411485	0.103754181	KCP	375616
11120	ENSG00000169306	16.36291374	-0.243365813	0.272936902	0.01507519	0.046805315	IL1RAPL1	11141
4817	ENSG00000122707	134.0276664	-0.242953572	0.150040328	0.029349761	0.080365001	RECK	8434
6093	ENSG00000133606	1633.306493	-0.242791906	0.055145027	4.40E-06	4.13E-05	MKRN1	23608
16952	ENSG00000214826	446.3588492	-0.242620549	0.096690421	0.004395428	0.016728321	NA	NA
258	ENSG00000010818	692.2031652	-0.242530965	0.08166836	0.00114202	0.005308727	HIVEP2	3097
12334	ENSG00000176597	672.5939228	-0.242518561	0.08536842	0.00170312	0.007518095	B3GNT5	84002
14917	ENSG00000198363	10343.55321	-0.242496257	0.032293678	2.56E-14	9.80E-13	ASPH	444
3736	ENSG00000112655	3691.554748	-0.242492867	0.041958942	3.18E-09	5.72E-08	PTK7	5754
7538	ENSG00000143375	926.0752325	-0.242442591	0.070365195	0.000226138	0.001320719	CGN	57530
8473	ENSG00000151914	5311.121103	-0.242365524	0.04621803	6.61E-08	9.19E-07	DST	667
4885	ENSG00000123358	676.2449025	-0.242061452	0.075770684	0.000548281	0.002837783	NR4A1	3164
12577	ENSG00000178177	460.5975834	-0.2419452	0.093482736	0.003566307	0.014012465	LCORL	254251
632	ENSG00000050438	117.9198461	-0.241929733	0.15417544	0.031874867	0.085789516	SLC4A8	9498
8961	ENSG00000156976	5807.459891	-0.241839435	0.034124566	5.91E-13	1.90E-11	EIF4A2	1974
15626	ENSG00000203993	107.7925976	-0.241762751	0.164863546	0.036179321	0.094996655	ARRDC1-AS1	85026
8045	ENSG00000147454	1990.078593	-0.241703251	0.0541794	3.39E-06	3.28E-05	SLC25A37	51312
18378	ENSG00000226314	28.71028636	-0.24169435	0.231891162	0.034074469	0.090558962	ZKSCAN8P1	651302
8222	ENSG00000149218	1951.615218	-0.241587624	0.052022636	1.43E-06	1.50E-05	ENDOD1	23052
13135	ENSG00000182389	158.5823928	-0.241542609	0.143742885	0.027198932	0.075680561	CACNB4	785
5327	ENSG00000127311	209.893716	-0.241534924	0.137500397	0.023978122	0.068456549	HELB	92797
4177	ENSG00000116396	449.9005082	-0.24151067	0.096675568	0.00457494	0.017290959	KCNC4	3749
14413	ENSG00000196220	132.7108682	-0.241377901	0.151181396	0.03090111	0.083692472	SRGAP3	9901
3980	ENSG00000115073	588.9533765	-0.241246364	0.082718998	0.001365153	0.006205719	ACTR1B	10120
1109	ENSG00000072315	11.40158863	-0.241164821	0.294476773	0.007121153	NA	TRPC5	7224
297	ENSG00000012660	2018.021202	-0.241116445	0.048504918	2.82E-07	3.47E-06	ELOVL5	60481
6595	ENSG00000136811	1344.717482	-0.240823903	0.058893722	1.79E-05	0.000141308	ODF2	4957
6179	ENSG00000134285	288.0460905	-0.240795007	0.108535378	0.009320486	0.031293195	FKBP11	51303
13560	ENSG00000184863	1743.474649	-0.240786388	0.060065683	2.52E-05	0.000192197	RBM33	155435
11366	ENSG00000170653	340.7055075	-0.240705072	0.101878919	0.006558122	0.0233969	ATF7	11016
6966	ENSG00000138801	1481.616461	-0.240699145	0.058332722	1.53E-05	0.000122267	PAPSS1	9061
8564	ENSG00000152767	1203.653308	-0.240450124	0.071603468	0.000315011	0.001764957	FARP1	10160
314	ENSG00000013563	77.97652028	-0.240404314	0.175595812	0.040289955	0.10351105	DNASE1L1	1774
240	ENSG00000010292	7673.337139	-0.240400855	0.033038699	1.50E-13	5.22E-12	NCAPD2	9918
6410	ENSG00000135686	2239.728132	-0.24021268	0.048625523	3.32E-07	4.02E-06	KLHL36	79786
10747	ENSG00000167617	16.82822265	-0.2401199	0.268435221	0.017554805	0.053064494	CDC42EP5	148170
1095	ENSG00000072042	1010.483926	-0.240000842	0.063751951	6.86E-05	0.000461952	RDH11	51109
24959	ENSG00000257337	97.02495852	-0.239955405	0.167596874	0.038411033	0.099842643	TNS2-AS1	283335
1936	ENSG00000099338	40.50669338	-0.239949572	0.213115691	0.040856813	0.104588724	CATSPERG	57828
6931	ENSG00000138669	32.81760963	-0.239862165	0.229893747	0.035762435	0.094058651	PRKG2	5593
15904	ENSG00000205309	115.7996382	-0.239825558	0.159852286	0.03571856	0.093978087	NT5M	56953
2956	ENSG00000105953	2601.844983	-0.239651091	0.043734615	1.84E-08	2.87E-07	OGDH	4967
3690	ENSG00000112276	131.1632183	-0.239615653	0.14576215	0.029441592	0.080585355	BVES	11149
13204	ENSG00000182827	987.9423916	-0.239579466	0.065121867	9.63E-05	0.000623224	ACBD3	64746
12969	ENSG00000181045	323.7121506	-0.239343425	0.105201401	0.008254156	0.028213628	SLC26A11	284129
7119	ENSG00000140093	20.67398959	-0.239111962	0.249035336	0.027447551	0.076244988	SERPINA10	51156
28740	ENSG00000273344	82.79623427	-0.239046634	0.170496915	0.039985424	0.103008376	PAXIP1-DT	202781
15063	ENSG00000198839	376.1518568	-0.238857805	0.101283099	0.00674643	0.023969765	ZNF277	11179
24515	ENSG00000255112	432.144457	-0.238809848	0.09118855	0.003367635	0.013383777	CHMP1B	57132
7597	ENSG00000143630	190.3960569	-0.238744102	0.131270196	0.022137087	0.064234213	HCN3	57657
7876	ENSG00000145868	725.1054629	-0.238538586	0.074489757	0.000550505	0.002847217	FBXO38	81545
3516	ENSG00000111052	75.68548414	-0.238500475	0.183215122	0.043175519	0.109282499	LIN7A	8825
8375	ENSG00000151117	45.83218452	-0.238480726	0.206402618	0.043085781	0.109153671	TMEM86A	144110
7270	ENSG00000141314	255.7896624	-0.238439745	0.118571528	0.015185401	0.047095981	RHBDL3	162494
10693	ENSG00000167371	37.76408242	-0.238330435	0.214798153	0.041509553	0.105934828	PRRT2	112476
4226	ENSG00000116761	217.2197558	-0.23818131	0.12197593	0.017178671	0.052171988	CTH	1491
11148	ENSG00000169548	22.94798316	-0.237804871	0.247394987	0.028725953	0.079022819	ZNF280A	129025
4961	ENSG00000124159	24.64948115	-0.237720796	0.237540904	0.033559453	0.089475062	MATN4	8785
24293	ENSG00000254343	13.13746239	-0.237676786	0.278372806	0.013237435	NA	NA	NA
451	ENSG00000030582	2839.353992	-0.237619481	0.043425957	1.95E-08	3.03E-07	GRN	2896
734	ENSG00000058668	2064.460363	-0.237587907	0.05581054	8.85E-06	7.65E-05	ATP2B4	493
12411	ENSG00000177125	282.9555049	-0.237472881	0.112616827	0.01239616	0.039587377	ZBTB34	403341
31617	ENSG00000287454	9.798066136	-0.237448298	0.297880817	0.006094545	NA	NA	NA
9259	ENSG00000159713	11.38771386	-0.237279238	0.28420074	0.010793297	NA	TPPP3	51673
7882	ENSG00000145911	514.3023301	-0.237230699	0.085210496	0.002116797	0.009048668	N4BP3	23138
9783	ENSG00000163431	19.32435995	-0.237129459	0.257519274	0.023664291	0.067806101	LMOD1	25802
8713	ENSG00000154305	1125.161352	-0.23710699	0.061726839	5.17E-05	0.000358495	MIA3	375056
16728	ENSG00000213782	44.49133376	-0.237031447	0.214249723	0.042499072	0.108071463	DDX47	51202
25378	ENSG00000259030	9.604748603	-0.237013813	0.301679012	0.005083255	NA	FPGT-TNNI3K	100526835
5777	ENSG00000131096	10.27056239	-0.236849904	0.290977963	0.008259144	NA	PYY	5697
20602	ENSG00000234338	26.37586468	-0.236795889	0.24099453	0.032323469	0.086832231	NA	NA
30446	ENSG00000281706	128.6805266	-0.236725365	0.152168518	0.034606776	0.091630479	LINC01012	100507173
7445	ENSG00000142687	1013.156038	-0.236696839	0.065897948	0.000137678	0.000851013	KIAA0319L	79932
12761	ENSG00000179456	160.0811376	-0.236656604	0.136586838	0.026379255	0.073906319	ZBTB18	10472
4053	ENSG00000115486	564.3377861	-0.23659167	0.082907438	0.001725189	0.00760369	GGCX	2677
3229	ENSG00000108352	305.7530933	-0.236523518	0.108018651	0.010395184	0.034175153	RAPGEFL1	51195
6779	ENSG00000137819	922.088203	-0.236439177	0.068411777	0.000228697	0.001331284	PAQR5	54852
29331	ENSG00000276337	20.00479183	-0.236343607	0.2518576	0.026895275	0.074989735	NA	NA
2925	ENSG00000105767	646.6055505	-0.236263027	0.078801686	0.00110104	0.005149428	CADM4	199731
5332	ENSG00000127329	130.3965239	-0.236248825	0.150855353	0.034316961	0.091066998	PTPRB	5787
2020	ENSG00000100083	1573.396332	-0.235967054	0.055399957	8.87E-06	7.66E-05	GGA1	26088
17960	ENSG00000224819	38.82799713	-0.23592527	0.217325251	0.042385615	0.107840919	NA	NA
8693	ENSG00000154134	309.5848445	-0.235777144	0.103854647	0.008638005	0.029426444	ROBO3	64221
12133	ENSG00000175215	2349.362681	-0.235748374	0.046450402	1.71E-07	2.20E-06	CTDSP2	10106
380	ENSG00000021826	765.8869096	-0.23567875	0.07362841	0.000566518	0.00291305	CPS1	1373
1259	ENSG00000076641	254.8517027	-0.235594928	0.122098043	0.018484581	0.055262939	PAG1	55824
21614	ENSG00000237973	1295.908955	-0.235502832	0.073085572	0.00052743	0.002742715	MTCO1P12	107075141
19395	ENSG00000230002	27.89613451	-0.235387992	0.233117863	0.036719074	0.0961116	ALMS1-IT1	100874291
28737	ENSG00000273340	29.70578656	-0.235171185	0.230555447	0.037971678	0.098934102	NA	NA
6111	ENSG00000133739	305.9458868	-0.235141747	0.105339829	0.009524388	0.031819708	LRRCC1	85444
11832	ENSG00000173258	301.9859542	-0.235099848	0.113098526	0.013560565	0.042710062	ZNF483	158399
5036	ENSG00000124613	20.69407261	-0.234925996	0.248846976	0.028987105	0.079618521	ZNF391	346157
11379	ENSG00000170776	1501.008892	-0.23490568	0.059549659	3.45E-05	0.000252778	AKAP13	11214
2120	ENSG00000100379	479.3968561	-0.234593855	0.09485918	0.005209936	0.019280158	KCTD17	79734
2112	ENSG00000100354	1557.544601	-0.234592059	0.058365289	2.53E-05	0.000193034	TNRC6B	23112
3287	ENSG00000108771	22.6790702	-0.234551705	0.245005306	0.031193265	0.084306765	DHX58	79132
887	ENSG00000065882	1997.253574	-0.234535294	0.053759289	5.64E-06	5.14E-05	TBC1D1	23216
30789	ENSG00000285077	48.68742456	-0.234528369	0.205654492	0.046054638	0.115173115	ARHGAP11B	89839
7337	ENSG00000141646	1082.13896	-0.234527894	0.070301181	0.000357807	0.001968978	SMAD4	4089
4940	ENSG00000124006	322.4294903	-0.23452517	0.102459325	0.008349099	0.028503827	OBSL1	23363
17404	ENSG00000221890	793.8507735	-0.234506105	0.072180427	0.000485318	0.00255476	NPTXR	23467
10678	ENSG00000167280	790.6949694	-0.234494614	0.081560973	0.001644991	0.007290976	ENGASE	64772
9883	ENSG00000163755	361.284172	-0.23443174	0.099488234	0.007063185	0.024824349	HPS3	84343
10235	ENSG00000165171	241.4285777	-0.234424257	0.118279517	0.016801784	0.051158748	METTL27	155368
3092	ENSG00000106853	388.1561828	-0.234150386	0.099071112	0.006955382	0.024506151	PTGR1	22949
19926	ENSG00000231925	1223.653514	-0.234114788	0.061114558	5.53E-05	0.000380966	TAPBP	6892
10325	ENSG00000165646	26.24003871	-0.23410431	0.246043435	0.03081019	0.083525925	SLC18A2	6571
6392	ENSG00000135596	633.3157128	-0.234020109	0.078072804	0.001124758	0.005242221	MICAL1	64780
22666	ENSG00000244405	1770.911042	-0.233921944	0.052030076	3.06E-06	3.00E-05	ETV5	2119
13575	ENSG00000184949	189.7139225	-0.233730795	0.132286516	0.025660657	0.072314543	FAM227A	646851
14162	ENSG00000188290	1237.851407	-0.23367139	0.063429558	9.91E-05	0.000638808	HES4	57801
8361	ENSG00000150995	422.7981744	-0.233490538	0.095857133	0.005805551	0.021137912	ITPR1	3708
1502	ENSG00000084444	610.4827201	-0.233272757	0.080572864	0.001562145	0.006986421	FAM234B	57613
11955	ENSG00000174021	150.3115348	-0.233266635	0.137568316	0.029148173	0.079951601	GNG5	2787
10853	ENSG00000168026	97.09077656	-0.233176602	0.162710484	0.041995978	0.107041472	TTC21A	199223
7396	ENSG00000142273	750.6284773	-0.233080205	0.077268622	0.001066436	0.005014864	CBLC	23624
8676	ENSG00000153993	33.60579488	-0.232852948	0.222146619	0.042756305	0.108569955	SEMA3D	223117
367	ENSG00000020181	427.041609	-0.232798161	0.092602746	0.004744508	0.017832112	ADGRA2	25960
1404	ENSG00000080947	125.5142891	-0.232772952	0.150376565	0.036687778	0.096082847	CROCCP3	114819
28919	ENSG00000274211	1824.332028	-0.232688552	0.051159783	2.42E-06	2.43E-05	SOCS7	30837
406	ENSG00000024526	1573.840492	-0.232587211	0.058314247	2.93E-05	0.000218621	DEPDC1	55635
4856	ENSG00000123106	252.1824102	-0.232489419	0.114331571	0.015353636	0.047524275	CCDC91	55297
15721	ENSG00000204396	169.8437511	-0.232453157	0.132850048	0.026813982	0.074792459	VWA7	80737
11511	ENSG00000171467	879.9842234	-0.232313142	0.067093244	0.000230992	0.001342989	ZNF318	24149
6727	ENSG00000137501	774.2393386	-0.23223038	0.076556589	0.00101677	0.004802329	SYTL2	54843
19102	ENSG00000228925	13.17902536	-0.231965769	0.273547989	0.016070556	NA	NA	NA
3693	ENSG00000112293	72.66042792	-0.231800061	0.179280823	0.048022174	0.119029986	GPLD1	2822
7641	ENSG00000143882	75.31789182	-0.231768832	0.190492246	0.049278607	0.121471856	ATP6V1C2	245973
19797	ENSG00000231503	51.01868142	-0.231706851	0.208336031	0.04767092	0.118236644	NA	NA
2410	ENSG00000102038	1013.590486	-0.231523273	0.067469464	0.000260318	0.001487435	SMARCA1	6594
8482	ENSG00000152056	1799.869333	-0.231319881	0.050834132	2.42E-06	2.43E-05	AP1S3	130340
9679	ENSG00000162929	117.2174745	-0.231247837	0.153911132	0.039684158	0.102474084	SANBR	84542
9139	ENSG00000158604	1382.248037	-0.231221591	0.057682985	2.72E-05	0.000205269	TMED4	222068
27850	ENSG00000270108	40.0718884	-0.231140843	0.21067965	0.047552554	0.118086762	NA	NA
13194	ENSG00000182771	140.2777417	-0.231065332	0.144057432	0.0345405	0.09151546	GRID1	2894
1449	ENSG00000082458	905.6951351	-0.231009888	0.067144462	0.000253	0.0014525	DLG3	1741
9475	ENSG00000161681	138.9874845	-0.230977639	0.154498009	0.040193065	0.103336954	SHANK1	50944
4567	ENSG00000120049	114.2127064	-0.230973312	0.158853663	0.042223837	0.10748712	KCNIP2	30819
17864	ENSG00000224462	34.23848418	-0.230807203	0.220365895	0.044763198	0.112399027	C4BPAP1	727859
1105	ENSG00000072201	63.1138028	-0.230688179	0.187881184	0.050077037	0.12310641	LNX1	84708
5412	ENSG00000128242	33.42225553	-0.230476328	0.219726468	0.045224253	0.11339622	GAL3ST1	9514
6275	ENSG00000134909	1059.139469	-0.230355073	0.06478225	0.000165965	0.001003994	ARHGAP32	9743
31748	ENSG00000287778	103.9064621	-0.23035002	0.159665928	0.043109239	0.109153671	NA	NA
3216	ENSG00000108239	346.3593083	-0.230173113	0.101187556	0.008998896	0.030429432	TBC1D12	23232
1040	ENSG00000070444	452.8331938	-0.230158219	0.092385131	0.005161795	0.019141936	MNT	4335
10513	ENSG00000166471	1110.504814	-0.229962206	0.063608181	0.000132919	0.000825551	TMEM41B	440026
14593	ENSG00000196961	3034.560435	-0.229909468	0.047077144	4.79E-07	5.56E-06	AP2A1	160
7085	ENSG00000139793	1788.815076	-0.229892495	0.055042579	1.34E-05	0.000108798	MBNL2	10150
6046	ENSG00000133069	195.8435543	-0.22981	0.125652765	0.023865439	0.068272184	TMCC2	9911
1386	ENSG00000080503	347.3213714	-0.229755088	0.09937652	0.008239428	0.028183651	SMARCA2	6595
977	ENSG00000068400	706.2378591	-0.229734421	0.084597496	0.00276297	0.011388927	GRIPAP1	56850
22291	ENSG00000242265	409.3277158	-0.229680473	0.09592711	0.006691104	0.023793571	PEG10	23089
4914	ENSG00000123607	488.8753802	-0.229666204	0.088988443	0.00405878	0.015661286	TTC21B	79809
4085	ENSG00000115687	838.1565886	-0.229483653	0.071566645	0.000584639	0.002987826	PASK	23178
1254	ENSG00000076382	1351.997946	-0.229472611	0.059948713	5.80E-05	0.000397362	SPAG5	10615
7568	ENSG00000143494	104.3433455	-0.229451079	0.163421273	0.045450307	0.113862446	VASH2	79805
1951	ENSG00000099785	331.2129787	-0.229393634	0.103620307	0.010499321	0.03444631	MARCHF2	51257
8266	ENSG00000149573	296.5571524	-0.22928141	0.111802532	0.015252866	0.047263904	MPZL2	10205
10645	ENSG00000167110	1346.186451	-0.229159236	0.058077614	3.59E-05	0.000262027	GOLGA2	2801
1182	ENSG00000074590	479.5343099	-0.229061643	0.08997959	0.004495862	0.017060235	NUAK1	9891
11788	ENSG00000172986	122.6308999	-0.229049843	0.156529795	0.04279502	0.108648823	GXYLT2	727936
6238	ENSG00000134709	889.138232	-0.228982703	0.074383436	0.000901772	0.004347127	HOOK1	51361
11921	ENSG00000173825	37.48175761	-0.228931021	0.218088505	0.046899101	0.116832023	TIGD3	220359
14431	ENSG00000196296	127.5278558	-0.228708035	0.146670885	0.037891085	0.098760383	ATP2A1	487
401	ENSG00000023892	823.1517674	-0.228671331	0.07389445	0.00085719	0.004159057	DEF6	50619
8461	ENSG00000151779	1019.221863	-0.228593658	0.069096606	0.000413923	0.002234462	NBAS	51594
7793	ENSG00000145103	60.81294984	-0.228520339	0.186895357	0.051920878	0.126608436	ILDR1	286676
10243	ENSG00000165195	265.2166948	-0.228489925	0.112548308	0.016073753	0.049376344	PIGA	5277
23537	ENSG00000250920	895.3804552	-0.228468203	0.069909748	0.000476956	0.00251915	NA	NA
9433	ENSG00000161082	44.24428118	-0.228170551	0.202888977	0.051518975	0.125859661	CELF5	60680
5289	ENSG00000126787	1843.881429	-0.228169291	0.05222024	5.74E-06	5.23E-05	DLGAP5	9787
15775	ENSG00000204610	129.70933	-0.227979343	0.147473524	0.03894664	0.100992274	TRIM15	89870
10971	ENSG00000168610	1878.39078	-0.227767366	0.051178257	3.97E-06	3.79E-05	STAT3	6774
14456	ENSG00000196405	259.9058554	-0.227608204	0.114728432	0.017893624	0.05382499	EVL	51466
10828	ENSG00000167964	460.5312519	-0.22758462	0.099516492	0.00894031	0.030281834	RAB26	25837
9688	ENSG00000162975	35.02459944	-0.227492635	0.218814271	0.047656804	0.118236644	KCNF1	3754
12013	ENSG00000174460	64.49939061	-0.227413255	0.184136479	0.052670065	0.127820376	ZCCHC12	170261
902	ENSG00000066230	36.41141382	-0.227356948	0.218728333	0.047787542	0.11850442	SLC9A3	6550
8682	ENSG00000154065	251.5491393	-0.227331976	0.114153323	0.017656588	0.053281373	ANKRD29	147463
6451	ENSG00000135919	1844.577825	-0.22723709	0.049838855	2.39E-06	2.40E-05	SERPINE2	5270
14621	ENSG00000197070	495.7891285	-0.227227297	0.086022408	0.003494434	0.013779663	ARRDC1	92714
6207	ENSG00000134463	235.3966919	-0.227159681	0.121096268	0.022395814	0.064786261	ECHDC3	79746
24661	ENSG00000255666	106.2240042	-0.227057664	0.167939773	0.049283748	0.121471856	NA	NA
10746	ENSG00000167615	3524.058466	-0.226904136	0.059246157	5.87E-05	0.000401505	LENG8	114823
1987	ENSG00000099984	62.06612121	-0.226875444	0.184503428	0.053206644	0.128924141	GSTT2	2953
8881	ENSG00000156171	342.6157922	-0.226834806	0.099082302	0.008946185	0.030287276	DRAM2	128338
8164	ENSG00000148634	924.6592463	-0.226751929	0.069988431	0.000533074	0.002769174	HERC4	26091
5386	ENSG00000127951	16.12181171	-0.226366048	0.267892519	0.019991844	0.058888387	FGL2	10875
18188	ENSG00000225663	633.6587249	-0.226265167	0.077159492	0.001473855	0.006629778	MCRIP1	348262
11926	ENSG00000173852	2921.29515	-0.226158514	0.045056551	2.46E-07	3.07E-06	DPY19L1	23333
4399	ENSG00000118482	1851.014337	-0.226156099	0.050629317	3.72E-06	3.58E-05	PHF3	23469
17012	ENSG00000215158	74.95114711	-0.225967233	0.181505218	0.053674557	0.129836256	NA	NA
13238	ENSG00000183018	165.5873243	-0.225934569	0.132632915	0.031152784	0.084213393	SPNS2	124976
11765	ENSG00000172890	689.290066	-0.225799303	0.07782675	0.001630679	0.007238848	NADSYN1	55191
9074	ENSG00000158023	73.76666802	-0.22574806	0.176924913	0.053043359	0.128572391	CFAP251	144406
16860	ENSG00000214300	15.36415554	-0.225704428	0.262444642	0.023523154	NA	SPDYE3	441272
8180	ENSG00000148773	15205.94812	-0.225674488	0.033526832	8.16E-12	2.26E-10	MKI67	4288
11695	ENSG00000172432	997.3635615	-0.225409148	0.067130192	0.000356252	0.001961945	GTPBP2	54676
17647	ENSG00000223705	555.7661592	-0.225360191	0.090249314	0.005297448	0.019568295	NSUN5P1	155400
7592	ENSG00000143614	1546.007209	-0.22535462	0.059080145	6.32E-05	0.000428809	GATAD2B	57459
31646	ENSG00000287527	8.919952345	-0.22517293	0.29826392	0.005680189	NA	NA	NA
11576	ENSG00000171806	70.1597497	-0.225078581	0.177632144	0.053834078	0.130115798	METTL18	92342
6461	ENSG00000135951	64.38638565	-0.2250726	0.184330433	0.054882639	0.132105565	TSGA10	80705
18085	ENSG00000225292	38.82180501	-0.224796762	0.212282897	0.052024639	0.126774326	NA	NA
26162	ENSG00000261253	33.15977315	-0.224748456	0.222127079	0.048237176	0.119452451	NA	NA
4980	ENSG00000124222	1003.055432	-0.224737071	0.064305154	0.000217663	0.001273845	STX16	8675
1144	ENSG00000073350	3378.733628	-0.224600923	0.041630585	3.30E-08	4.89E-07	LLGL2	3993
5258	ENSG00000126456	742.7310036	-0.224506598	0.076974377	0.001570858	0.007014981	IRF3	3661
1112	ENSG00000072415	674.9354025	-0.224402295	0.077414663	0.001662632	0.007359973	PALS1	64398
269	ENSG00000011243	722.7773722	-0.224360569	0.076868846	0.001562384	0.006986421	AKAP8L	26993
14222	ENSG00000188610	168.2090857	-0.224335602	0.131950345	0.031865457	0.085780456	FAM72B	653820
3514	ENSG00000111011	1207.58767	-0.224269352	0.061940907	0.000136062	0.000841759	RSRC2	65117
6998	ENSG00000139182	654.4669598	-0.224202128	0.077817854	0.001758694	0.007739342	CLSTN3	9746
4875	ENSG00000123240	1106.864144	-0.224147459	0.061601122	0.000127114	0.000795415	OPTN	10133
6712	ENSG00000137440	122.3507587	-0.224073684	0.159504661	0.048695582	0.120395046	FGFBP1	9982
9836	ENSG00000163611	50.70437861	-0.223741085	0.194441722	0.056385966	0.134882092	SPICE1	152185
410	ENSG00000025293	1118.228403	-0.22374099	0.063262051	0.000187682	0.001120847	PHF20	51230
6842	ENSG00000138101	350.17723	-0.223706913	0.100256342	0.010598213	0.034696617	DTNB	1838
21008	ENSG00000235726	10.7524478	-0.223685806	0.280504732	0.013033339	NA	NA	NA
266	ENSG00000011132	346.6917946	-0.223525953	0.102967576	0.012257515	0.039209485	APBA3	9546
8992	ENSG00000157303	179.0945376	-0.223522751	0.130176634	0.031212414	0.084342457	SUSD3	203328
10040	ENSG00000164251	5631.71384	-0.223312525	0.036018096	2.77E-10	6.13E-09	F2RL1	2150
4120	ENSG00000115966	598.8080957	-0.22327281	0.079586203	0.002232923	0.009457517	ATF2	1386
4410	ENSG00000118557	71.07117321	-0.22296154	0.188068126	0.057188943	0.136338901	PMFBP1	83449
14759	ENSG00000197670	16.41721759	-0.22291166	0.257243454	0.027690934	0.076785801	NA	NA
2185	ENSG00000100625	863.2756378	-0.222785556	0.072535996	0.000969702	0.004621147	SIX4	51804
2025	ENSG00000100100	40.32993293	-0.222718627	0.210937547	0.054167004	0.130782259	PIK3IP1	113791
9336	ENSG00000160305	1261.12153	-0.222692638	0.062805232	0.000182889	0.001096097	DIP2A	23181
8485	ENSG00000152078	596.3379468	-0.222659625	0.088272331	0.005060104	0.018828788	TLCD4	148534
22480	ENSG00000243406	26.51747142	-0.222644132	0.233679681	0.043508084	0.109810906	MRPS31P5	100887750
7362	ENSG00000141959	3036.488616	-0.222421372	0.04269144	9.22E-08	1.25E-06	PFKL	5211
27571	ENSG00000268401	24.19163604	-0.222281575	0.237104983	0.041601638	0.106131665	LOC105372421	105372421
6703	ENSG00000137343	229.9305171	-0.222152247	0.116790072	0.022323941	0.064631042	ATAT1	79969
23092	ENSG00000248954	12.3382402	-0.222138566	0.273664429	0.01701648	NA	NA	NA
11256	ENSG00000170113	1415.644125	-0.222045463	0.061914816	0.000157731	0.000961151	NIPA1	123606
28957	ENSG00000274372	45.23218274	-0.222036461	0.201835787	0.057073665	0.136178456	NA	NA
4658	ENSG00000120868	491.91676	-0.222029269	0.090339377	0.006055377	0.021861588	APAF1	317
8027	ENSG00000147251	34.30311248	-0.222002192	0.217110836	0.052482992	0.12744468	DOCK11	139818
1000	ENSG00000069275	7587.430777	-0.221937778	0.03683418	8.35E-10	1.70E-08	NUCKS1	64710
35	ENSG00000003147	160.9223149	-0.221936807	0.140206066	0.039531675	0.102210519	ICA1	3382
12797	ENSG00000179832	1700.461015	-0.221922293	0.059855778	9.90E-05	0.000638391	MROH1	727957
20811	ENSG00000235092	31.86182844	-0.221861412	0.224289764	0.049262444	0.121461536	NA	NA
8179	ENSG00000148737	2821.011309	-0.221850752	0.046840816	1.06E-06	1.15E-05	TCF7L2	6934
2765	ENSG00000104936	442.0840904	-0.221755936	0.100961298	0.011722993	0.03770914	DMPK	1760
2807	ENSG00000105223	2067.927838	-0.221636303	0.048599684	2.48E-06	2.48E-05	PLD3	23646
11829	ENSG00000173230	1540.060048	-0.221521701	0.055231561	2.90E-05	0.000217013	GOLGB1	2804
32107	ENSG00000289017	9.453405312	-0.221332192	0.284786977	0.010911942	NA	NA	NA
4055	ENSG00000115507	304.3269634	-0.221330453	0.108281976	0.016678795	0.050871578	OTX1	5013
336	ENSG00000015479	146.9032069	-0.221329126	0.150412415	0.04655223	0.116233154	MATR3	9782
5082	ENSG00000125124	304.5548425	-0.221310414	0.10986983	0.017798885	0.053608186	BBS2	583
20170	ENSG00000232803	28.54245041	-0.221294944	0.236615424	0.042470185	0.10801736	SLCO4A1-AS1	100127888
5740	ENSG00000130827	1371.484302	-0.221273866	0.063881352	0.000250563	0.001442007	PLXNA3	55558
8268	ENSG00000149577	707.0683357	-0.221271159	0.074376453	0.001340449	0.006114965	SIDT2	51092
15842	ENSG00000204923	66.90025663	-0.221268306	0.184311329	0.05861285	0.139172421	FBXO48	554251
2454	ENSG00000102384	527.4952717	-0.221249483	0.087561259	0.005059204	0.018828788	CENPI	2491
4259	ENSG00000117000	1091.60084	-0.221237627	0.073568173	0.001209214	0.005577238	RLF	6018
23362	ENSG00000250138	35.63529827	-0.220985802	0.213178594	0.054854597	0.132060465	LOC728488	728488
4293	ENSG00000117335	2243.717041	-0.220657304	0.047109829	1.38E-06	1.46E-05	CD46	4179
582	ENSG00000047644	223.2434986	-0.220654268	0.121355047	0.026707877	0.074618684	WWC3	55841
4543	ENSG00000119878	313.2098395	-0.220632983	0.116675902	0.023167066	0.066691076	CRIPT	9419
24212	ENSG00000253981	28.57584179	-0.220543969	0.228121849	0.048115283	0.119220799	ALG1L13P	106479038
3235	ENSG00000108389	2022.610366	-0.220532414	0.04983807	4.71E-06	4.38E-05	MTMR4	9110
3547	ENSG00000111275	304.7527164	-0.220392546	0.108483723	0.017288468	0.052426909	ALDH2	217
29418	ENSG00000276916	13.3476825	-0.220384824	0.267864979	0.02095716	NA	NA	NA
14150	ENSG00000188219	30.11153688	-0.220365637	0.234330292	0.044478798	0.111863034	POTEE	445582
24611	ENSG00000255443	48.43550215	-0.220351553	0.20215782	0.058576273	0.139142317	NA	NA
5079	ENSG00000125089	129.7117098	-0.220245317	0.15314584	0.049162251	0.121277711	SH3TC1	54436
9695	ENSG00000162999	40.60782341	-0.220204792	0.212321018	0.055832058	0.133959182	DUSP19	142679
16624	ENSG00000213420	115.6623276	-0.220159452	0.169821029	0.056686902	0.13539221	GPC2	221914
19420	ENSG00000230084	84.74844953	-0.219976683	0.183138621	0.059809547	0.141398815	NA	NA
7476	ENSG00000143079	504.7479658	-0.219939558	0.086949634	0.005076661	0.018875551	CTTNBP2NL	55917
28660	ENSG00000273117	39.5105706	-0.219748379	0.210710181	0.056796483	0.135608292	NA	NA
14389	ENSG00000196132	277.160173	-0.219619552	0.10859712	0.017765927	0.053531641	MYT1	4661
7145	ENSG00000140332	1503.292818	-0.219590955	0.060717276	0.000143146	0.000881742	TLE3	7090
5620	ENSG00000130202	1871.21296	-0.219544022	0.051388418	9.48E-06	8.08E-05	NECTIN2	5819
2864	ENSG00000105514	514.0590118	-0.219540368	0.08870143	0.005903395	0.021405462	RAB3D	9545
22242	ENSG00000242021	27.76192523	-0.21944583	0.229087954	0.048302745	0.119593956	NA	NA
15792	ENSG00000204650	700.4131088	-0.219421993	0.074520423	0.001498578	0.006734584	LINC02210	147081
28949	ENSG00000274349	81.6943911	-0.219224164	0.167647112	0.05691888	0.135854818	ZNF658	26149
7978	ENSG00000146833	599.9003223	-0.219165898	0.084915179	0.004430957	0.01684096	TRIM4	89122
2028	ENSG00000100106	4027.877703	-0.219036064	0.039692128	1.72E-08	2.69E-07	TRIOBP	11078
10629	ENSG00000167011	77.15435808	-0.219012823	0.174332706	0.059201271	0.140287933	NAT16	375607
11878	ENSG00000173559	1323.940826	-0.218768428	0.064941911	0.00036051	0.001981546	NABP1	64859
16603	ENSG00000213366	32.45874157	-0.218764164	0.219222716	0.054128465	0.130711448	GSTM2	2946
6035	ENSG00000133026	2384.711168	-0.218734805	0.045935125	9.55E-07	1.05E-05	MYH10	4628
12319	ENSG00000176444	763.5924134	-0.218712758	0.077690229	0.002248433	0.00950261	CLK2	1196
6192	ENSG00000134333	19017.74832	-0.218601743	0.03643398	9.99E-10	2.00E-08	LDHA	3939
14914	ENSG00000198355	3763.182236	-0.218591287	0.04177999	8.42E-08	1.15E-06	PIM3	415116
6789	ENSG00000137845	2592.781892	-0.218580807	0.049334405	4.65E-06	4.34E-05	ADAM10	102
3456	ENSG00000110395	2906.750813	-0.218399411	0.0486538	3.55E-06	3.44E-05	CBL	867
10353	ENSG00000165782	503.8076699	-0.218387811	0.088786749	0.006210006	0.02235728	PIP4P1	90809
1961	ENSG00000099822	216.3763751	-0.218334318	0.127953564	0.033552203	0.08947254	HCN2	610
14928	ENSG00000198417	82.45370561	-0.218323951	0.169883373	0.05864084	0.139215591	MT1F	4494
3469	ENSG00000110514	1183.727702	-0.218266134	0.062998328	0.000255514	0.001464563	MADD	8567
7292	ENSG00000141446	624.5827808	-0.218217465	0.08045938	0.003068442	0.012406647	ESCO1	114799
1864	ENSG00000095015	362.3997565	-0.218040466	0.100596349	0.012971216	0.041136911	MAP3K1	4214
3950	ENSG00000114790	348.8931779	-0.218038364	0.099523283	0.01227505	0.039253607	ARHGEF26	26084
12619	ENSG00000178538	81.26782564	-0.217849749	0.178977778	0.061448616	0.144240615	CA8	767
15634	ENSG00000204054	389.6529069	-0.217816018	0.097477468	0.0110736	0.03602029	NA	NA
14862	ENSG00000198089	744.2328356	-0.217779233	0.072555243	0.001265068	0.005806546	SFI1	9814
13201	ENSG00000182809	596.0369181	-0.217539903	0.080893938	0.003298539	0.01317559	CRIP2	1397
16034	ENSG00000206337	152.090808	-0.217511269	0.148898632	0.049374334	0.121631757	HCP5	10866
16782	ENSG00000213983	368.4420624	-0.217438355	0.097696062	0.011350702	0.036694569	AP1G2	8906
9230	ENSG00000159388	491.7250919	-0.217433454	0.09315038	0.008675606	0.029512032	BTG2	7832
30334	ENSG00000280355	54.47277113	-0.21738527	0.19540362	0.062534251	0.146016139	NA	NA
8606	ENSG00000153162	128.8056515	-0.217299451	0.144526386	0.046740973	0.116499454	BMP6	654
1857	ENSG00000094841	140.6749948	-0.217241432	0.145377445	0.04736901	0.117692751	UPRT	139596
1480	ENSG00000083799	533.9795288	-0.217166616	0.087631361	0.005969711	0.021618306	CYLD	1540
9993	ENSG00000164099	341.7641571	-0.217054861	0.100616281	0.013400966	0.04225428	PRSS12	8492
5997	ENSG00000132749	223.8443356	-0.216937941	0.120206501	0.028420622	0.078365157	TESMIN	9633
14387	ENSG00000196123	405.3849418	-0.216902632	0.095908461	0.010447767	0.034322848	MATCAP1	653319
25521	ENSG00000259429	101.2977514	-0.216861199	0.157690198	0.055069028	0.132464347	UBE2Q2P2	100134869
4605	ENSG00000120437	440.0826183	-0.216825192	0.090842202	0.007619509	0.026374155	ACAT2	39
6133	ENSG00000133962	16.36600842	-0.216755683	0.256118741	0.030363387	0.082567002	CATSPERB	79820
12922	ENSG00000180773	537.0258255	-0.216675378	0.086568161	0.005605909	0.020557897	SLC36A4	120103
13229	ENSG00000182957	750.3884856	-0.21664424	0.072322983	0.001301215	0.005946406	SPATA13	221178
7283	ENSG00000141404	243.6475269	-0.21643187	0.116923606	0.026108497	0.073329068	GNAL	2774
6319	ENSG00000135211	103.3152611	-0.216420603	0.156901671	0.055128811	0.132563214	TMEM60	85025
22797	ENSG00000246067	79.49404055	-0.216405747	0.170526275	0.060929662	0.143354913	NA	NA
6898	ENSG00000138443	1718.572928	-0.216379659	0.056076087	5.65E-05	0.000388364	ABI2	10152
5089	ENSG00000125246	112.7763083	-0.216373719	0.153443166	0.053274307	0.128997007	CLYBL	171425
13212	ENSG00000182871	2635.910254	-0.216186696	0.04822147	3.71E-06	3.57E-05	COL18A1	80781
1113	ENSG00000072422	90.40042926	-0.2161552	0.163048773	0.058380935	0.138807543	RHOBTB1	9886
22751	ENSG00000245275	43.22768466	-0.215931708	0.206511479	0.061682041	0.144573333	SAP30L-AS1	386627
25508	ENSG00000259402	7.649783544	-0.215831684	0.297039653	0.005702056	NA	NA	NA
11620	ENSG00000172014	28.92837175	-0.215660299	0.23014109	0.050264255	0.123502029	ANKRD20A5P	440482
1823	ENSG00000092330	387.7696843	-0.215624271	0.097171821	0.011715494	0.037693559	TINF2	26277
11732	ENSG00000172725	1553.079966	-0.215429244	0.054659774	4.05E-05	0.000289356	CORO1B	57175
3695	ENSG00000112297	767.5928976	-0.215297594	0.072916356	0.001507341	0.00677182	CRYBG1	202
25486	ENSG00000259347	70.52312097	-0.215203923	0.183447986	0.064947732	0.150438749	NA	NA
22875	ENSG00000247498	53.7358176	-0.214933247	0.190526137	0.065463771	0.151436322	GPRC5D-AS1	100506314
4324	ENSG00000117533	159.0303483	-0.214873133	0.134793067	0.04194615	0.106952886	VAMP4	8674
4836	ENSG00000122877	28.85678074	-0.214735174	0.222774463	0.055512411	0.133327491	EGR2	1959
572	ENSG00000047346	100.1371579	-0.214722548	0.166413243	0.061358386	0.144076476	ATOSA	56204
1104	ENSG00000072195	1418.042456	-0.21461778	0.059761066	0.000163502	0.000990786	SPEG	10290
13812	ENSG00000186106	274.6122366	-0.214395489	0.110013215	0.021806534	0.06339171	ANKRD46	157567
5252	ENSG00000126351	827.3632987	-0.214259863	0.070139537	0.001093277	0.005119034	THRA	7067
2996	ENSG00000106123	332.4554549	-0.214072569	0.113537397	0.024921473	0.070525531	EPHB6	2051
13846	ENSG00000186301	166.5617568	-0.213932549	0.142942695	0.04901854	0.12102838	NA	NA
31078	ENSG00000286177	34.48472843	-0.213867747	0.215582703	0.060049972	0.141825461	LOC105372401	105372401
2359	ENSG00000101608	1407.61357	-0.213822582	0.057840215	0.000109531	0.000695197	MYL12A	10627
224	ENSG00000009780	230.7782068	-0.21381208	0.117410081	0.028379813	0.078283053	FAM76A	199870
2453	ENSG00000102362	185.9056914	-0.21380352	0.129649393	0.038771617	0.100648764	SYTL4	94121
28773	ENSG00000273443	26.198627	-0.213636899	0.233834539	0.049098479	0.121204664	NA	NA
600	ENSG00000048707	1849.783338	-0.213610687	0.05572712	6.38E-05	0.000432706	VPS13D	55187
29828	ENSG00000279012	176.9408203	-0.213589335	0.130611561	0.039762834	0.102621229	OR51B2	79345
8925	ENSG00000156535	3188.325795	-0.21357046	0.045348667	1.28E-06	1.36E-05	CD109	135228
30491	ENSG00000282826	246.5976701	-0.213560553	0.118818187	0.029773054	0.081311078	FRG1CP	100289097
1436	ENSG00000081985	29.79759038	-0.21353103	0.225972591	0.054534006	0.131422417	IL12RB2	3595
15097	ENSG00000198909	764.2610939	-0.213525145	0.077185437	0.002711533	0.011193157	MAP3K3	4215
8646	ENSG00000153721	429.6331168	-0.213486749	0.097115642	0.012539605	0.039973511	CNKSR3	154043
11750	ENSG00000172795	1389.058372	-0.213479546	0.060228267	0.000196684	0.001164777	DCP2	167227
7652	ENSG00000143970	1407.085567	-0.213415788	0.060238413	0.000198001	0.001170846	ASXL2	55252
3791	ENSG00000113240	119.7109624	-0.213315727	0.153184244	0.056426394	0.134905585	CLK4	57396
7401	ENSG00000142330	485.4377523	-0.213258517	0.093494856	0.010268636	0.033828337	CAPN10	11132
1907	ENSG00000096654	158.5681894	-0.213239146	0.134446324	0.043222136	0.109341988	ZNF184	7738
12858	ENSG00000180229	228.149325	-0.213054518	0.116961295	0.028555504	0.078689489	HERC2P3	283755
22810	ENSG00000246263	29.0051091	-0.212922058	0.22460042	0.055879269	0.134011685	NA	NA
1718	ENSG00000089847	128.1956753	-0.212829129	0.146117827	0.052415378	0.127376549	ANKRD24	170961
7309	ENSG00000141519	143.6686659	-0.212784123	0.151547148	0.056022622	0.134257523	CCDC40	55036
5100	ENSG00000125354	356.3152676	-0.212595564	0.099416192	0.014552367	0.045410552	SEPTIN6	23157
2497	ENSG00000102882	1140.136511	-0.212503101	0.065264702	0.000561766	0.00289071	MAPK3	5595
13033	ENSG00000181652	72.82092925	-0.212389827	0.177987922	0.067386564	0.154899599	ATG9B	285973
7602	ENSG00000143643	297.2285448	-0.212204795	0.109067653	0.02239256	0.064786261	TTC13	79573
4792	ENSG00000122507	149.9380705	-0.21218884	0.14218561	0.050282125	0.12350362	BBS9	27241
25463	ENSG00000259291	42.08584484	-0.212128184	0.204430268	0.066125215	0.152568533	ZNF710-AS1	109729181
2655	ENSG00000104154	166.9281869	-0.211992378	0.141834904	0.05022856	0.123436144	SLC30A4	7782
4649	ENSG00000120798	581.5191456	-0.211945425	0.088547459	0.007792283	0.026913622	NR2C1	7181
14382	ENSG00000196110	181.0934176	-0.211941756	0.129061528	0.039975443	0.103003271	ZNF699	374879
174	ENSG00000007402	412.2970329	-0.211898675	0.099487696	0.01493276	0.046454566	CACNA2D2	9254
10684	ENSG00000167311	51.66081546	-0.211863685	0.1922837	0.06875976	0.157266481	ART5	116969
14874	ENSG00000198133	57.43456766	-0.211706212	0.191127074	0.069019369	0.157733154	TMEM229B	161145
3184	ENSG00000107890	304.9787046	-0.211706138	0.11248964	0.025650479	0.072300217	ANKRD26	22852
12069	ENSG00000174839	797.6521806	-0.211514294	0.078340376	0.003351155	0.013329481	DENND6A	201627
9424	ENSG00000161010	494.1111295	-0.211459592	0.087086287	0.00714386	0.025021139	MRNIP	51149
9302	ENSG00000160145	142.1078297	-0.211318026	0.139308714	0.049009526	0.12102838	KALRN	8997
10427	ENSG00000166136	23.97354827	-0.211279292	0.231724786	0.052274872	0.127165749	NDUFB8	4714
14861	ENSG00000198088	177.9423162	-0.21127907	0.136284189	0.046646441	0.11636602	NUP62CL	54830
1210	ENSG00000075275	1548.969003	-0.211221788	0.069740381	0.001217554	0.005608415	CELSR1	9620
14821	ENSG00000197943	942.8258079	-0.211121126	0.070933461	0.001442527	0.006519855	PLCG2	5336
1933	ENSG00000099330	319.1295581	-0.211104991	0.104333524	0.019128938	0.056782658	OCEL1	79629
14284	ENSG00000188910	912.2132361	-0.210885877	0.069471735	0.00119357	0.005523036	GJB3	2707
10804	ENSG00000167797	925.9221724	-0.210619504	0.068890682	0.001113915	0.005200223	CDK2AP2	10263
20126	ENSG00000232653	26.03892032	-0.210574096	0.229131628	0.054683991	0.131761495	GOLGA8N	643699
3500	ENSG00000110881	1060.928875	-0.210453421	0.065855042	0.000701809	0.003495989	ASIC1	41
10481	ENSG00000166340	860.4884009	-0.210438238	0.074723498	0.002388923	0.010018791	TPP1	1200
3097	ENSG00000106991	54.89927362	-0.210391673	0.187712336	0.070642515	0.160605806	ENG	2022
8386	ENSG00000151229	308.599326	-0.210374718	0.108475782	0.023063669	0.066447339	SLC2A13	114134
14777	ENSG00000197763	388.4094385	-0.210246459	0.099669	0.015876966	0.048845848	TXNRD3	114112
9096	ENSG00000158195	3569.450537	-0.210118399	0.039711462	6.47E-08	9.01E-07	WASF2	10163
2647	ENSG00000104093	700.3885427	-0.210093949	0.07718553	0.003175994	0.012772375	DMXL2	23312
10472	ENSG00000166311	170.5552584	-0.210075018	0.130517263	0.04300697	0.109030888	SMPD1	6609
2546	ENSG00000103150	93.97309973	-0.210072735	0.160269659	0.064050337	0.148821609	MLYCD	23417
5692	ENSG00000130669	2101.259842	-0.21003663	0.048371761	7.40E-06	6.53E-05	PAK4	10298
29988	ENSG00000279453	32.12347567	-0.210001412	0.217958585	0.062348399	0.145726034	NA	NA
8413	ENSG00000151458	908.5822216	-0.209980429	0.073517303	0.002121128	0.009064452	ANKRD50	57182
8468	ENSG00000151849	653.0545003	-0.209969453	0.077673983	0.003358622	0.013355439	CENPJ	55835
2504	ENSG00000102901	367.5767437	-0.209911242	0.100550381	0.016737818	0.05102967	CENPT	80152
28414	ENSG00000272398	203.1719692	-0.209863421	0.122970743	0.036487596	0.095611515	CD24	100133941
3077	ENSG00000106714	225.921054	-0.209832193	0.122069611	0.035696715	0.093938028	CNTNAP3	79937
2023	ENSG00000100097	5721.171469	-0.209828187	0.041965382	3.04E-07	3.71E-06	LGALS1	3956
17189	ENSG00000217801	198.2664182	-0.209805012	0.131995559	0.044552089	0.111987823	LOC100288175	100288175
29203	ENSG00000275582	17.54153604	-0.209717787	0.248591429	0.039309125	0.101746325	NA	NA
7934	ENSG00000146373	515.1158163	-0.209536583	0.090435256	0.009672493	0.032223478	RNF217	154214
2752	ENSG00000104885	2150.007581	-0.209530311	0.04893922	9.75E-06	8.25E-05	DOT1L	84444
15781	ENSG00000204618	38.76473827	-0.209200972	0.209533044	0.067297064	0.154718925	RNF39	80352
11389	ENSG00000170832	1910.816038	-0.209101799	0.04967026	1.34E-05	0.000109141	USP32	84669
5754	ENSG00000130962	462.1292032	-0.209059775	0.094140185	0.012325737	0.039389069	PRRG1	5638
26956	ENSG00000265778	37.95266612	-0.209058068	0.208538496	0.067859148	0.155633003	ZNF516-AS1	101927989
1944	ENSG00000099617	276.6082554	-0.20896354	0.108783251	0.024274096	0.06914853	EFNA2	1943
8721	ENSG00000154359	535.5682698	-0.208883024	0.089980171	0.009614448	0.032067744	LONRF1	91694
811	ENSG00000064042	240.9375358	-0.208808025	0.114829483	0.029891761	0.081534475	LIMCH1	22998
2825	ENSG00000105321	522.8109793	-0.208600181	0.092627136	0.011460603	0.037016129	CCDC9	26093
13894	ENSG00000186577	306.3090293	-0.208265004	0.108777241	0.024747961	0.070139839	SMIM29	221491
6953	ENSG00000138767	802.7328412	-0.208249512	0.071935511	0.001905365	0.008271932	CNOT6L	246175
9843	ENSG00000163629	727.1268097	-0.208219007	0.079454936	0.004320179	0.016508341	PTPN13	5783
4786	ENSG00000122477	29.2174489	-0.208054879	0.222412394	0.061397035	0.144143379	LRRC39	127495
11075	ENSG00000169116	767.1561216	-0.207971932	0.071756441	0.001889357	0.008207457	PARM1	25849
2747	ENSG00000104879	13.77786235	-0.207916566	0.259692111	0.029986573	NA	CKM	1158
9676	ENSG00000162924	342.3156139	-0.207911798	0.107283229	0.023641375	0.067795189	REL	5966
1077	ENSG00000071246	413.9220901	-0.207910348	0.096022139	0.014213488	0.044519492	VASH1	22846
2808	ENSG00000105227	145.1552476	-0.207841738	0.139436571	0.05286601	0.128252037	PRX	57716
13174	ENSG00000182621	201.220713	-0.207802775	0.127102514	0.04218291	0.107414922	PLCB1	23236
14010	ENSG00000187486	155.4461963	-0.207741872	0.136776382	0.050781505	0.124428716	KCNJ11	3767
30151	ENSG00000279865	26.71365624	-0.207685528	0.227381774	0.058243713	0.138504487	NA	NA
7195	ENSG00000140600	31.619976	-0.207685365	0.217900252	0.064555211	0.149773998	SH3GL3	6457
10621	ENSG00000166971	266.3574596	-0.207600457	0.111610632	0.027830678	0.077052865	AKTIP	64400
1922	ENSG00000099219	1409.911116	-0.207572345	0.05621179	0.000116273	0.000733725	ERMP1	79956
7669	ENSG00000144118	1001.581888	-0.207536773	0.065271795	0.00075715	0.003727894	RALB	5899
25714	ENSG00000259924	10.2758239	-0.207535773	0.272490492	0.019189397	NA	NA	NA
28652	ENSG00000273079	173.2515071	-0.207354525	0.132268424	0.047303225	0.117591062	GRIN2B	2904
22573	ENSG00000243927	266.2963757	-0.207286901	0.111384727	0.027855593	0.077091765	MRPS6	64968
972	ENSG00000068323	567.7650421	-0.207229486	0.082305756	0.005800934	0.021131122	TFE3	7030
7282	ENSG00000141401	447.7288494	-0.207110311	0.089930805	0.010216885	0.033689134	IMPA2	3613
32035	ENSG00000288891	10.33260255	-0.207088314	0.27687181	0.015927589	NA	NA	NA
13124	ENSG00000182326	45.33108384	-0.207016353	0.198435895	0.07336594	0.165035571	C1S	716
17574	ENSG00000223459	97.05551735	-0.207011001	0.159892262	0.067615657	0.155325575	TCAF1P1	653199
9534	ENSG00000162222	276.0868987	-0.206921853	0.111219657	0.027976251	0.077347142	TTC9C	283237
6123	ENSG00000133858	1124.212341	-0.206902807	0.065024627	0.000754548	0.003719535	ZFC3H1	196441
17986	ENSG00000224903	33.44300388	-0.206816458	0.214983207	0.067067988	0.154325772	NA	NA
199	ENSG00000008300	461.5172319	-0.206652396	0.092291232	0.012017788	0.038526415	CELSR3	1951
13671	ENSG00000185420	319.3240459	-0.206637782	0.102246354	0.019984535	0.058879078	SMYD3	64754
11716	ENSG00000172575	68.05619226	-0.206580965	0.186402661	0.075247586	0.168546993	RASGRP1	10125
2909	ENSG00000105699	4421.44316	-0.206564587	0.039551296	9.59E-08	1.30E-06	LSR	51599
1723	ENSG00000090013	1055.571235	-0.206505841	0.074855223	0.002925181	0.011943088	BLVRB	645
10965	ENSG00000168556	105.2322239	-0.206415702	0.154999404	0.065636728	0.151779908	ING2	3622
4246	ENSG00000116903	425.8470937	-0.206352045	0.095400573	0.014472874	0.045222154	EXOC8	149371
294	ENSG00000012211	520.7998708	-0.206348998	0.0903238	0.010766092	0.035132761	PRICKLE3	4007
13326	ENSG00000183535	9.282983558	-0.206112139	0.282902426	0.011891258	NA	COL18A1-AS1	378832
10271	ENSG00000165389	564.518716	-0.206020952	0.081757575	0.005821195	0.021183178	SPTSSA	171546
1047	ENSG00000070610	928.8547195	-0.205990532	0.068634285	0.00138219	0.006273118	GBA2	57704
3452	ENSG00000110330	1075.796648	-0.205965797	0.072572524	0.002310121	0.009737224	BIRC2	329
3740	ENSG00000112679	233.5944449	-0.205900485	0.11898744	0.036288283	0.095212298	DUSP22	56940
3524	ENSG00000111145	2903.252165	-0.205702371	0.045798907	3.83E-06	3.67E-05	ELK3	2004
3231	ENSG00000108375	261.8631674	-0.205687788	0.117773211	0.035295565	0.093121572	RNF43	54894
14385	ENSG00000196116	338.2598148	-0.205593734	0.101235359	0.019726072	0.058214269	TDRD7	23424
9100	ENSG00000158246	282.5749055	-0.205582359	0.110777209	0.028579761	0.078712199	TENT5B	115572
9481	ENSG00000161800	2614.863919	-0.205527264	0.043913003	1.56E-06	1.62E-05	RACGAP1	29127
26447	ENSG00000262468	55.35556676	-0.205503953	0.186330405	0.076599796	0.171009015	NA	NA
9631	ENSG00000162733	64.16619665	-0.205499362	0.182408833	0.076432335	0.170730597	DDR2	4921
9104	ENSG00000158292	302.959513	-0.205495934	0.10589935	0.024016958	0.068553634	GPR153	387509
14938	ENSG00000198478	344.3004437	-0.205466768	0.103039794	0.021412605	0.062387127	SH3BGRL2	83699
13496	ENSG00000184481	224.64868	-0.205416496	0.120513321	0.038219864	0.099453679	FOXO4	4303
48	ENSG00000004399	1408.177525	-0.205146389	0.061197372	0.000421831	0.002269381	PLXND1	23129
6041	ENSG00000133056	566.5329304	-0.205079747	0.086426465	0.008682833	0.029522463	PIK3C2B	5287
29989	ENSG00000279456	16.10027919	-0.204885874	0.248953172	0.041211298	0.105363132	NA	NA
6130	ENSG00000133943	676.5348053	-0.204756137	0.08230422	0.006415837	0.022958538	DGLUCY	80017
4490	ENSG00000119537	1248.088122	-0.204707901	0.062671255	0.0005728	0.002937902	KDSR	2531
14903	ENSG00000198265	2243.535603	-0.204675476	0.057130606	0.000181158	0.001086798	HELZ	9931
7163	ENSG00000140451	421.9911324	-0.20457101	0.096252188	0.016043059	0.049314076	PIF1	80119
[truncated: 30,420 more rows]
