# Supplementary material for: ZDHHC1 downregulates LIPG and inhibits colorectal cancer growth via IGF2BP1 Palmitoylation
Source: Cancer Gene Ther. 2024 Jul 28;31(9):1427–37. doi: 10.1038/s41417-024-00808-1 (PMC11405259; doi:10.1038/s41417-024-00808-1)
Supplement: Supplementary file 4 — Table S3 [file 41417_2024_808_MOESM4_ESM.xlsx]

## Sheet: ZDHHC1
Accession	Gene	Description	Mw(kDa)	Length	ZDHHC1/duizhao-IgG	log2 ZDHHC1/duizhao-IgG	Diff Sig	Count	ZDHHC1	duizhao-IgG
A0A0A0MS14	IGHV1-45	Immunoglobulin heavy variable 1-45 OS=Homo sapiens OX=9606 GN=IGHV1-45 PE=3 SV=1	13.508	117	NA	NA	NA	0	18.1869	17.8929
A6NFN3	RBFOX3	RNA binding protein fox-1 homolog 3 OS=Homo sapiens OX=9606 GN=RBFOX3 PE=2 SV=4	33.873	312	NA	NA	NA	0	18.5321	17.9064
A6NHQ2	FBLL1	rRNA/tRNA 2'-O-methyltransferase fibrillarin-like protein 1 OS=Homo sapiens OX=9606 GN=FBLL1 PE=3 SV=2	34.803	334	NA	NA	NA	0	17.71	17.5582
O00303	EIF3F	Eukaryotic translation initiation factor 3 subunit F OS=Homo sapiens OX=9606 GN=EIF3F PE=1 SV=1	37.564	357	NA	NA	NA	0	17.8202	17.6789
O00308	WWP2	NEDD4-like E3 ubiquitin-protein ligase WWP2 OS=Homo sapiens OX=9606 GN=WWP2 PE=1 SV=2	98.912	870	NA	NA	NA	0	17.5283	18.0245
O00422	SAP18	Histone deacetylase complex subunit SAP18 OS=Homo sapiens OX=9606 GN=SAP18 PE=1 SV=1	17.561	153	NA	NA	NA	0	17.4759	18.4474
O00560	SDCBP	Syntenin-1 OS=Homo sapiens OX=9606 GN=SDCBP PE=1 SV=1	32.444	298	NA	NA	NA	0	19.7509	18.1281
O14763	TNFRSF10B	Tumor necrosis factor receptor superfamily member 10B OS=Homo sapiens OX=9606 GN=TNFRSF10B PE=1 SV=2	47.878	440	NA	NA	NA	0	18.8609	17.5745
O14979	HNRNPDL	Heterogeneous nuclear ribonucleoprotein D-like OS=Homo sapiens OX=9606 GN=HNRNPDL PE=1 SV=3	46.438	420	NA	NA	NA	0	19.5484	19.0863
O15042	U2SURP	U2 snRNP-associated SURP motif-containing protein OS=Homo sapiens OX=9606 GN=U2SURP PE=1 SV=2	118.292	1029	NA	NA	NA	0	19.3322	19.3409
O15118	NPC1	NPC intracellular cholesterol transporter 1 OS=Homo sapiens OX=9606 GN=NPC1 PE=1 SV=2	142.167	1278	NA	NA	NA	0	17.4943	17.4774
O15260	SURF4	Surfeit locus protein 4 OS=Homo sapiens OX=9606 GN=SURF4 PE=1 SV=3	30.394	269	NA	NA	NA	0	19.2986	19.2207
O15269	SPTLC1	Serine palmitoyltransferase 1 OS=Homo sapiens OX=9606 GN=SPTLC1 PE=1 SV=1	52.744	473	NA	NA	NA	0	16.7761	17.5948
O15270	SPTLC2	Serine palmitoyltransferase 2 OS=Homo sapiens OX=9606 GN=SPTLC2 PE=1 SV=1	62.924	562	NA	NA	NA	0	19.1447	17.9194
O15403	SLC16A6	Monocarboxylate transporter 7 OS=Homo sapiens OX=9606 GN=SLC16A6 PE=1 SV=2	57.393	523	NA	NA	NA	0	19.4703	17.1904
O15427	SLC16A3	Monocarboxylate transporter 4 OS=Homo sapiens OX=9606 GN=SLC16A3 PE=1 SV=1	49.469	465	NA	NA	NA	0	17.6627	18.7913
O43169	CYB5B	Cytochrome b5 type B OS=Homo sapiens OX=9606 GN=CYB5B PE=1 SV=3	16.695	150	NA	NA	NA	0	18.6429	18.0958
O43172	PRPF4	U4/U6 small nuclear ribonucleoprotein Prp4 OS=Homo sapiens OX=9606 GN=PRPF4 PE=1 SV=2	58.449	522	NA	NA	NA	0	17.8716	17.8798
O43670	ZNF207	BUB3-interacting and GLEBS motif-containing protein ZNF207 OS=Homo sapiens OX=9606 GN=ZNF207 PE=1 SV=1	50.751	478	NA	NA	NA	0	18.4576	18.5421
O43684	BUB3	Mitotic checkpoint protein BUB3 OS=Homo sapiens OX=9606 GN=BUB3 PE=1 SV=1	37.155	328	NA	NA	NA	0	16.7894	18.9701
O43752	STX6	Syntaxin-6 OS=Homo sapiens OX=9606 GN=STX6 PE=1 SV=1	29.176	255	NA	NA	NA	0	18.6435	17.599
O43791	SPOP	Speckle-type POZ protein OS=Homo sapiens OX=9606 GN=SPOP PE=1 SV=1	42.132	374	NA	NA	NA	0	18.95	18.4186
O60701	UGDH	UDP-glucose 6-dehydrogenase OS=Homo sapiens OX=9606 GN=UGDH PE=1 SV=1	55.024	494	NA	NA	NA	0	18.9769	17.9269
O60832	DKC1	H/ACA ribonucleoprotein complex subunit DKC1 OS=Homo sapiens OX=9606 GN=DKC1 PE=1 SV=3	57.674	514	NA	NA	NA	0	17.8581	17.7972
O75127	PTCD1	Pentatricopeptide repeat-containing protein 1, mitochondrial OS=Homo sapiens OX=9606 GN=PTCD1 PE=1 SV=2	78.856	700	NA	NA	NA	0	17.618	19.4798
O75152	ZC3H11A	Zinc finger CCCH domain-containing protein 11A OS=Homo sapiens OX=9606 GN=ZC3H11A PE=1 SV=3	89.131	810	NA	NA	NA	0	18.112	17.678
O75380	NDUFS6	NADH dehydrogenase [ubiquinone] iron-sulfur protein 6, mitochondrial OS=Homo sapiens OX=9606 GN=NDUFS6 PE=1 SV=1	13.712	124	NA	NA	NA	0	18.115	18.4954
O75494	SRSF10	Serine/arginine-rich splicing factor 10 OS=Homo sapiens OX=9606 GN=SRSF10 PE=1 SV=1	31.301	262	NA	NA	NA	0	17.9502	17.4044
O75533	SF3B1	Splicing factor 3B subunit 1 OS=Homo sapiens OX=9606 GN=SF3B1 PE=1 SV=3	145.83	1304	NA	NA	NA	0	19.9396	19.194
O75534	CSDE1	Cold shock domain-containing protein E1 OS=Homo sapiens OX=9606 GN=CSDE1 PE=1 SV=2	88.885	798	NA	NA	NA	0	17.5453	15.7395
O75616	ERAL1	GTPase Era, mitochondrial OS=Homo sapiens OX=9606 GN=ERAL1 PE=1 SV=2	48.35	437	NA	NA	NA	0	19.5256	18.914
O75934	BCAS2	Pre-mRNA-splicing factor SPF27 OS=Homo sapiens OX=9606 GN=BCAS2 PE=1 SV=1	26.131	225	NA	NA	NA	0	18.805	18.2314
O75947	ATP5PD	ATP synthase subunit d, mitochondrial OS=Homo sapiens OX=9606 GN=ATP5PD PE=1 SV=3	18.491	161	NA	NA	NA	0	20.1885	20.164
O94905	ERLIN2	Erlin-2 OS=Homo sapiens OX=9606 GN=ERLIN2 PE=1 SV=1	37.84	339	NA	NA	NA	0	19.4363	18.4821
O94973	AP2A2	AP-2 complex subunit alpha-2 OS=Homo sapiens OX=9606 GN=AP2A2 PE=1 SV=2	103.96	939	NA	NA	NA	0	18.3798	19.0913
O95263	PDE8B	High affinity cAMP-specific and IBMX-insensitive 3',5'-cyclic phosphodiesterase 8B OS=Homo sapiens OX=9606 GN=PDE8B PE=1 SV=2	98.979	885	NA	NA	NA	0	18.056	18.9837
O95758	PTBP3	Polypyrimidine tract-binding protein 3 OS=Homo sapiens OX=9606 GN=PTBP3 PE=1 SV=2	59.69	552	NA	NA	NA	0	18.3539	17.3862
O95777	LSM8	U6 snRNA-associated Sm-like protein LSm8 OS=Homo sapiens OX=9606 GN=LSM8 PE=1 SV=3	10.403	96	NA	NA	NA	0	19.0214	18.1663
O95793	STAU1	Double-stranded RNA-binding protein Staufen homolog 1 OS=Homo sapiens OX=9606 GN=STAU1 PE=1 SV=2	63.182	577	NA	NA	NA	0	17.6115	19.7385
O95900	TRUB2	Mitochondrial mRNA pseudouridine synthase TRUB2 OS=Homo sapiens OX=9606 GN=TRUB2 PE=1 SV=1	36.694	331	NA	NA	NA	0	16.7578	17.4861
O95985	TOP3B	DNA topoisomerase 3-beta-1 OS=Homo sapiens OX=9606 GN=TOP3B PE=1 SV=1	96.662	862	NA	NA	NA	0	18.0369	17.8909
P00367	GLUD1	Glutamate dehydrogenase 1, mitochondrial OS=Homo sapiens OX=9606 GN=GLUD1 PE=1 SV=2	61.398	558	NA	NA	NA	0	17.5453	17.5491
P01024	C3	Complement C3 OS=Homo sapiens OX=9606 GN=C3 PE=1 SV=2	187.148	1663	NA	NA	NA	0	18.7656	19.1529
P01624	IGKV3-15	Immunoglobulin kappa variable 3-15 OS=Homo sapiens OX=9606 GN=IGKV3-15 PE=1 SV=2	12.496	115	NA	NA	NA	0	17.7973	18.4913
P01705	IGLV2-23	Immunoglobulin lambda variable 2-23 OS=Homo sapiens OX=9606 GN=IGLV2-23 PE=1 SV=2	11.893	113	NA	NA	NA	0	18.7045	17.5348
P04843	RPN1	Dolichyl-diphosphooligosaccharide--protein glycosyltransferase subunit 1 OS=Homo sapiens OX=9606 GN=RPN1 PE=1 SV=1	68.569	607	NA	NA	NA	0	19.1942	18.5115
P05023	ATP1A1	Sodium/potassium-transporting ATPase subunit alpha-1 OS=Homo sapiens OX=9606 GN=ATP1A1 PE=1 SV=1	112.896	1023	NA	NA	NA	0	18.5727	17.546
P06312	IGKV4-1	Immunoglobulin kappa variable 4-1 OS=Homo sapiens OX=9606 GN=IGKV4-1 PE=1 SV=1	13.38	121	NA	NA	NA	0	19.792	17.3144
P07305	H1-0	Histone H1.0 OS=Homo sapiens OX=9606 GN=H1-0 PE=1 SV=3	20.863	194	NA	NA	NA	0	19.2673	17.4942
P07947	YES1	Tyrosine-protein kinase Yes OS=Homo sapiens OX=9606 GN=YES1 PE=1 SV=3	60.801	543	NA	NA	NA	0	19.422	18.2269
P07954	FH	Fumarate hydratase, mitochondrial OS=Homo sapiens OX=9606 GN=FH PE=1 SV=3	54.637	510	NA	NA	NA	0	17.2485	18.9626
P08579	SNRPB2	U2 small nuclear ribonucleoprotein B'' OS=Homo sapiens OX=9606 GN=SNRPB2 PE=1 SV=1	25.486	225	NA	NA	NA	0	17.8668	16.97
P08581	MET	Hepatocyte growth factor receptor OS=Homo sapiens OX=9606 GN=MET PE=1 SV=4	155.541	1390	NA	NA	NA	0	18.8172	17.9191
P08754	GNAI3	Guanine nucleotide-binding protein G(i) subunit alpha-3 OS=Homo sapiens OX=9606 GN=GNAI3 PE=1 SV=3	40.532	354	NA	NA	NA	0	17.9877	18.6107
P09001	MRPL3	39S ribosomal protein L3, mitochondrial OS=Homo sapiens OX=9606 GN=MRPL3 PE=1 SV=1	38.633	348	NA	NA	NA	0	19.7236	18.3819
P09012	SNRPA	U1 small nuclear ribonucleoprotein A OS=Homo sapiens OX=9606 GN=SNRPA PE=1 SV=3	31.28	282	NA	NA	NA	0	18.7223	17.396
P09661	SNRPA1	U2 small nuclear ribonucleoprotein A' OS=Homo sapiens OX=9606 GN=SNRPA1 PE=1 SV=2	28.416	255	NA	NA	NA	0	18.8303	16.9599
P0DP01	IGHV1-8	Immunoglobulin heavy variable 1-8 OS=Homo sapiens OX=9606 GN=IGHV1-8 PE=1 SV=1	12.992	117	NA	NA	NA	0	17.6473	16.6136
P0DTE2	IGHV8-51-1	Probable non-functional immunoglobulin heavy variable 8-51-1 OS=Homo sapiens OX=9606 GN=IGHV8-51-1 PE=1 SV=1	13.081	115	NA	NA	NA	0	18.9535	15.8896
P11387	TOP1	DNA topoisomerase 1 OS=Homo sapiens OX=9606 GN=TOP1 PE=1 SV=2	90.726	765	NA	NA	NA	0	19.2491	17.8339
P11388	TOP2A	DNA topoisomerase 2-alpha OS=Homo sapiens OX=9606 GN=TOP2A PE=1 SV=3	174.385	1531	NA	NA	NA	0	19.7783	17.8191
P12004	PCNA	Proliferating cell nuclear antigen OS=Homo sapiens OX=9606 GN=PCNA PE=1 SV=1	28.769	261	NA	NA	NA	0	19.0089	17.6612
P14866	HNRNPL	Heterogeneous nuclear ribonucleoprotein L OS=Homo sapiens OX=9606 GN=HNRNPL PE=1 SV=2	64.133	589	NA	NA	NA	0	18.7567	18.435
P15260	IFNGR1	Interferon gamma receptor 1 OS=Homo sapiens OX=9606 GN=IFNGR1 PE=1 SV=1	54.405	489	NA	NA	NA	0	18.2202	17.8932
P15311	EZR	Ezrin OS=Homo sapiens OX=9606 GN=EZR PE=1 SV=4	69.413	586	NA	NA	NA	0	19.5716	17.1284
P16070	CD44	CD44 antigen OS=Homo sapiens OX=9606 GN=CD44 PE=1 SV=3	81.538	742	NA	NA	NA	0	18.067	17.4091
P18621	RPL17	60S ribosomal protein L17 OS=Homo sapiens OX=9606 GN=RPL17 PE=1 SV=3	21.397	184	NA	NA	NA	0	17.583	18.7741
P20020	ATP2B1	Plasma membrane calcium-transporting ATPase 1 OS=Homo sapiens OX=9606 GN=ATP2B1 PE=1 SV=4	134.685	1220	NA	NA	NA	0	19.423	18.4292
P22087	FBL	rRNA 2'-O-methyltransferase fibrillarin OS=Homo sapiens OX=9606 GN=FBL PE=1 SV=2	33.784	321	NA	NA	NA	0	18.6751	18.6948
P23458	JAK1	Tyrosine-protein kinase JAK1 OS=Homo sapiens OX=9606 GN=JAK1 PE=1 SV=2	133.277	1154	NA	NA	NA	0	18.8602	19.5813
P23468	PTPRD	Receptor-type tyrosine-protein phosphatase delta OS=Homo sapiens OX=9606 GN=PTPRD PE=1 SV=2	214.76	1912	NA	NA	NA	0	19.7868	18.0004
P25398	RPS12	40S ribosomal protein S12 OS=Homo sapiens OX=9606 GN=RPS12 PE=1 SV=3	14.515	132	NA	NA	NA	0	19.0809	18.7525
P25786	PSMA1	Proteasome subunit alpha type-1 OS=Homo sapiens OX=9606 GN=PSMA1 PE=1 SV=1	29.556	263	NA	NA	NA	0	19.2717	18.1243
P26038	MSN	Moesin OS=Homo sapiens OX=9606 GN=MSN PE=1 SV=3	67.82	577	NA	NA	NA	0	19.7723	18.9667
P27105	STOM	Stomatin OS=Homo sapiens OX=9606 GN=STOM PE=1 SV=3	31.731	288	NA	NA	NA	0	19.3563	19.7596
P27824	CANX	Calnexin OS=Homo sapiens OX=9606 GN=CANX PE=1 SV=2	67.568	592	NA	NA	NA	0	17.3067	18.2094
P28070	PSMB4	Proteasome subunit beta type-4 OS=Homo sapiens OX=9606 GN=PSMB4 PE=1 SV=4	29.204	264	NA	NA	NA	0	17.0076	18.1293
P29317	EPHA2	Ephrin type-A receptor 2 OS=Homo sapiens OX=9606 GN=EPHA2 PE=1 SV=2	108.266	976	NA	NA	NA	0	18.8054	18.3948
P30530	AXL	Tyrosine-protein kinase receptor UFO OS=Homo sapiens OX=9606 GN=AXL PE=1 SV=4	98.337	894	NA	NA	NA	0	18.4214	17.5136
P35241	RDX	Radixin OS=Homo sapiens OX=9606 GN=RDX PE=1 SV=1	68.564	583	NA	NA	NA	0	19.8613	17.7616
P35268	RPL22	60S ribosomal protein L22 OS=Homo sapiens OX=9606 GN=RPL22 PE=1 SV=2	14.787	128	NA	NA	NA	0	17.9472	17.5423
P35637	FUS	RNA-binding protein FUS OS=Homo sapiens OX=9606 GN=FUS PE=1 SV=1	53.426	526	NA	NA	NA	0	18.3482	20.1936
P36542	ATP5F1C	ATP synthase subunit gamma, mitochondrial OS=Homo sapiens OX=9606 GN=ATP5F1C PE=1 SV=1	32.996	298	NA	NA	NA	0	19.1835	17.5243
P38159	RBMX	RNA-binding motif protein, X chromosome OS=Homo sapiens OX=9606 GN=RBMX PE=1 SV=3	42.332	391	NA	NA	NA	0	19.3341	17.0194
P39748	FEN1	Flap endonuclease 1 OS=Homo sapiens OX=9606 GN=FEN1 PE=1 SV=1	42.593	380	NA	NA	NA	0	18.0185	19.4574
P40189	IL6ST	Interleukin-6 receptor subunit beta OS=Homo sapiens OX=9606 GN=IL6ST PE=1 SV=2	103.537	918	NA	NA	NA	0	18.1327	19.2456
P40938	RFC3	Replication factor C subunit 3 OS=Homo sapiens OX=9606 GN=RFC3 PE=1 SV=2	40.556	356	NA	NA	NA	0	18.7824	19.0753
P41273	TNFSF9	Tumor necrosis factor ligand superfamily member 9 OS=Homo sapiens OX=9606 GN=TNFSF9 PE=1 SV=1	26.625	254	NA	NA	NA	0	18.295	17.8486
P42285	MTREX	Exosome RNA helicase MTR4 OS=Homo sapiens OX=9606 GN=MTREX PE=1 SV=3	117.805	1042	NA	NA	NA	0	19.4363	17.6707
P42677	RPS27	40S ribosomal protein S27 OS=Homo sapiens OX=9606 GN=RPS27 PE=1 SV=3	9.461	84	NA	NA	NA	0	17.9837	18.5867
P46379	BAG6	Large proline-rich protein BAG6 OS=Homo sapiens OX=9606 GN=BAG6 PE=1 SV=2	119.409	1132	NA	NA	NA	0	18.6024	17.7661
P46531	NOTCH1	Neurogenic locus notch homolog protein 1 OS=Homo sapiens OX=9606 GN=NOTCH1 PE=1 SV=4	272.505	2555	NA	NA	NA	0	18.6514	18.3818
P48634	PRRC2A	Protein PRRC2A OS=Homo sapiens OX=9606 GN=PRRC2A PE=1 SV=3	228.863	2157	NA	NA	NA	0	17.4959	16.8743
P48960	ADGRE5	Adhesion G protein-coupled receptor E5 OS=Homo sapiens OX=9606 GN=ADGRE5 PE=1 SV=4	91.869	835	NA	NA	NA	0	18.8605	18.7012
P49207	RPL34	60S ribosomal protein L34 OS=Homo sapiens OX=9606 GN=RPL34 PE=1 SV=3	13.293	117	NA	NA	NA	0	17.9419	17.3272
P49257	LMAN1	Protein ERGIC-53 OS=Homo sapiens OX=9606 GN=LMAN1 PE=1 SV=2	57.549	510	NA	NA	NA	0	19.1598	18.135
P49406	MRPL19	39S ribosomal protein L19, mitochondrial OS=Homo sapiens OX=9606 GN=MRPL19 PE=1 SV=2	33.535	292	NA	NA	NA	0	19.1309	17.9601
P49721	PSMB2	Proteasome subunit beta type-2 OS=Homo sapiens OX=9606 GN=PSMB2 PE=1 SV=1	22.836	201	NA	NA	NA	0	18.0531	18.3942
P50402	EMD	Emerin OS=Homo sapiens OX=9606 GN=EMD PE=1 SV=1	28.994	254	NA	NA	NA	0	18.3605	17.1263
P51114	FXR1	Fragile X mental retardation syndrome-related protein 1 OS=Homo sapiens OX=9606 GN=FXR1 PE=1 SV=3	69.721	621	NA	NA	NA	0	18.8487	18.3535
P51149	RAB7A	Ras-related protein Rab-7a OS=Homo sapiens OX=9606 GN=RAB7A PE=1 SV=1	23.49	207	NA	NA	NA	0	19.5768	18.8075
P51151	RAB9A	Ras-related protein Rab-9A OS=Homo sapiens OX=9606 GN=RAB9A PE=1 SV=1	22.838	201	NA	NA	NA	0	19.0168	17.0406
P51398	DAP3	28S ribosomal protein S29, mitochondrial OS=Homo sapiens OX=9606 GN=DAP3 PE=1 SV=1	45.566	398	NA	NA	NA	0	18.2459	17.5978
P51648	ALDH3A2	Aldehyde dehydrogenase family 3 member A2 OS=Homo sapiens OX=9606 GN=ALDH3A2 PE=1 SV=1	54.848	485	NA	NA	NA	0	19.1862	18.235
P51809	VAMP7	Vesicle-associated membrane protein 7 OS=Homo sapiens OX=9606 GN=VAMP7 PE=1 SV=3	24.935	220	NA	NA	NA	0	19.1567	19.531
P52298	NCBP2	Nuclear cap-binding protein subunit 2 OS=Homo sapiens OX=9606 GN=NCBP2 PE=1 SV=1	18.001	156	NA	NA	NA	0	18.5275	17.9624
P52815	MRPL12	39S ribosomal protein L12, mitochondrial OS=Homo sapiens OX=9606 GN=MRPL12 PE=1 SV=2	21.348	198	NA	NA	NA	0	17.4914	17.5922
P53618	COPB1	Coatomer subunit beta OS=Homo sapiens OX=9606 GN=COPB1 PE=1 SV=3	107.142	953	NA	NA	NA	0	18.323	18.2308
P55209	NAP1L1	Nucleosome assembly protein 1-like 1 OS=Homo sapiens OX=9606 GN=NAP1L1 PE=1 SV=1	45.374	391	NA	NA	NA	0	18.9501	19.0849
P55265	ADAR	Double-stranded RNA-specific adenosine deaminase OS=Homo sapiens OX=9606 GN=ADAR PE=1 SV=4	136.066	1226	NA	NA	NA	0	18.131	18.639
P55327	TPD52	Tumor protein D52 OS=Homo sapiens OX=9606 GN=TPD52 PE=1 SV=2	24.327	224	NA	NA	NA	0	19.3516	18.2032
P57088	TMEM33	Transmembrane protein 33 OS=Homo sapiens OX=9606 GN=TMEM33 PE=1 SV=2	27.978	247	NA	NA	NA	0	19.3555	18.1194
P61221	ABCE1	ATP-binding cassette sub-family E member 1 OS=Homo sapiens OX=9606 GN=ABCE1 PE=1 SV=1	67.314	599	NA	NA	NA	0	18.8332	18.1318
P61604	HSPE1	10 kDa heat shock protein, mitochondrial OS=Homo sapiens OX=9606 GN=HSPE1 PE=1 SV=2	10.932	102	NA	NA	NA	0	19.3683	18.4413
P62308	SNRPG	Small nuclear ribonucleoprotein G OS=Homo sapiens OX=9606 GN=SNRPG PE=1 SV=1	8.496	76	NA	NA	NA	0	18.6351	18.2361
P62841	RPS15	40S ribosomal protein S15 OS=Homo sapiens OX=9606 GN=RPS15 PE=1 SV=2	17.04	145	NA	NA	NA	0	19.1503	18.2183
P62861	FAU	FAU ubiquitin-like and ribosomal protein S30 OS=Homo sapiens OX=9606 GN=FAU PE=1 SV=2	14.39	133	NA	NA	NA	0	18.9059	19.2279
P62873	GNB1	Guanine nucleotide-binding protein G(I)/G(S)/G(T) subunit beta-1 OS=Homo sapiens OX=9606 GN=GNB1 PE=1 SV=3	37.377	340	NA	NA	NA	0	18.4726	18.3195
P62910	RPL32	60S ribosomal protein L32 OS=Homo sapiens OX=9606 GN=RPL32 PE=1 SV=2	15.86	135	NA	NA	NA	0	17.4295	16.9877
P63010	AP2B1	AP-2 complex subunit beta OS=Homo sapiens OX=9606 GN=AP2B1 PE=1 SV=1	104.553	937	NA	NA	NA	0	19.2273	17.8124
P63092	GNAS	Guanine nucleotide-binding protein G(s) subunit alpha isoforms short OS=Homo sapiens OX=9606 GN=GNAS PE=1 SV=1	45.665	394	NA	NA	NA	0	18.6289	17.5258
P63162	SNRPN	Small nuclear ribonucleoprotein-associated protein N OS=Homo sapiens OX=9606 GN=SNRPN PE=1 SV=1	24.614	240	NA	NA	NA	0	18.7818	17.3577
P63173	RPL38	60S ribosomal protein L38 OS=Homo sapiens OX=9606 GN=RPL38 PE=1 SV=2	8.218	70	NA	NA	NA	0	18.8106	19.2039
P63208	SKP1	S-phase kinase-associated protein 1 OS=Homo sapiens OX=9606 GN=SKP1 PE=1 SV=2	18.658	163	NA	NA	NA	0	20.486	16.8495
P67809	YBX1	Y-box-binding protein 1 OS=Homo sapiens OX=9606 GN=YBX1 PE=1 SV=3	35.924	324	NA	NA	NA	0	19.0419	18.7602
P69849	NOMO3	Nodal modulator 3 OS=Homo sapiens OX=9606 GN=NOMO3 PE=1 SV=2	134.134	1222	NA	NA	NA	0	18.8933	17.247
P78563	ADARB1	Double-stranded RNA-specific editase 1 OS=Homo sapiens OX=9606 GN=ADARB1 PE=1 SV=1	80.763	741	NA	NA	NA	0	18.7813	16.8855
P82663	MRPS25	28S ribosomal protein S25, mitochondrial OS=Homo sapiens OX=9606 GN=MRPS25 PE=1 SV=1	20.116	173	NA	NA	NA	0	18.2592	19.5802
P82664	MRPS10	28S ribosomal protein S10, mitochondrial OS=Homo sapiens OX=9606 GN=MRPS10 PE=1 SV=2	22.999	201	NA	NA	NA	0	19.5761	18.5703
P82673	MRPS35	28S ribosomal protein S35, mitochondrial OS=Homo sapiens OX=9606 GN=MRPS35 PE=1 SV=1	36.844	323	NA	NA	NA	0	19.7245	18.2516
P82675	MRPS5	28S ribosomal protein S5, mitochondrial OS=Homo sapiens OX=9606 GN=MRPS5 PE=1 SV=2	48.006	430	NA	NA	NA	0	18.2341	17.22
P82914	MRPS15	28S ribosomal protein S15, mitochondrial OS=Homo sapiens OX=9606 GN=MRPS15 PE=1 SV=1	29.842	257	NA	NA	NA	0	18.9021	18.8621
P82930	MRPS34	28S ribosomal protein S34, mitochondrial OS=Homo sapiens OX=9606 GN=MRPS34 PE=1 SV=2	25.65	218	NA	NA	NA	0	17.7224	17.7361
P82932	MRPS6	28S ribosomal protein S6, mitochondrial OS=Homo sapiens OX=9606 GN=MRPS6 PE=1 SV=3	14.227	125	NA	NA	NA	0	17.9962	18.361
Q00577	PURA	Transcriptional activator protein Pur-alpha OS=Homo sapiens OX=9606 GN=PURA PE=1 SV=2	34.911	322	NA	NA	NA	0	17.9281	18.4471
Q01081	U2AF1	Splicing factor U2AF 35 kDa subunit OS=Homo sapiens OX=9606 GN=U2AF1 PE=1 SV=3	27.872	240	NA	NA	NA	0	17.7876	16.9679
Q01628	IFITM3	Interferon-induced transmembrane protein 3 OS=Homo sapiens OX=9606 GN=IFITM3 PE=1 SV=2	14.632	133	NA	NA	NA	0	18.7153	17.6207
Q02241	KIF23	Kinesin-like protein KIF23 OS=Homo sapiens OX=9606 GN=KIF23 PE=1 SV=3	110.059	960	NA	NA	NA	0	17.9578	17.1617
Q02543	RPL18A	60S ribosomal protein L18a OS=Homo sapiens OX=9606 GN=RPL18A PE=1 SV=2	20.762	176	NA	NA	NA	0	18.6517	18.2362
Q04637	EIF4G1	Eukaryotic translation initiation factor 4 gamma 1 OS=Homo sapiens OX=9606 GN=EIF4G1 PE=1 SV=4	175.491	1599	NA	NA	NA	0	18.4447	18.1006
Q04721	NOTCH2	Neurogenic locus notch homolog protein 2 OS=Homo sapiens OX=9606 GN=NOTCH2 PE=1 SV=3	265.405	2471	NA	NA	NA	0	18.3602	17.0712
Q06136	KDSR	3-ketodihydrosphingosine reductase OS=Homo sapiens OX=9606 GN=KDSR PE=1 SV=1	36.187	332	NA	NA	NA	0	17.124	17.9465
Q06481	APLP2	Amyloid beta precursor like protein 2 OS=Homo sapiens OX=9606 GN=APLP2 PE=1 SV=2	86.956	763	NA	NA	NA	0	18.6891	17.2324
Q06787	FMR1	Synaptic functional regulator FMR1 OS=Homo sapiens OX=9606 GN=FMR1 PE=1 SV=1	71.174	632	NA	NA	NA	0	19.1176	16.8066
Q07065	CKAP4	Cytoskeleton-associated protein 4 OS=Homo sapiens OX=9606 GN=CKAP4 PE=1 SV=2	66.022	602	NA	NA	NA	0	16.4383	18.573
Q07666	KHDRBS1	KH domain-containing, RNA-binding, signal transduction-associated protein 1 OS=Homo sapiens OX=9606 GN=KHDRBS1 PE=1 SV=1	48.227	443	NA	NA	NA	0	19.8125	19.3877
Q12769	NUP160	Nuclear pore complex protein Nup160 OS=Homo sapiens OX=9606 GN=NUP160 PE=1 SV=3	162.121	1436	NA	NA	NA	0	19.4844	18.3657
Q12805	EFEMP1	EGF-containing fibulin-like extracellular matrix protein 1 OS=Homo sapiens OX=9606 GN=EFEMP1 PE=1 SV=2	54.641	493	NA	NA	NA	0	17.4649	18.1225
Q12874	SF3A3	Splicing factor 3A subunit 3 OS=Homo sapiens OX=9606 GN=SF3A3 PE=1 SV=1	58.849	501	NA	NA	NA	0	19.4604	18.8816
Q13242	SRSF9	Serine/arginine-rich splicing factor 9 OS=Homo sapiens OX=9606 GN=SRSF9 PE=1 SV=1	25.542	221	NA	NA	NA	0	18.629	18.0233
Q13247	SRSF6	Serine/arginine-rich splicing factor 6 OS=Homo sapiens OX=9606 GN=SRSF6 PE=1 SV=2	39.587	344	NA	NA	NA	0	18.0571	17.3489
Q13263	TRIM28	Transcription intermediary factor 1-beta OS=Homo sapiens OX=9606 GN=TRIM28 PE=1 SV=5	88.55	835	NA	NA	NA	0	18.6425	17.738
Q13325	IFIT5	Interferon-induced protein with tetratricopeptide repeats 5 OS=Homo sapiens OX=9606 GN=IFIT5 PE=1 SV=1	55.847	482	NA	NA	NA	0	18.2655	18.5347
Q13435	SF3B2	Splicing factor 3B subunit 2 OS=Homo sapiens OX=9606 GN=SF3B2 PE=1 SV=2	100.228	895	NA	NA	NA	0	18.6935	17.3888
Q13573	SNW1	SNW domain-containing protein 1 OS=Homo sapiens OX=9606 GN=SNW1 PE=1 SV=1	61.494	536	NA	NA	NA	0	17.7368	17.8279
Q13595	TRA2A	Transformer-2 protein homolog alpha OS=Homo sapiens OX=9606 GN=TRA2A PE=1 SV=1	32.689	282	NA	NA	NA	0	18.116	17.726
Q13610	PWP1	Periodic tryptophan protein 1 homolog OS=Homo sapiens OX=9606 GN=PWP1 PE=1 SV=1	55.828	501	NA	NA	NA	0	18.0003	17.5178
Q14103	HNRNPD	Heterogeneous nuclear ribonucleoprotein D0 OS=Homo sapiens OX=9606 GN=HNRNPD PE=1 SV=1	38.434	355	NA	NA	NA	0	19.8381	18.8654
Q14126	DSG2	Desmoglein-2 OS=Homo sapiens OX=9606 GN=DSG2 PE=1 SV=2	122.294	1118	NA	NA	NA	0	18.2448	16.9853
Q14152	EIF3A	Eukaryotic translation initiation factor 3 subunit A OS=Homo sapiens OX=9606 GN=EIF3A PE=1 SV=1	166.569	1382	NA	NA	NA	0	17.8773	17.8899
Q14197	MRPL58	Peptidyl-tRNA hydrolase ICT1, mitochondrial OS=Homo sapiens OX=9606 GN=MRPL58 PE=1 SV=1	23.63	206	NA	NA	NA	0	18.1751	17.4667
Q14258	TRIM25	E3 ubiquitin/ISG15 ligase TRIM25 OS=Homo sapiens OX=9606 GN=TRIM25 PE=1 SV=2	70.973	630	NA	NA	NA	0	18.809	18.0988
Q14694	USP10	Ubiquitin carboxyl-terminal hydrolase 10 OS=Homo sapiens OX=9606 GN=USP10 PE=1 SV=2	87.134	798	NA	NA	NA	0	20.3271	18.2858
Q14697	GANAB	Neutral alpha-glucosidase AB OS=Homo sapiens OX=9606 GN=GANAB PE=1 SV=3	106.874	944	NA	NA	NA	0	17.8464	18.3579
Q14980	NUMA1	Nuclear mitotic apparatus protein 1 OS=Homo sapiens OX=9606 GN=NUMA1 PE=1 SV=2	238.26	2115	NA	NA	NA	0	19.5892	17.9837
Q15007	WTAP	Pre-mRNA-splicing regulator WTAP OS=Homo sapiens OX=9606 GN=WTAP PE=1 SV=2	44.244	396	NA	NA	NA	0	19.4226	18.2029
Q15036	SNX17	Sorting nexin-17 OS=Homo sapiens OX=9606 GN=SNX17 PE=1 SV=1	52.901	470	NA	NA	NA	0	20.5141	17.3888
Q15287	RNPS1	RNA-binding protein with serine-rich domain 1 OS=Homo sapiens OX=9606 GN=RNPS1 PE=1 SV=1	34.208	305	NA	NA	NA	0	19.8169	18.4725
Q15365	PCBP1	Poly(rC)-binding protein 1 OS=Homo sapiens OX=9606 GN=PCBP1 PE=1 SV=2	37.498	356	NA	NA	NA	0	19.6164	18.4449
Q15366	PCBP2	Poly(rC)-binding protein 2 OS=Homo sapiens OX=9606 GN=PCBP2 PE=1 SV=1	38.58	365	NA	NA	NA	0	18.2441	19.3598
Q15424	SAFB	Scaffold attachment factor B1 OS=Homo sapiens OX=9606 GN=SAFB PE=1 SV=4	102.642	915	NA	NA	NA	0	18.0777	17.4627
Q15459	SF3A1	Splicing factor 3A subunit 1 OS=Homo sapiens OX=9606 GN=SF3A1 PE=1 SV=1	88.886	793	NA	NA	NA	0	19.3753	19.5043
Q15717	ELAVL1	ELAV-like protein 1 OS=Homo sapiens OX=9606 GN=ELAVL1 PE=1 SV=2	36.092	326	NA	NA	NA	0	17.3436	18.8348
Q15758	SLC1A5	Neutral amino acid transporter B(0) OS=Homo sapiens OX=9606 GN=SLC1A5 PE=1 SV=2	56.598	541	NA	NA	NA	0	19.1008	19.3413
Q15836	VAMP3	Vesicle-associated membrane protein 3 OS=Homo sapiens OX=9606 GN=VAMP3 PE=1 SV=3	11.309	100	NA	NA	NA	0	17.7997	17.9453
Q16204	CCDC6	Coiled-coil domain-containing protein 6 OS=Homo sapiens OX=9606 GN=CCDC6 PE=1 SV=2	53.291	474	NA	NA	NA	0	18.1887	19.0809
Q16540	MRPL23	39S ribosomal protein L23, mitochondrial OS=Homo sapiens OX=9606 GN=MRPL23 PE=1 SV=1	17.781	153	NA	NA	NA	0	18.5943	17.0047
Q16629	SRSF7	Serine/arginine-rich splicing factor 7 OS=Homo sapiens OX=9606 GN=SRSF7 PE=1 SV=1	27.367	238	NA	NA	NA	0	18.604	18.6174
Q16630	CPSF6	Cleavage and polyadenylation specificity factor subunit 6 OS=Homo sapiens OX=9606 GN=CPSF6 PE=1 SV=2	59.21	551	NA	NA	NA	0	18.8101	17.3233
Q1KMD3	HNRNPUL2	Heterogeneous nuclear ribonucleoprotein U-like protein 2 OS=Homo sapiens OX=9606 GN=HNRNPUL2 PE=1 SV=1	85.105	747	NA	NA	NA	0	19.0167	19.4528
Q2TAY7	SMU1	WD40 repeat-containing protein SMU1 OS=Homo sapiens OX=9606 GN=SMU1 PE=1 SV=2	57.544	513	NA	NA	NA	0	17.6094	19.7655
Q3KQU3	MAP7D1	MAP7 domain-containing protein 1 OS=Homo sapiens OX=9606 GN=MAP7D1 PE=1 SV=1	92.82	841	NA	NA	NA	0	18.6594	19.6031
Q3MHD2	LSM12	Protein LSM12 homolog OS=Homo sapiens OX=9606 GN=LSM12 PE=1 SV=2	21.701	195	NA	NA	NA	0	18.9653	18.7885
Q495C1	RNF212	Probable E3 SUMO-protein ligase RNF212 OS=Homo sapiens OX=9606 GN=RNF212 PE=2 SV=1	33.365	297	NA	NA	NA	0	19.6566	19.1416
Q4U2R6	MRPL51	39S ribosomal protein L51, mitochondrial OS=Homo sapiens OX=9606 GN=MRPL51 PE=1 SV=1	15.095	128	NA	NA	NA	0	18.4012	17.3244
Q52LW3	ARHGAP29	Rho GTPase-activating protein 29 OS=Homo sapiens OX=9606 GN=ARHGAP29 PE=1 SV=2	142.064	1261	NA	NA	NA	0	19.8614	18.3649
Q53F19	NCBP3	Nuclear cap-binding protein subunit 3 OS=Homo sapiens OX=9606 GN=NCBP3 PE=1 SV=2	70.593	620	NA	NA	NA	0	18.3142	18.298
Q5BKZ1	ZNF326	DBIRD complex subunit ZNF326 OS=Homo sapiens OX=9606 GN=ZNF326 PE=1 SV=2	65.654	582	NA	NA	NA	0	18.4659	16.2463
Q5PRF9	SAMD4B	Protein Smaug homolog 2 OS=Homo sapiens OX=9606 GN=SAMD4B PE=1 SV=1	75.483	694	NA	NA	NA	0	19.4642	17.7757
Q5SSJ5	HP1BP3	Heterochromatin protein 1-binding protein 3 OS=Homo sapiens OX=9606 GN=HP1BP3 PE=1 SV=1	61.207	553	NA	NA	NA	0	18.7286	17.8502
Q5T280	SPOUT1	Putative methyltransferase C9orf114 OS=Homo sapiens OX=9606 GN=SPOUT1 PE=1 SV=3	42.009	376	NA	NA	NA	0	18.5499	18.4014
Q68EM7	ARHGAP17	Rho GTPase-activating protein 17 OS=Homo sapiens OX=9606 GN=ARHGAP17 PE=1 SV=1	95.437	881	NA	NA	NA	0	18.5616	18.6776
Q69YN4	VIRMA	Protein virilizer homolog OS=Homo sapiens OX=9606 GN=VIRMA PE=1 SV=2	202.025	1812	NA	NA	NA	0	18.0069	18.7476
Q6DD88	ATL3	Atlastin-3 OS=Homo sapiens OX=9606 GN=ATL3 PE=1 SV=1	60.542	541	NA	NA	NA	0	18.7624	17.6723
Q6IAA8	LAMTOR1	Ragulator complex protein LAMTOR1 OS=Homo sapiens OX=9606 GN=LAMTOR1 PE=1 SV=2	17.745	161	NA	NA	NA	0	18.8287	16.8566
Q6NZY4	ZCCHC8	Zinc finger CCHC domain-containing protein 8 OS=Homo sapiens OX=9606 GN=ZCCHC8 PE=1 SV=2	78.577	707	NA	NA	NA	0	19.4188	17.6044
Q6P087	RPUSD3	Mitochondrial mRNA pseudouridine synthase RPUSD3 OS=Homo sapiens OX=9606 GN=RPUSD3 PE=1 SV=3	38.461	351	NA	NA	NA	0	20.2243	18.1434
Q6P158	DHX57	Putative ATP-dependent RNA helicase DHX57 OS=Homo sapiens OX=9606 GN=DHX57 PE=1 SV=2	155.604	1386	NA	NA	NA	0	18.7985	17.1826
Q6P161	MRPL54	39S ribosomal protein L54, mitochondrial OS=Homo sapiens OX=9606 GN=MRPL54 PE=1 SV=1	15.819	138	NA	NA	NA	0	19.5213	17.7806
Q6PCB6	ABHD17C	Alpha/beta hydrolase domain-containing protein 17C OS=Homo sapiens OX=9606 GN=ABHD17C PE=1 SV=2	35.831	329	NA	NA	NA	0	17.5048	17.8572
Q6PCE3	PGM2L1	Glucose 1,6-bisphosphate synthase OS=Homo sapiens OX=9606 GN=PGM2L1 PE=1 SV=3	70.442	622	NA	NA	NA	0	18.9349	18.866
Q71UM5	RPS27L	40S ribosomal protein S27-like OS=Homo sapiens OX=9606 GN=RPS27L PE=1 SV=3	9.477	84	NA	NA	NA	0	17.4519	17.4031
Q7Z2W4	ZC3HAV1	Zinc finger CCCH-type antiviral protein 1 OS=Homo sapiens OX=9606 GN=ZC3HAV1 PE=1 SV=3	101.431	902	NA	NA	NA	0	18.9767	17.3731
Q7Z2W9	MRPL21	39S ribosomal protein L21, mitochondrial OS=Homo sapiens OX=9606 GN=MRPL21 PE=1 SV=2	22.815	205	NA	NA	NA	0	18.2795	18.0219
Q7Z406	MYH14	Myosin-14 OS=Homo sapiens OX=9606 GN=MYH14 PE=1 SV=2	227.871	1995	NA	NA	NA	0	18.3357	16.2603
Q7Z417	NUFIP2	Nuclear fragile X mental retardation-interacting protein 2 OS=Homo sapiens OX=9606 GN=NUFIP2 PE=1 SV=1	76.121	695	NA	NA	NA	0	18.8891	17.2614
Q7Z5G4	GOLGA7	Golgin subfamily A member 7 OS=Homo sapiens OX=9606 GN=GOLGA7 PE=1 SV=2	15.824	137	NA	NA	NA	0	17.3815	17.8556
Q86TS9	MRPL52	39S ribosomal protein L52, mitochondrial OS=Homo sapiens OX=9606 GN=MRPL52 PE=1 SV=2	13.664	123	NA	NA	NA	0	18.1568	18.5419
Q86U42	PABPN1	Polyadenylate-binding protein 2 OS=Homo sapiens OX=9606 GN=PABPN1 PE=1 SV=3	32.749	306	NA	NA	NA	0	18.5046	17.5727
Q86V81	ALYREF	THO complex subunit 4 OS=Homo sapiens OX=9606 GN=ALYREF PE=1 SV=3	26.888	257	NA	NA	NA	0	19.4451	18.966
Q86VI4	LAPTM4B	Lysosomal-associated transmembrane protein 4B OS=Homo sapiens OX=9606 GN=LAPTM4B PE=1 SV=2	35.123	317	NA	NA	NA	0	19.2532	18.9895
Q86XZ4	SPATS2	Spermatogenesis-associated serine-rich protein 2 OS=Homo sapiens OX=9606 GN=SPATS2 PE=1 SV=1	59.545	545	NA	NA	NA	0	18.7786	19.5423
Q8IUH3	RBM45	RNA-binding protein 45 OS=Homo sapiens OX=9606 GN=RBM45 PE=1 SV=1	53.503	476	NA	NA	NA	0	18.2655	18.9338
Q8IV48	ERI1	3'-5' exoribonuclease 1 OS=Homo sapiens OX=9606 GN=ERI1 PE=1 SV=3	40.064	349	NA	NA	NA	0	18.8501	18.031
Q8IWR0	ZC3H7A	Zinc finger CCCH domain-containing protein 7A OS=Homo sapiens OX=9606 GN=ZC3H7A PE=1 SV=1	110.538	971	NA	NA	NA	0	18.0046	19.3588
Q8N163	CCAR2	Cell cycle and apoptosis regulator protein 2 OS=Homo sapiens OX=9606 GN=CCAR2 PE=1 SV=2	102.902	923	NA	NA	NA	0	19.0136	17.125
Q8N5N7	MRPL50	39S ribosomal protein L50, mitochondrial OS=Homo sapiens OX=9606 GN=MRPL50 PE=1 SV=2	18.325	158	NA	NA	NA	0	17.7685	18.4155
Q8N684	CPSF7	Cleavage and polyadenylation specificity factor subunit 7 OS=Homo sapiens OX=9606 GN=CPSF7 PE=1 SV=1	52.05	471	NA	NA	NA	0	17.4594	18.5289
Q8N983	MRPL43	39S ribosomal protein L43, mitochondrial OS=Homo sapiens OX=9606 GN=MRPL43 PE=1 SV=1	23.431	215	NA	NA	NA	0	18.1319	18.3995
Q8NC42	RNF149	E3 ubiquitin-protein ligase RNF149 OS=Homo sapiens OX=9606 GN=RNF149 PE=2 SV=2	43.165	400	NA	NA	NA	0	18.8432	17.6601
Q8NC51	SERBP1	Plasminogen activator inhibitor 1 RNA-binding protein OS=Homo sapiens OX=9606 GN=SERBP1 PE=1 SV=2	44.965	408	NA	NA	NA	0	17.4246	19.1357
Q8NCA5	FAM98A	Protein FAM98A OS=Homo sapiens OX=9606 GN=FAM98A PE=1 SV=2	55.273	518	NA	NA	NA	0	19.3024	18.8577
Q8NDV7	TNRC6A	Trinucleotide repeat-containing gene 6A protein OS=Homo sapiens OX=9606 GN=TNRC6A PE=1 SV=2	210.297	1962	NA	NA	NA	0	17.643	18.3258
Q8NEM2	SHCBP1	SHC SH2 domain-binding protein 1 OS=Homo sapiens OX=9606 GN=SHCBP1 PE=1 SV=3	75.69	672	NA	NA	NA	0	18.595	18.2668
Q8NF37	LPCAT1	Lysophosphatidylcholine acyltransferase 1 OS=Homo sapiens OX=9606 GN=LPCAT1 PE=1 SV=2	59.151	534	NA	NA	NA	0	17.5573	18.226
Q8NF91	SYNE1	Nesprin-1 OS=Homo sapiens OX=9606 GN=SYNE1 PE=1 SV=4	1011.09	8797	NA	NA	NA	0	18.3861	19.5332
Q8NFJ5	GPRC5A	Retinoic acid-induced protein 3 OS=Homo sapiens OX=9606 GN=GPRC5A PE=1 SV=2	40.251	357	NA	NA	NA	0	17.9829	18.6125
Q8NFT8	DNER	Delta and Notch-like epidermal growth factor-related receptor OS=Homo sapiens OX=9606 GN=DNER PE=1 SV=1	78.475	737	NA	NA	NA	0	18.9794	18.7645
Q8NI27	THOC2	THO complex subunit 2 OS=Homo sapiens OX=9606 GN=THOC2 PE=1 SV=2	182.775	1593	NA	NA	NA	0	19.4655	16.9062
Q8TAE8	GADD45GIP1	Growth arrest and DNA damage-inducible proteins-interacting protein 1 OS=Homo sapiens OX=9606 GN=GADD45GIP1 PE=1 SV=1	25.384	222	NA	NA	NA	0	18.5528	18.2358
Q8TCC3	MRPL30	39S ribosomal protein L30, mitochondrial OS=Homo sapiens OX=9606 GN=MRPL30 PE=1 SV=1	18.546	161	NA	NA	NA	0	17.8556	17.7712
Q8TDD1	DDX54	ATP-dependent RNA helicase DDX54 OS=Homo sapiens OX=9606 GN=DDX54 PE=1 SV=2	98.595	881	NA	NA	NA	0	18.4372	19.8498
Q8WWM7	ATXN2L	Ataxin-2-like protein OS=Homo sapiens OX=9606 GN=ATXN2L PE=1 SV=2	113.374	1075	NA	NA	NA	0	19.2495	18.3137
Q8WWY3	PRPF31	U4/U6 small nuclear ribonucleoprotein Prp31 OS=Homo sapiens OX=9606 GN=PRPF31 PE=1 SV=2	55.456	499	NA	NA	NA	0	19.1494	19.0555
Q92499	DDX1	ATP-dependent RNA helicase DDX1 OS=Homo sapiens OX=9606 GN=DDX1 PE=1 SV=2	82.432	740	NA	NA	NA	0	19.1621	17.0586
Q92537	SUSD6	Sushi domain-containing protein 6 OS=Homo sapiens OX=9606 GN=SUSD6 PE=1 SV=1	32.09	303	NA	NA	NA	0	18.9432	19.534
Q92615	LARP4B	La-related protein 4B OS=Homo sapiens OX=9606 GN=LARP4B PE=1 SV=3	80.552	738	NA	NA	NA	0	17.6701	18.7535
Q92665	MRPS31	28S ribosomal protein S31, mitochondrial OS=Homo sapiens OX=9606 GN=MRPS31 PE=1 SV=3	45.318	395	NA	NA	NA	0	18.3335	19.0414
Q92804	TAF15	TATA-binding protein-associated factor 2N OS=Homo sapiens OX=9606 GN=TAF15 PE=1 SV=1	61.83	592	NA	NA	NA	0	18.7074	18.5771
Q969Q0	RPL36AL	60S ribosomal protein L36a-like OS=Homo sapiens OX=9606 GN=RPL36AL PE=1 SV=3	12.469	106	NA	NA	NA	0	18.1773	18.7664
Q96A35	MRPL24	39S ribosomal protein L24, mitochondrial OS=Homo sapiens OX=9606 GN=MRPL24 PE=1 SV=1	24.915	216	NA	NA	NA	0	18.3326	17.2633
Q96DH6	MSI2	RNA-binding protein Musashi homolog 2 OS=Homo sapiens OX=9606 GN=MSI2 PE=1 SV=1	35.197	328	NA	NA	NA	0	20.0832	19.2031
Q96DV4	MRPL38	39S ribosomal protein L38, mitochondrial OS=Homo sapiens OX=9606 GN=MRPL38 PE=1 SV=2	44.597	380	NA	NA	NA	0	18.0034	18.271
Q96DX4	RSPRY1	RING finger and SPRY domain-containing protein 1 OS=Homo sapiens OX=9606 GN=RSPRY1 PE=1 SV=1	64.18	576	NA	NA	NA	0	17.9318	17.8873
Q96E29	MTERF3	Transcription termination factor 3, mitochondrial OS=Homo sapiens OX=9606 GN=MTERF3 PE=1 SV=2	47.971	417	NA	NA	NA	0	18.1506	17.539
Q96E39	RBMXL1	RNA binding motif protein, X-linked-like-1 OS=Homo sapiens OX=9606 GN=RBMXL1 PE=1 SV=1	42.142	390	NA	NA	NA	0	18.0022	18.934
Q96EY1	DNAJA3	DnaJ homolog subfamily A member 3, mitochondrial OS=Homo sapiens OX=9606 GN=DNAJA3 PE=1 SV=2	52.489	480	NA	NA	NA	0	20.1031	16.7618
Q96EY7	PTCD3	Pentatricopeptide repeat domain-containing protein 3, mitochondrial OS=Homo sapiens OX=9606 GN=PTCD3 PE=1 SV=3	78.55	689	NA	NA	NA	0	19.4666	18.2172
Q96FV9	THOC1	THO complex subunit 1 OS=Homo sapiens OX=9606 GN=THOC1 PE=1 SV=1	75.666	657	NA	NA	NA	0	18.2409	18.6305
Q96GC5	MRPL48	39S ribosomal protein L48, mitochondrial OS=Homo sapiens OX=9606 GN=MRPL48 PE=1 SV=2	23.935	212	NA	NA	NA	0	18.8843	16.0899
Q96HQ2	CDKN2AIPNL	CDKN2AIP N-terminal-like protein OS=Homo sapiens OX=9606 GN=CDKN2AIPNL PE=1 SV=1	13.196	116	NA	NA	NA	0	18.8581	17.9823
Q96I25	RBM17	Splicing factor 45 OS=Homo sapiens OX=9606 GN=RBM17 PE=1 SV=1	44.962	401	NA	NA	NA	0	19.707	17.9992
Q96I51	RCC1L	RCC1-like G exchanging factor-like protein OS=Homo sapiens OX=9606 GN=RCC1L PE=1 SV=3	49.898	464	NA	NA	NA	0	19.5285	17.8953
Q96IY1	NSL1	Kinetochore-associated protein NSL1 homolog OS=Homo sapiens OX=9606 GN=NSL1 PE=1 SV=3	32.162	281	NA	NA	NA	0	17.796	17.9742
Q96J01	THOC3	THO complex subunit 3 OS=Homo sapiens OX=9606 GN=THOC3 PE=1 SV=1	38.772	351	NA	NA	NA	0	20.1087	18.1296
Q96J02	ITCH	E3 ubiquitin-protein ligase Itchy homolog OS=Homo sapiens OX=9606 GN=ITCH PE=1 SV=2	102.803	903	NA	NA	NA	0	19.3513	17.3246
Q96KR1	ZFR	Zinc finger RNA-binding protein OS=Homo sapiens OX=9606 GN=ZFR PE=1 SV=2	117.012	1074	NA	NA	NA	0	17.1241	16.227
Q96PK6	RBM14	RNA-binding protein 14 OS=Homo sapiens OX=9606 GN=RBM14 PE=1 SV=2	69.492	669	NA	NA	NA	0	17.5083	18.3931
Q96PM9	ZNF385A	Zinc finger protein 385A OS=Homo sapiens OX=9606 GN=ZNF385A PE=1 SV=2	40.454	386	NA	NA	NA	0	18.4781	19.4256
Q96QD8	SLC38A2	Sodium-coupled neutral amino acid transporter 2 OS=Homo sapiens OX=9606 GN=SLC38A2 PE=1 SV=2	56.026	506	NA	NA	NA	0	19.9549	18.7177
Q96QD9	FYTTD1	UAP56-interacting factor OS=Homo sapiens OX=9606 GN=FYTTD1 PE=1 SV=3	35.818	318	NA	NA	NA	0	17.797	18.2632
Q96QR8	PURB	Transcriptional activator protein Pur-beta OS=Homo sapiens OX=9606 GN=PURB PE=1 SV=3	33.241	312	NA	NA	NA	0	19.4769	18.2827
Q96RR1	TWNK	Twinkle mtDNA helicase OS=Homo sapiens OX=9606 GN=TWNK PE=1 SV=1	77.154	684	NA	NA	NA	0	18.586	16.6019
Q96SB4	SRPK1	SRSF protein kinase 1 OS=Homo sapiens OX=9606 GN=SRPK1 PE=1 SV=2	74.325	655	NA	NA	NA	0	17.5408	17.5178
Q96T37	RBM15	RNA-binding protein 15 OS=Homo sapiens OX=9606 GN=RBM15 PE=1 SV=2	107.189	977	NA	NA	NA	0	18.1131	17.5895
Q99436	PSMB7	Proteasome subunit beta type-7 OS=Homo sapiens OX=9606 GN=PSMB7 PE=1 SV=1	29.965	277	NA	NA	NA	0	18.7983	19.2533
Q99575	POP1	Ribonucleases P/MRP protein subunit POP1 OS=Homo sapiens OX=9606 GN=POP1 PE=1 SV=2	114.709	1024	NA	NA	NA	0	17.58	19.4311
Q99650	OSMR	Oncostatin-M-specific receptor subunit beta OS=Homo sapiens OX=9606 GN=OSMR PE=1 SV=1	110.509	979	NA	NA	NA	0	18.2244	18.3608
Q99700	ATXN2	Ataxin-2 OS=Homo sapiens OX=9606 GN=ATXN2 PE=1 SV=2	140.283	1313	NA	NA	NA	0	17.1743	17.8705
Q99714	HSD17B10	3-hydroxyacyl-CoA dehydrogenase type-2 OS=Homo sapiens OX=9606 GN=HSD17B10 PE=1 SV=3	26.923	261	NA	NA	NA	0	18.817	19.0021
Q9BQ39	DDX50	ATP-dependent RNA helicase DDX50 OS=Homo sapiens OX=9606 GN=DDX50 PE=1 SV=1	82.565	737	NA	NA	NA	0	19.0151	18.6801
Q9BQC6	MRPL57	Ribosomal protein 63, mitochondrial OS=Homo sapiens OX=9606 GN=MRPL57 PE=1 SV=1	12.266	102	NA	NA	NA	0	19.0785	18.9455
Q9BRJ2	MRPL45	39S ribosomal protein L45, mitochondrial OS=Homo sapiens OX=9606 GN=MRPL45 PE=1 SV=2	35.351	306	NA	NA	NA	0	18.1265	17.0585
Q9BRJ7	NUDT16L1	Tudor-interacting repair regulator protein OS=Homo sapiens OX=9606 GN=NUDT16L1 PE=1 SV=1	23.338	211	NA	NA	NA	0	18.4462	16.4908
Q9BSJ8	ESYT1	Extended synaptotagmin-1 OS=Homo sapiens OX=9606 GN=ESYT1 PE=1 SV=1	122.856	1104	NA	NA	NA	0	18.3016	17.3981
Q9BT67	NDFIP1	NEDD4 family-interacting protein 1 OS=Homo sapiens OX=9606 GN=NDFIP1 PE=1 SV=1	24.899	221	NA	NA	NA	0	19.9441	18.0659
Q9BTU6	PI4K2A	Phosphatidylinositol 4-kinase type 2-alpha OS=Homo sapiens OX=9606 GN=PI4K2A PE=1 SV=1	54.022	479	NA	NA	NA	0	18.9924	18.4139
Q9BUJ2	HNRNPUL1	Heterogeneous nuclear ribonucleoprotein U-like protein 1 OS=Homo sapiens OX=9606 GN=HNRNPUL1 PE=1 SV=2	95.739	856	NA	NA	NA	0	17.6082	16.8456
Q9BVK8	TMEM147	Transmembrane protein 147 OS=Homo sapiens OX=9606 GN=TMEM147 PE=1 SV=1	25.261	224	NA	NA	NA	0	19.2569	19.3456
Q9BVX2	TMEM106C	Transmembrane protein 106C OS=Homo sapiens OX=9606 GN=TMEM106C PE=1 SV=1	27.875	250	NA	NA	NA	0	17.8905	19.7154
Q9BW19	KIFC1	Kinesin-like protein KIFC1 OS=Homo sapiens OX=9606 GN=KIFC1 PE=1 SV=2	73.748	673	NA	NA	NA	0	18.3001	19.342
Q9BXP5	SRRT	Serrate RNA effector molecule homolog OS=Homo sapiens OX=9606 GN=SRRT PE=1 SV=1	100.666	876	NA	NA	NA	0	19.3739	18.2036
Q9BXS4	TMEM59	Transmembrane protein 59 OS=Homo sapiens OX=9606 GN=TMEM59 PE=1 SV=1	36.223	323	NA	NA	NA	0	19.0948	18.2266
Q9BY77	POLDIP3	Polymerase delta-interacting protein 3 OS=Homo sapiens OX=9606 GN=POLDIP3 PE=1 SV=2	46.089	421	NA	NA	NA	0	19.8973	18.6812
Q9BYC9	MRPL20	39S ribosomal protein L20, mitochondrial OS=Homo sapiens OX=9606 GN=MRPL20 PE=1 SV=1	17.443	149	NA	NA	NA	0	18.4974	18.4807
Q9BYD1	MRPL13	39S ribosomal protein L13, mitochondrial OS=Homo sapiens OX=9606 GN=MRPL13 PE=1 SV=1	20.692	178	NA	NA	NA	0	19.8776	19.037
Q9BYD3	MRPL4	39S ribosomal protein L4, mitochondrial OS=Homo sapiens OX=9606 GN=MRPL4 PE=1 SV=1	34.919	311	NA	NA	NA	0	19.5675	19.4928
Q9BYD6	MRPL1	39S ribosomal protein L1, mitochondrial OS=Homo sapiens OX=9606 GN=MRPL1 PE=1 SV=2	36.909	325	NA	NA	NA	0	17.3709	17.6699
Q9BYG3	NIFK	MKI67 FHA domain-interacting nucleolar phosphoprotein OS=Homo sapiens OX=9606 GN=NIFK PE=1 SV=1	34.222	293	NA	NA	NA	0	18.5647	19.0403
Q9BYJ9	YTHDF1	YTH domain-containing family protein 1 OS=Homo sapiens OX=9606 GN=YTHDF1 PE=1 SV=1	60.874	559	NA	NA	NA	0	19.9343	17.0063
Q9BYN8	MRPS26	28S ribosomal protein S26, mitochondrial OS=Homo sapiens OX=9606 GN=MRPS26 PE=1 SV=1	24.212	205	NA	NA	NA	0	17.8891	17.6704
Q9BZG1	RAB34	Ras-related protein Rab-34 OS=Homo sapiens OX=9606 GN=RAB34 PE=1 SV=1	29.044	259	NA	NA	NA	0	18.7454	17.5974
Q9BZI7	UPF3B	Regulator of nonsense transcripts 3B OS=Homo sapiens OX=9606 GN=UPF3B PE=1 SV=1	57.762	483	NA	NA	NA	0	18.704	19.1452
Q9H074	PAIP1	Polyadenylate-binding protein-interacting protein 1 OS=Homo sapiens OX=9606 GN=PAIP1 PE=1 SV=1	53.525	479	NA	NA	NA	0	18.5545	18.7634
Q9H079	KATNBL1	KATNB1-like protein 1 OS=Homo sapiens OX=9606 GN=KATNBL1 PE=1 SV=1	34.767	304	NA	NA	NA	0	18.8111	18.4017
Q9H0A0	NAT10	RNA cytidine acetyltransferase OS=Homo sapiens OX=9606 GN=NAT10 PE=1 SV=2	115.73	1025	NA	NA	NA	0	18.2287	18.3015
Q9H0D6	XRN2	5'-3' exoribonuclease 2 OS=Homo sapiens OX=9606 GN=XRN2 PE=1 SV=1	108.582	950	NA	NA	NA	0	18.0506	17.1663
Q9H0H5	RACGAP1	Rac GTPase-activating protein 1 OS=Homo sapiens OX=9606 GN=RACGAP1 PE=1 SV=1	71.027	632	NA	NA	NA	0	19.8887	18.2378
Q9H2U1	DHX36	ATP-dependent DNA/RNA helicase DHX36 OS=Homo sapiens OX=9606 GN=DHX36 PE=1 SV=2	114.76	1008	NA	NA	NA	0	17.3571	18.5457
Q9H2W6	MRPL46	39S ribosomal protein L46, mitochondrial OS=Homo sapiens OX=9606 GN=MRPL46 PE=1 SV=1	31.705	279	NA	NA	NA	0	19.0701	18.4695
Q9H307	PNN	Pinin OS=Homo sapiens OX=9606 GN=PNN PE=1 SV=5	81.628	717	NA	NA	NA	0	18.6601	17.7987
Q9H4L5	OSBPL3	Oxysterol-binding protein-related protein 3 OS=Homo sapiens OX=9606 GN=OSBPL3 PE=1 SV=1	101.224	887	NA	NA	NA	0	19.8894	17.6894
Q9H6S0	YTHDC2	3'-5' RNA helicase YTHDC2 OS=Homo sapiens OX=9606 GN=YTHDC2 PE=1 SV=2	160.248	1430	NA	NA	NA	0	17.9762	17.8673
Q9H7E2	TDRD3	Tudor domain-containing protein 3 OS=Homo sapiens OX=9606 GN=TDRD3 PE=1 SV=1	73.185	651	NA	NA	NA	0	19.1169	17.0016
Q9H9J2	MRPL44	39S ribosomal protein L44, mitochondrial OS=Homo sapiens OX=9606 GN=MRPL44 PE=1 SV=1	37.535	332	NA	NA	NA	0	19.1699	16.6138
Q9HCD5	NCOA5	Nuclear receptor coactivator 5 OS=Homo sapiens OX=9606 GN=NCOA5 PE=1 SV=2	65.536	579	NA	NA	NA	0	18.2111	18.0378
Q9HCE1	MOV10	Helicase MOV-10 OS=Homo sapiens OX=9606 GN=MOV10 PE=1 SV=2	113.671	1003	NA	NA	NA	0	16.8699	17.901
Q9NPE2	NGRN	Neugrin OS=Homo sapiens OX=9606 GN=NGRN PE=1 SV=2	32.408	291	NA	NA	NA	0	19.2015	19.403
Q9NRX2	MRPL17	39S ribosomal protein L17, mitochondrial OS=Homo sapiens OX=9606 GN=MRPL17 PE=1 SV=1	20.05	175	NA	NA	NA	0	17.9863	16.9362
Q9NUD5	ZCCHC3	Zinc finger CCHC domain-containing protein 3 OS=Homo sapiens OX=9606 GN=ZCCHC3 PE=1 SV=2	43.547	403	NA	NA	NA	0	18.0322	17.3766
Q9NUK0	MBNL3	Muscleblind-like protein 3 OS=Homo sapiens OX=9606 GN=MBNL3 PE=1 SV=2	38.532	354	NA	NA	NA	0	19.4551	18.3643
Q9NUL3	STAU2	Double-stranded RNA-binding protein Staufen homolog 2 OS=Homo sapiens OX=9606 GN=STAU2 PE=1 SV=2	62.608	570	NA	NA	NA	0	19.3211	19.2169
Q9NUL5	SHFL	Shiftless antiviral inhibitor of ribosomal frameshifting protein OS=Homo sapiens OX=9606 GN=SHFL PE=1 SV=2	33.11	291	NA	NA	NA	0	17.7392	19.5074
Q9NUL7	DDX28	Probable ATP-dependent RNA helicase DDX28 OS=Homo sapiens OX=9606 GN=DDX28 PE=1 SV=2	59.581	540	NA	NA	NA	0	19.8867	17.8144
Q9NVS2	MRPS18A	39S ribosomal protein S18a, mitochondrial OS=Homo sapiens OX=9606 GN=MRPS18A PE=1 SV=1	22.184	196	NA	NA	NA	0	18.3301	17.6011
Q9NWU5	MRPL22	39S ribosomal protein L22, mitochondrial OS=Homo sapiens OX=9606 GN=MRPL22 PE=1 SV=1	23.641	206	NA	NA	NA	0	18.2934	17.7859
Q9NYG2	ZDHHC3	Palmitoyltransferase ZDHHC3 OS=Homo sapiens OX=9606 GN=ZDHHC3 PE=1 SV=2	34.17	299	NA	NA	NA	0	18.9317	18.397
Q9NYK5	MRPL39	39S ribosomal protein L39, mitochondrial OS=Homo sapiens OX=9606 GN=MRPL39 PE=1 SV=3	38.712	338	NA	NA	NA	0	17.7374	18.0716
Q9NZB2	FAM120A	Constitutive coactivator of PPAR-gamma-like protein 1 OS=Homo sapiens OX=9606 GN=FAM120A PE=1 SV=2	121.888	1118	NA	NA	NA	0	18.6591	18.5095
Q9NZM1	MYOF	Myoferlin OS=Homo sapiens OX=9606 GN=MYOF PE=1 SV=1	234.709	2061	NA	NA	NA	0	18.7716	18.6811
Q9P015	MRPL15	39S ribosomal protein L15, mitochondrial OS=Homo sapiens OX=9606 GN=MRPL15 PE=1 SV=1	33.42	296	NA	NA	NA	0	18.7339	17.4306
Q9P0M9	MRPL27	39S ribosomal protein L27, mitochondrial OS=Homo sapiens OX=9606 GN=MRPL27 PE=1 SV=1	16.073	148	NA	NA	NA	0	19.5989	16.0323
Q9P258	RCC2	Protein RCC2 OS=Homo sapiens OX=9606 GN=RCC2 PE=1 SV=2	56.085	522	NA	NA	NA	0	16.6281	18.2301
Q9P2E9	RRBP1	Ribosome-binding protein 1 OS=Homo sapiens OX=9606 GN=RRBP1 PE=1 SV=5	152.456	1410	NA	NA	NA	0	19.0864	18.0083
Q9P2I0	CPSF2	Cleavage and polyadenylation specificity factor subunit 2 OS=Homo sapiens OX=9606 GN=CPSF2 PE=1 SV=2	88.487	782	NA	NA	NA	0	18.7394	19.4166
Q9UBB4	ATXN10	Ataxin-10 OS=Homo sapiens OX=9606 GN=ATXN10 PE=1 SV=1	53.489	475	NA	NA	NA	0	18.1464	19.0554
Q9UBB9	TFIP11	Tuftelin-interacting protein 11 OS=Homo sapiens OX=9606 GN=TFIP11 PE=1 SV=1	96.82	837	NA	NA	NA	0	19.7111	19.1102
Q9UHX1	PUF60	Poly(U)-binding-splicing factor PUF60 OS=Homo sapiens OX=9606 GN=PUF60 PE=1 SV=1	59.875	559	NA	NA	NA	0	18.4201	19.2028
Q9UKM9	RALY	RNA-binding protein Raly OS=Homo sapiens OX=9606 GN=RALY PE=1 SV=1	32.463	306	NA	NA	NA	0	19.9332	18.4971
Q9UKS6	PACSIN3	Protein kinase C and casein kinase substrate in neurons protein 3 OS=Homo sapiens OX=9606 GN=PACSIN3 PE=1 SV=2	48.487	424	NA	NA	NA	0	17.4782	18.9556
Q9UM47	NOTCH3	Neurogenic locus notch homolog protein 3 OS=Homo sapiens OX=9606 GN=NOTCH3 PE=1 SV=2	243.631	2321	NA	NA	NA	0	18.4124	19.0451
Q9UMX0	UBQLN1	Ubiquilin-1 OS=Homo sapiens OX=9606 GN=UBQLN1 PE=1 SV=2	62.519	589	NA	NA	NA	0	19.1409	17.6095
Q9UN81	L1RE1	LINE-1 retrotransposable element ORF1 protein OS=Homo sapiens OX=9606 GN=L1RE1 PE=1 SV=1	40.056	338	NA	NA	NA	0	17.8286	17.1729
Q9UN86	G3BP2	Ras GTPase-activating protein-binding protein 2 OS=Homo sapiens OX=9606 GN=G3BP2 PE=1 SV=2	54.121	482	NA	NA	NA	0	18.3267	18.7659
Q9UNX3	RPL26L1	60S ribosomal protein L26-like 1 OS=Homo sapiens OX=9606 GN=RPL26L1 PE=1 SV=1	17.256	145	NA	NA	NA	0	19.8505	17.9556
Q9UPY5	SLC7A11	Cystine/glutamate transporter OS=Homo sapiens OX=9606 GN=SLC7A11 PE=1 SV=1	55.423	501	NA	NA	NA	0	18.5596	18.6311
Q9Y262	EIF3L	Eukaryotic translation initiation factor 3 subunit L OS=Homo sapiens OX=9606 GN=EIF3L PE=1 SV=1	66.727	564	NA	NA	NA	0	20.0612	18.7536
Q9Y295	DRG1	Developmentally-regulated GTP-binding protein 1 OS=Homo sapiens OX=9606 GN=DRG1 PE=1 SV=1	40.542	367	NA	NA	NA	0	19.0524	17.5677
Q9Y2R5	MRPS17	28S ribosomal protein S17, mitochondrial OS=Homo sapiens OX=9606 GN=MRPS17 PE=1 SV=1	14.502	130	NA	NA	NA	0	18.4986	18.2664
Q9Y2R9	MRPS7	28S ribosomal protein S7, mitochondrial OS=Homo sapiens OX=9606 GN=MRPS7 PE=1 SV=2	28.134	242	NA	NA	NA	0	20.5776	17.4987
Q9Y2W1	THRAP3	Thyroid hormone receptor-associated protein 3 OS=Homo sapiens OX=9606 GN=THRAP3 PE=1 SV=2	108.666	955	NA	NA	NA	0	18.1247	19.5044
Q9Y2Z4	YARS2	Tyrosine--tRNA ligase, mitochondrial OS=Homo sapiens OX=9606 GN=YARS2 PE=1 SV=2	53.199	477	NA	NA	NA	0	17.8976	18.3081
Q9Y333	LSM2	U6 snRNA-associated Sm-like protein LSm2 OS=Homo sapiens OX=9606 GN=LSM2 PE=1 SV=1	10.835	95	NA	NA	NA	0	19.1165	19.4009
Q9Y399	MRPS2	28S ribosomal protein S2, mitochondrial OS=Homo sapiens OX=9606 GN=MRPS2 PE=1 SV=1	33.249	296	NA	NA	NA	0	18.9075	18.5701
Q9Y3B4	SF3B6	Splicing factor 3B subunit 6 OS=Homo sapiens OX=9606 GN=SF3B6 PE=1 SV=1	14.585	125	NA	NA	NA	0	19.9246	18.8386
Q9Y3B7	MRPL11	39S ribosomal protein L11, mitochondrial OS=Homo sapiens OX=9606 GN=MRPL11 PE=1 SV=1	20.683	192	NA	NA	NA	0	19.0622	17.5436
Q9Y3C6	PPIL1	Peptidyl-prolyl cis-trans isomerase-like 1 OS=Homo sapiens OX=9606 GN=PPIL1 PE=1 SV=1	18.237	166	NA	NA	NA	0	18.6861	17.2398
Q9Y3D5	MRPS18C	28S ribosomal protein S18c, mitochondrial OS=Homo sapiens OX=9606 GN=MRPS18C PE=1 SV=1	15.85	142	NA	NA	NA	0	18.3615	18.2897
Q9Y3D9	MRPS23	28S ribosomal protein S23, mitochondrial OS=Homo sapiens OX=9606 GN=MRPS23 PE=1 SV=2	21.771	190	NA	NA	NA	0	19.912	18.4449
Q9Y3Y2	CHTOP	Chromatin target of PRMT1 protein OS=Homo sapiens OX=9606 GN=CHTOP PE=1 SV=2	26.397	248	NA	NA	NA	0	17.1128	17.7255
Q9Y520	PRRC2C	Protein PRRC2C OS=Homo sapiens OX=9606 GN=PRRC2C PE=1 SV=4	316.911	2896	NA	NA	NA	0	18.8581	16.931
Q9Y5M8	SRPRB	Signal recognition particle receptor subunit beta OS=Homo sapiens OX=9606 GN=SRPRB PE=1 SV=3	29.702	271	NA	NA	NA	0	18.7785	19.54
Q9Y5S9	RBM8A	RNA-binding protein 8A OS=Homo sapiens OX=9606 GN=RBM8A PE=1 SV=1	19.889	174	NA	NA	NA	0	19.3857	18.7836
Q9Y676	MRPS18B	28S ribosomal protein S18b, mitochondrial OS=Homo sapiens OX=9606 GN=MRPS18B PE=1 SV=1	29.396	258	NA	NA	NA	0	17.6982	19.4306
Q9Y6G3	MRPL42	39S ribosomal protein L42, mitochondrial OS=Homo sapiens OX=9606 GN=MRPL42 PE=1 SV=1	16.661	142	NA	NA	NA	0	19.7077	17.7256
P62195	PSMC5	26S proteasome regulatory subunit 8 OS=Homo sapiens OX=9606 GN=PSMC5 PE=1 SV=1	45.626	406	1632.89	10.6732	+	1	27.9284	17.2551
P35998	PSMC2	26S proteasome regulatory subunit 7 OS=Homo sapiens OX=9606 GN=PSMC2 PE=1 SV=3	48.634	433	1474.44	10.526	+	1	27.6243	17.0983
P11532	DMD	Dystrophin OS=Homo sapiens OX=9606 GN=DMD PE=1 SV=3	426.75	3685	1379.41	10.4298	+	1	27.6907	17.2608
P17980	PSMC3	26S proteasome regulatory subunit 6A OS=Homo sapiens OX=9606 GN=PSMC3 PE=1 SV=3	49.204	439	1073.01	10.0674	+	1	27.8461	17.7787
Q8N3P4	VPS8	Vacuolar protein sorting-associated protein 8 homolog OS=Homo sapiens OX=9606 GN=VPS8 PE=1 SV=3	161.754	1428	922.896	9.85002	+	1	27.914	18.064
P33991	MCM4	DNA replication licensing factor MCM4 OS=Homo sapiens OX=9606 GN=MCM4 PE=1 SV=5	96.558	863	860.789	9.74952	+	1	26.3746	16.6251	1
Q8WTX9	ZDHHC1	Palmitoyltransferase ZDHHC1 OS=Homo sapiens OX=9606 GN=ZDHHC1 PE=1 SV=1	54.818	485	850.586	9.73231	+	1	28.0264	18.2941
P62333	PSMC6	26S proteasome regulatory subunit 10B OS=Homo sapiens OX=9606 GN=PSMC6 PE=1 SV=1	44.173	389	614.359	9.26294	+	1	26.7459	17.4829
O75832	PSMD10	26S proteasome non-ATPase regulatory subunit 10 OS=Homo sapiens OX=9606 GN=PSMD10 PE=1 SV=1	24.428	226	566.725	9.1465	+	1	26.5681	17.4216
Q07021	C1QBP	Complement component 1 Q subcomponent-binding protein, mitochondrial OS=Homo sapiens OX=9606 GN=C1QBP PE=1 SV=1	31.362	282	349.663	8.44982	+	2	29.7562	21.3064
P17066	HSPA6	Heat shock 70 kDa protein 6 OS=Homo sapiens OX=9606 GN=HSPA6 PE=1 SV=2	71.028	643	348.747	8.44604	+	1	26.7221	18.276
O00231	PSMD11	26S proteasome non-ATPase regulatory subunit 11 OS=Homo sapiens OX=9606 GN=PSMD11 PE=1 SV=3	47.464	422	328.554	8.35999	+	1	26.7056	18.3456
P40429	RPL13A	60S ribosomal protein L13a OS=Homo sapiens OX=9606 GN=RPL13A PE=1 SV=2	23.577	203	310.85	8.28007	+	1	24.9468	16.6667
P11940	PABPC1	Polyadenylate-binding protein 1 OS=Homo sapiens OX=9606 GN=PABPC1 PE=1 SV=2	70.671	636	278.229	8.12013	+	1	24.4654	16.3453
Q00839	HNRNPU	Heterogeneous nuclear ribonucleoprotein U OS=Homo sapiens OX=9606 GN=HNRNPU PE=1 SV=6	90.584	825	240.413	7.90937	+	1	25.7931	17.8837
Q8IV04	TBC1D10C	Carabin OS=Homo sapiens OX=9606 GN=TBC1D10C PE=1 SV=1	49.712	446	199.796	7.64238	+	1	26.1706	18.5283
P62424	RPL7A	60S ribosomal protein L7a OS=Homo sapiens OX=9606 GN=RPL7A PE=1 SV=2	29.996	266	199.387	7.63943	+	1	25.7435	18.104
P62263	RPS14	40S ribosomal protein S14 OS=Homo sapiens OX=9606 GN=RPS14 PE=1 SV=3	16.273	151	175.563	7.45585	+	1	25.1433	17.6875
P51665	PSMD7	26S proteasome non-ATPase regulatory subunit 7 OS=Homo sapiens OX=9606 GN=PSMD7 PE=1 SV=2	37.025	324	167.376	7.38695	+	1	25.7007	18.3137
Q96SI9	STRBP	Spermatid perinuclear RNA-binding protein OS=Homo sapiens OX=9606 GN=STRBP PE=1 SV=1	73.653	672	163.107	7.34967	+	1	25.5262	18.1765
P62750	RPL23A	60S ribosomal protein L23a OS=Homo sapiens OX=9606 GN=RPL23A PE=1 SV=1	17.695	156	159.758	7.31974	+	1	23.3697	16.05
P62191	PSMC1	26S proteasome regulatory subunit 4 OS=Homo sapiens OX=9606 GN=PSMC1 PE=1 SV=1	49.185	440	159.726	7.31946	+	1	26.4069	19.0875
P68371	TUBB4B	Tubulin beta-4B chain OS=Homo sapiens OX=9606 GN=TUBB4B PE=1 SV=1	49.831	445	142.936	7.15923	+	1	25.8781	18.7189
O00232	PSMD12	26S proteasome non-ATPase regulatory subunit 12 OS=Homo sapiens OX=9606 GN=PSMD12 PE=1 SV=3	52.904	456	139.788	7.12709	+	1	24.9461	17.8191
P62917	RPL8	60S ribosomal protein L8 OS=Homo sapiens OX=9606 GN=RPL8 PE=1 SV=2	28.025	257	135.432	7.08142	+	1	25.4287	18.3472
P61313	RPL15	60S ribosomal protein L15 OS=Homo sapiens OX=9606 GN=RPL15 PE=1 SV=2	24.146	204	127.391	6.99312	+	1	23.8667	16.8736
O43598	DNPH1	2'-deoxynucleoside 5'-phosphate N-hydrolase 1 OS=Homo sapiens OX=9606 GN=DNPH1 PE=1 SV=1	19.108	174	110.652	6.78989	+	1	24.9928	18.2029
O00487	PSMD14	26S proteasome non-ATPase regulatory subunit 14 OS=Homo sapiens OX=9606 GN=PSMD14 PE=1 SV=1	34.577	310	105.569	6.72204	+	1	24.2427	17.5207
P30050	RPL12	60S ribosomal protein L12 OS=Homo sapiens OX=9606 GN=RPL12 PE=1 SV=1	17.819	165	100.837	6.65587	+	1	25.7206	19.0647
P47914	RPL29	60S ribosomal protein L29 OS=Homo sapiens OX=9606 GN=RPL29 PE=1 SV=2	17.752	159	88.5227	6.46798	+	1	25.1372	18.6692
P61353	RPL27	60S ribosomal protein L27 OS=Homo sapiens OX=9606 GN=RPL27 PE=1 SV=2	15.798	136	86.8006	6.43963	+	1	24.0966	17.657
P42766	RPL35	60S ribosomal protein L35 OS=Homo sapiens OX=9606 GN=RPL35 PE=1 SV=2	14.551	123	85.6899	6.42105	+	1	25.1071	18.686
P48556	PSMD8	26S proteasome non-ATPase regulatory subunit 8 OS=Homo sapiens OX=9606 GN=PSMD8 PE=1 SV=2	39.612	350	81.257	6.34442	+	1	24.6266	18.2821
Q12906	ILF3	Interleukin enhancer-binding factor 3 OS=Homo sapiens OX=9606 GN=ILF3 PE=1 SV=3	95.338	894	79.564	6.31404	+	1	24.1757	17.8617
Q9UMS4	PRPF19	Pre-mRNA-processing factor 19 OS=Homo sapiens OX=9606 GN=PRPF19 PE=1 SV=1	55.181	504	78.1695	6.28853	+	1	23.9819	17.6934
P62854	RPS26	40S ribosomal protein S26 OS=Homo sapiens OX=9606 GN=RPS26 PE=1 SV=3	13.015	115	77.5842	6.27769	+	1	24.6215	18.3438
Q9UNM6	PSMD13	26S proteasome non-ATPase regulatory subunit 13 OS=Homo sapiens OX=9606 GN=PSMD13 PE=1 SV=2	42.945	376	74.7041	6.22312	+	1	24.398	18.1749
Q14444	CAPRIN1	Caprin-1 OS=Homo sapiens OX=9606 GN=CAPRIN1 PE=1 SV=2	78.366	709	74.2702	6.21471	+	1	23.35	17.1353
Q14764	MVP	Major vault protein OS=Homo sapiens OX=9606 GN=MVP PE=1 SV=4	99.327	893	70.8526	6.14675	+	1	24.5356	18.3888
Q92841	DDX17	Probable ATP-dependent RNA helicase DDX17 OS=Homo sapiens OX=9606 GN=DDX17 PE=1 SV=2	80.272	729	66.0088	6.04459	+	1	24.1354	18.0908
P67870	CSNK2B	Casein kinase II subunit beta OS=Homo sapiens OX=9606 GN=CSNK2B PE=1 SV=1	24.942	215	65.7154	6.03816	+	1	23.054	17.0158
O14818	PSMA7	Proteasome subunit alpha type-7 OS=Homo sapiens OX=9606 GN=PSMA7 PE=1 SV=1	27.887	248	65.5249	6.03397	+	1	23.3283	17.2943
O95816	BAG2	BAG family molecular chaperone regulator 2 OS=Homo sapiens OX=9606 GN=BAG2 PE=1 SV=1	23.772	211	64.8014	6.01795	+	2	26.9061	20.8881
P31431	SDC4	Syndecan-4 OS=Homo sapiens OX=9606 GN=SDC4 PE=1 SV=2	21.642	198	64.0199	6.00045	+	1	24.9661	18.9657
Q08378	GOLGA3	Golgin subfamily A member 3 OS=Homo sapiens OX=9606 GN=GOLGA3 PE=1 SV=2	167.355	1498	59.0376	5.88356	+	1	22.6287	16.7452
P10909	CLU	Clusterin OS=Homo sapiens OX=9606 GN=CLU PE=1 SV=1	52.495	449	57.7347	5.85137	+	1	22.825	16.9736
P27635	RPL10	60S ribosomal protein L10 OS=Homo sapiens OX=9606 GN=RPL10 PE=1 SV=5	24.577	214	57.5869	5.84767	+	1	25.1045	19.2568
P35052	GPC1	Glypican-1 OS=Homo sapiens OX=9606 GN=GPC1 PE=1 SV=2	61.68	558	53.9402	5.75329	+	1	23.4114	17.6582
P46778	RPL21	60S ribosomal protein L21 OS=Homo sapiens OX=9606 GN=RPL21 PE=1 SV=2	18.565	160	53.925	5.75288	+	1	23.8181	18.0652
Q99460	PSMD1	26S proteasome non-ATPase regulatory subunit 1 OS=Homo sapiens OX=9606 GN=PSMD1 PE=1 SV=2	105.836	953	53.0628	5.72963	+	1	25.7258	19.9962
P04196	HRG	Histidine-rich glycoprotein OS=Homo sapiens OX=9606 GN=HRG PE=1 SV=1	59.578	525	52.4903	5.71398	+	1	23.7576	18.0436
Q96QT4	TRPM7	Transient receptor potential cation channel subfamily M member 7 OS=Homo sapiens OX=9606 GN=TRPM7 PE=1 SV=1	212.697	1865	52.1169	5.70368	+	1	23.6241	17.9204
P16989	YBX3	Y-box-binding protein 3 OS=Homo sapiens OX=9606 GN=YBX3 PE=1 SV=4	40.09	372	51.6211	5.68989	+	1	23.2309	17.5411
Q6UVJ0	SASS6	Spindle assembly abnormal protein 6 homolog OS=Homo sapiens OX=9606 GN=SASS6 PE=1 SV=1	74.397	657	50.643	5.66229	+	1	23.0853	17.423
P62829	RPL23	60S ribosomal protein L23 OS=Homo sapiens OX=9606 GN=RPL23 PE=1 SV=1	14.865	140	50.3357	5.65351	+	1	24.601	18.9475
P62316	SNRPD2	Small nuclear ribonucleoprotein Sm D2 OS=Homo sapiens OX=9606 GN=SNRPD2 PE=1 SV=1	13.527	118	46.8236	5.54916	+	1	23.4616	17.9125
P37108	SRP14	Signal recognition particle 14 kDa protein OS=Homo sapiens OX=9606 GN=SRP14 PE=1 SV=2	14.57	136	46.1244	5.52746	+	1	23.2252	17.6978
O75569	PRKRA	Interferon-inducible double-stranded RNA-dependent protein kinase activator A OS=Homo sapiens OX=9606 GN=PRKRA PE=1 SV=1	34.404	313	45.9297	5.52136	+	1	24.2543	18.7329
Q9HAU5	UPF2	Regulator of nonsense transcripts 2 OS=Homo sapiens OX=9606 GN=UPF2 PE=1 SV=1	147.81	1272	45.1386	5.49629	+	1	24.0275	18.5312
P68366	TUBA4A	Tubulin alpha-4A chain OS=Homo sapiens OX=9606 GN=TUBA4A PE=1 SV=1	49.924	448	42.7174	5.41675	+	1	23.9427	18.526
Q9Y3U8	RPL36	60S ribosomal protein L36 OS=Homo sapiens OX=9606 GN=RPL36 PE=1 SV=3	12.254	105	41.5093	5.37536	+	1	23.9546	18.5792
Q15008	PSMD6	26S proteasome non-ATPase regulatory subunit 6 OS=Homo sapiens OX=9606 GN=PSMD6 PE=1 SV=1	45.531	389	40.889	5.35364	+	1	24.0183	18.6646
P54709	ATP1B3	Sodium/potassium-transporting ATPase subunit beta-3 OS=Homo sapiens OX=9606 GN=ATP1B3 PE=1 SV=1	31.513	279	36.9649	5.20808	+	1	22.0679	16.8598
P62937	PPIA	Peptidyl-prolyl cis-trans isomerase A OS=Homo sapiens OX=9606 GN=PPIA PE=1 SV=2	18.012	165	36.3723	5.18477	+	1	22.9813	17.7965
P49458	SRP9	Signal recognition particle 9 kDa protein OS=Homo sapiens OX=9606 GN=SRP9 PE=1 SV=2	10.112	86	36.0436	5.17167	+	1	23.1117	17.94
Q9BUQ8	DDX23	Probable ATP-dependent RNA helicase DDX23 OS=Homo sapiens OX=9606 GN=DDX23 PE=1 SV=3	95.583	820	33.8738	5.0821	+	1	24.3702	19.2881
P50914	RPL14	60S ribosomal protein L14 OS=Homo sapiens OX=9606 GN=RPL14 PE=1 SV=4	23.432	215	32.3546	5.0159	+	1	23.4112	18.3953
P18077	RPL35A	60S ribosomal protein L35a OS=Homo sapiens OX=9606 GN=RPL35A PE=1 SV=2	12.538	110	32.2614	5.01174	+	1	24.6035	19.5917
P62888	RPL30	60S ribosomal protein L30 OS=Homo sapiens OX=9606 GN=RPL30 PE=1 SV=2	12.784	115	31.397	4.97256	+	1	23.2135	18.2409
Q16401	PSMD5	26S proteasome non-ATPase regulatory subunit 5 OS=Homo sapiens OX=9606 GN=PSMD5 PE=1 SV=3	56.196	504	30.7446	4.94226	+	1	23.3901	18.4478
Q08J23	NSUN2	RNA cytosine C(5)-methyltransferase NSUN2 OS=Homo sapiens OX=9606 GN=NSUN2 PE=1 SV=2	86.471	767	29.8617	4.90022	+	1	23.2894	18.3892
P22695	UQCRC2	Cytochrome b-c1 complex subunit 2, mitochondrial OS=Homo sapiens OX=9606 GN=UQCRC2 PE=1 SV=3	48.443	453	26.2849	4.71616	+	1	22.8832	18.167
P16401	H1-5	Histone H1.5 OS=Homo sapiens OX=9606 GN=H1-5 PE=1 SV=3	22.58	226	25.4196	4.66787	+	1	22.879	18.2111
P62318	SNRPD3	Small nuclear ribonucleoprotein Sm D3 OS=Homo sapiens OX=9606 GN=SNRPD3 PE=1 SV=1	13.916	126	24.139	4.59329	+	1	22.1709	17.5776
Q9NYA4	MTMR4	Myotubularin-related protein 4 OS=Homo sapiens OX=9606 GN=MTMR4 PE=1 SV=2	133.353	1195	23.7773	4.57151	+	1	23.3819	18.8104	5
Q9Y265	RUVBL1	RuvB-like 1 OS=Homo sapiens OX=9606 GN=RUVBL1 PE=1 SV=1	50.228	456	23.5595	4.55824	+	1	23.1163	18.5581
Q9Y4G6	TLN2	Talin-2 OS=Homo sapiens OX=9606 GN=TLN2 PE=1 SV=4	271.613	2542	23.4766	4.55315	+	1	22.1133	17.5602
P61289	PSME3	Proteasome activator complex subunit 3 OS=Homo sapiens OX=9606 GN=PSME3 PE=1 SV=1	29.506	254	22.7518	4.50791	+	1	23.1767	18.6688
Q9NYY8	FASTKD2	FAST kinase domain-containing protein 2, mitochondrial OS=Homo sapiens OX=9606 GN=FASTKD2 PE=1 SV=1	81.463	710	22.2672	4.47685	+	1	21.7224	17.2455	2
P62266	RPS23	40S ribosomal protein S23 OS=Homo sapiens OX=9606 GN=RPS23 PE=1 SV=3	15.808	143	20.9942	4.39192	+	1	23.5417	19.1498
P62906	RPL10A	60S ribosomal protein L10a OS=Homo sapiens OX=9606 GN=RPL10A PE=1 SV=2	24.831	217	20.7459	4.37475	+	1	23.4157	19.041
P55036	PSMD4	26S proteasome non-ATPase regulatory subunit 4 OS=Homo sapiens OX=9606 GN=PSMD4 PE=1 SV=1	40.737	377	20.2207	4.33776	+	1	22.9981	18.6604
P39023	RPL3	60S ribosomal protein L3 OS=Homo sapiens OX=9606 GN=RPL3 PE=1 SV=2	46.109	403	18.2605	4.19066	+	2	24.5824	20.3917
P05388	RPLP0	60S acidic ribosomal protein P0 OS=Homo sapiens OX=9606 GN=RPLP0 PE=1 SV=1	34.274	317	18.232	4.1884	+	2	28.3229	24.1345
P05387	RPLP2	60S acidic ribosomal protein P2 OS=Homo sapiens OX=9606 GN=RPLP2 PE=1 SV=1	11.665	115	17.288	4.1117	+	2	26.1505	22.0388
Q9BQ67	GRWD1	Glutamate-rich WD repeat-containing protein 1 OS=Homo sapiens OX=9606 GN=GRWD1 PE=1 SV=1	49.419	446	17.1572	4.10074	+	1	23.0717	18.971
O43242	PSMD3	26S proteasome non-ATPase regulatory subunit 3 OS=Homo sapiens OX=9606 GN=PSMD3 PE=1 SV=2	60.978	534	16.9078	4.07962	+	1	22.8336	18.754
P15880	RPS2	40S ribosomal protein S2 OS=Homo sapiens OX=9606 GN=RPS2 PE=1 SV=2	31.324	293	16.1788	4.01603	+	2	25.4077	21.3916
P19338	NCL	Nucleolin OS=Homo sapiens OX=9606 GN=NCL PE=1 SV=3	76.614	710	16.0712	4.0064	+	2	25.0498	21.0434
P61326	MAGOH	Protein mago nashi homolog OS=Homo sapiens OX=9606 GN=MAGOH PE=1 SV=1	17.164	146	15.4141	3.94618	+	1	21.323	17.3768
P46783	RPS10	40S ribosomal protein S10 OS=Homo sapiens OX=9606 GN=RPS10 PE=1 SV=1	18.898	165	13.7366	3.77996	+	1	20.8752	17.0952
P36578	RPL4	60S ribosomal protein L4 OS=Homo sapiens OX=9606 GN=RPL4 PE=1 SV=5	47.697	427	13.6937	3.77544	+	2	25.7019	21.9265
P62241	RPS8	40S ribosomal protein S8 OS=Homo sapiens OX=9606 GN=RPS8 PE=1 SV=2	24.205	208	13.5614	3.76144	+	2	25.3079	21.5464
P16615	ATP2A2	Sarcoplasmic/endoplasmic reticulum calcium ATPase 2 OS=Homo sapiens OX=9606 GN=ATP2A2 PE=1 SV=1	114.757	1042	13.5476	3.75996	+	1	21.7698	18.0099
Q14498	RBM39	RNA-binding protein 39 OS=Homo sapiens OX=9606 GN=RBM39 PE=1 SV=2	59.38	530	13.4051	3.74471	+	1	21.647	17.9023
P62899	RPL31	60S ribosomal protein L31 OS=Homo sapiens OX=9606 GN=RPL31 PE=1 SV=1	14.463	125	13.1257	3.71433	+	2	24.8228	21.1085
Q15046	KARS1	Lysine--tRNA ligase OS=Homo sapiens OX=9606 GN=KARS1 PE=1 SV=3	68.048	597	12.0978	3.59667	+	1	21.1379	17.5412
O95373	IPO7	Importin-7 OS=Homo sapiens OX=9606 GN=IPO7 PE=1 SV=1	119.517	1038	11.8414	3.56577	+	1	21.9295	18.3638
Q14566	MCM6	DNA replication licensing factor MCM6 OS=Homo sapiens OX=9606 GN=MCM6 PE=1 SV=1	92.889	821	10.8517	3.43985	+	1	21.2329	17.7931
P31942	HNRNPH3	Heterogeneous nuclear ribonucleoprotein H3 OS=Homo sapiens OX=9606 GN=HNRNPH3 PE=1 SV=2	36.926	346	10.8396	3.43824	+	1	20.4921	17.0539
Q13501	SQSTM1	Sequestosome-1 OS=Homo sapiens OX=9606 GN=SQSTM1 PE=1 SV=1	47.687	440	10.7079	3.42061	+	2	22.6988	19.2782
P46777	RPL5	60S ribosomal protein L5 OS=Homo sapiens OX=9606 GN=RPL5 PE=1 SV=3	34.363	297	10.2074	3.35155	+	1	22.873	19.5215
P54136	RARS1	Arginine--tRNA ligase, cytoplasmic OS=Homo sapiens OX=9606 GN=RARS1 PE=1 SV=2	75.379	660	9.92892	3.31164	+	1	20.8023	17.4907
P52597	HNRNPF	Heterogeneous nuclear ribonucleoprotein F OS=Homo sapiens OX=9606 GN=HNRNPF PE=1 SV=3	45.672	415	9.60554	3.26387	+	2	24.0595	20.7957
P62753	RPS6	40S ribosomal protein S6 OS=Homo sapiens OX=9606 GN=RPS6 PE=1 SV=1	28.681	249	8.87087	3.14908	+	2	22.8214	19.6723
P78527	PRKDC	DNA-dependent protein kinase catalytic subunit OS=Homo sapiens OX=9606 GN=PRKDC PE=1 SV=3	469.089	4128	8.77121	3.13278	+	1	21.4533	18.3205
P62851	RPS25	40S ribosomal protein S25 OS=Homo sapiens OX=9606 GN=RPS25 PE=1 SV=1	13.742	125	8.50693	3.08864	+	1	20.6101	17.5215
P62995	TRA2B	Transformer-2 protein homolog beta OS=Homo sapiens OX=9606 GN=TRA2B PE=1 SV=1	33.666	288	8.26162	3.04642	+	1	21.7899	18.7435
P17812	CTPS1	CTP synthase 1 OS=Homo sapiens OX=9606 GN=CTPS1 PE=1 SV=2	66.69	591	7.99707	2.99947	+	1	20.7231	17.7236
Q9C0J8	WDR33	pre-mRNA 3' end processing protein WDR33 OS=Homo sapiens OX=9606 GN=WDR33 PE=1 SV=2	145.891	1336	7.88692	2.97946	+	1	18.6508	15.6714
Q15233	NONO	Non-POU domain-containing octamer-binding protein OS=Homo sapiens OX=9606 GN=NONO PE=1 SV=4	54.232	471	7.80532	2.96446	+	1	22.025	19.0606
P46779	RPL28	60S ribosomal protein L28 OS=Homo sapiens OX=9606 GN=RPL28 PE=1 SV=3	15.748	137	7.73367	2.95115	+	2	25.6719	22.7208
P08195	SLC3A2	4F2 cell-surface antigen heavy chain OS=Homo sapiens OX=9606 GN=SLC3A2 PE=1 SV=3	67.994	630	7.71409	2.9475	+	1	20.7459	17.7984
P0C0L4	C4A	Complement C4-A OS=Homo sapiens OX=9606 GN=C4A PE=1 SV=2	192.785	1744	7.60544	2.92703	+	2	24.657	21.73
P55072	VCP	Transitional endoplasmic reticulum ATPase OS=Homo sapiens OX=9606 GN=VCP PE=1 SV=4	89.322	806	7.56337	2.91903	+	1	21.8291	18.9101
P11142	HSPA8	Heat shock cognate 71 kDa protein OS=Homo sapiens OX=9606 GN=HSPA8 PE=1 SV=1	70.898	646	7.42077	2.89157	+	2	30.1868	27.2953
P31689	DNAJA1	DnaJ homolog subfamily A member 1 OS=Homo sapiens OX=9606 GN=DNAJA1 PE=1 SV=2	44.868	397	7.33975	2.87573	+	1	21.9741	19.0983
P33993	MCM7	DNA replication licensing factor MCM7 OS=Homo sapiens OX=9606 GN=MCM7 PE=1 SV=4	81.308	719	7.309	2.86967	+	1	21.5878	18.7182
Q9Y3F4	STRAP	Serine-threonine kinase receptor-associated protein OS=Homo sapiens OX=9606 GN=STRAP PE=1 SV=1	38.438	350	7.04312	2.81622	+	1	20.9548	18.1386
P05386	RPLP1	60S acidic ribosomal protein P1 OS=Homo sapiens OX=9606 GN=RPLP1 PE=1 SV=1	11.514	114	6.46566	2.6928	+	2	25.8204	23.1276
P61247	RPS3A	40S ribosomal protein S3a OS=Homo sapiens OX=9606 GN=RPS3A PE=1 SV=2	29.945	264	6.42044	2.68267	+	2	24.1009	21.4182
P62244	RPS15A	40S ribosomal protein S15a OS=Homo sapiens OX=9606 GN=RPS15A PE=1 SV=2	14.84	130	6.34966	2.66668	+	2	23.9186	21.2519
P55795	HNRNPH2	Heterogeneous nuclear ribonucleoprotein H2 OS=Homo sapiens OX=9606 GN=HNRNPH2 PE=1 SV=1	49.264	449	6.20164	2.63265	+	1	21.745	19.1123
Q96I24	FUBP3	Far upstream element-binding protein 3 OS=Homo sapiens OX=9606 GN=FUBP3 PE=1 SV=2	61.64	572	6.16652	2.62446	+	1	20.5642	17.9398
O43390	HNRNPR	Heterogeneous nuclear ribonucleoprotein R OS=Homo sapiens OX=9606 GN=HNRNPR PE=1 SV=1	70.943	633	6.14008	2.61826	+	1	20.853	18.2347
Q86TG7	PEG10	Retrotransposon-derived protein PEG10 OS=Homo sapiens OX=9606 GN=PEG10 PE=1 SV=2	80.173	708	5.88288	2.55652	+	1	20.2336	17.6771
Q07020	RPL18	60S ribosomal protein L18 OS=Homo sapiens OX=9606 GN=RPL18 PE=1 SV=2	21.634	188	5.67328	2.50418	+	2	24.7853	22.2811
Q99729	HNRNPAB	Heterogeneous nuclear ribonucleoprotein A/B OS=Homo sapiens OX=9606 GN=HNRNPAB PE=1 SV=2	36.225	332	5.4691	2.4513	+	1	21.6496	19.1983
Q9BYD2	MRPL9	39S ribosomal protein L9, mitochondrial OS=Homo sapiens OX=9606 GN=MRPL9 PE=1 SV=2	30.243	267	5.44397	2.44466	+	1	22.3322	19.8876
P43243	MATR3	Matrin-3 OS=Homo sapiens OX=9606 GN=MATR3 PE=1 SV=2	94.623	847	5.39774	2.43235	+	2	20.9918	18.5594
O60506	SYNCRIP	Heterogeneous nuclear ribonucleoprotein Q OS=Homo sapiens OX=9606 GN=SYNCRIP PE=1 SV=2	69.603	623	5.3731	2.42576	+	2	19.6215	17.1958
P01857	IGHG1	Immunoglobulin heavy constant gamma 1 OS=Homo sapiens OX=9606 GN=IGHG1 PE=1 SV=1	36.106	330	5.36003	2.42224	+	2	33.3215	30.8992
P60842	EIF4A1	Eukaryotic initiation factor 4A-I OS=Homo sapiens OX=9606 GN=EIF4A1 PE=1 SV=1	46.154	406	5.3276	2.41349	+	2	25.2939	22.8804
Q02878	RPL6	60S ribosomal protein L6 OS=Homo sapiens OX=9606 GN=RPL6 PE=1 SV=3	32.728	288	5.26243	2.39573	+	2	24.0835	21.6878
O00571	DDX3X	ATP-dependent RNA helicase DDX3X OS=Homo sapiens OX=9606 GN=DDX3X PE=1 SV=3	73.243	662	5.20131	2.37887	+	2	23.6186	21.2398
P01031	C5	Complement C5 OS=Homo sapiens OX=9606 GN=C5 PE=1 SV=4	188.305	1676	5.18331	2.37387	+	1	20.4046	18.0307
Q9NZI8	IGF2BP1	Insulin-like growth factor 2 mRNA-binding protein 1 OS=Homo sapiens OX=9606 GN=IGF2BP1 PE=1 SV=2	63.481	577	5.09382	2.34875	+	1	21.2069	18.8582
P0DMV9	HSPA1B	Heat shock 70 kDa protein 1B OS=Homo sapiens OX=9606 GN=HSPA1B PE=1 SV=1	70.052	641	5.01767	2.32702	+	2	27.7951	25.4681
P62913	RPL11	60S ribosomal protein L11 OS=Homo sapiens OX=9606 GN=RPL11 PE=1 SV=2	20.252	178	4.92536	2.30023	+	2	25.0801	22.7799
Q13200	PSMD2	26S proteasome non-ATPase regulatory subunit 2 OS=Homo sapiens OX=9606 GN=PSMD2 PE=1 SV=3	100.2	908	4.87914	2.28663	+	2	27.5988	25.3121
P02786	TFRC	Transferrin receptor protein 1 OS=Homo sapiens OX=9606 GN=TFRC PE=1 SV=2	84.871	760	4.84061	2.27519	+	1	20.7528	18.4776
Q9Y2Q9	MRPS28	28S ribosomal protein S28, mitochondrial OS=Homo sapiens OX=9606 GN=MRPS28 PE=1 SV=1	20.843	187	4.77288	2.25486	+	1	20.6912	18.4364
Q8WUH6	TMEM263	Transmembrane protein 263 OS=Homo sapiens OX=9606 GN=TMEM263 PE=1 SV=1	11.748	116	4.76541	2.2526	+	2	27.551	25.2984
P23396	RPS3	40S ribosomal protein S3 OS=Homo sapiens OX=9606 GN=RPS3 PE=1 SV=2	26.688	243	4.71612	2.2376	+	2	26.0739	23.8363
Q71RC2	LARP4	La-related protein 4 OS=Homo sapiens OX=9606 GN=LARP4 PE=1 SV=3	80.596	724	4.64841	2.21674	+	1	20.4344	18.2177
P11021	HSPA5	Endoplasmic reticulum chaperone BiP OS=Homo sapiens OX=9606 GN=HSPA5 PE=1 SV=2	72.333	654	4.55966	2.18893	+	2	29.928	27.7391
P26373	RPL13	60S ribosomal protein L13 OS=Homo sapiens OX=9606 GN=RPL13 PE=1 SV=4	24.261	211	4.51177	2.17369	+	2	24.9554	22.7817
Q13405	MRPL49	39S ribosomal protein L49, mitochondrial OS=Homo sapiens OX=9606 GN=MRPL49 PE=1 SV=1	19.198	166	4.51025	2.17321	+	1	20.1328	17.9596
P62701	RPS4X	40S ribosomal protein S4, X isoform OS=Homo sapiens OX=9606 GN=RPS4X PE=1 SV=2	29.598	263	4.48966	2.16661	+	2	25.8152	23.6486
Q92522	H1-10	Histone H1.10 OS=Homo sapiens OX=9606 GN=H1-10 PE=1 SV=1	22.487	213	4.40943	2.14059	+	1	22.0265	19.8859
Q13148	TARDBP	TAR DNA-binding protein 43 OS=Homo sapiens OX=9606 GN=TARDBP PE=1 SV=1	44.74	414	4.38382	2.13219	+	1	19.7553	17.6231
P62847	RPS24	40S ribosomal protein S24 OS=Homo sapiens OX=9606 GN=RPS24 PE=1 SV=1	15.423	133	4.36941	2.12744	+	2	23.5545	21.4271
P10321	HLA-C	HLA class I histocompatibility antigen, C alpha chain OS=Homo sapiens OX=9606 GN=HLA-C PE=1 SV=3	40.649	366	4.32752	2.11354	+	1	21.2197	19.1062
P23246	SFPQ	Splicing factor, proline- and glutamine-rich OS=Homo sapiens OX=9606 GN=SFPQ PE=1 SV=2	76.149	707	4.26591	2.09285	+	1	20.6155	18.5226
P52292	KPNA2	Importin subunit alpha-1 OS=Homo sapiens OX=9606 GN=KPNA2 PE=1 SV=1	57.862	529	4.15224	2.05389	+	1	19.8342	17.7803
P15328	FOLR1	Folate receptor alpha OS=Homo sapiens OX=9606 GN=FOLR1 PE=1 SV=3	29.819	257	4.12021	2.04272	+	1	19.747	17.7043
P49411	TUFM	Elongation factor Tu, mitochondrial OS=Homo sapiens OX=9606 GN=TUFM PE=1 SV=2	49.542	452	4.04735	2.01698	+	2	25.0746	23.0576
Q9NR30	DDX21	Nucleolar RNA helicase 2 OS=Homo sapiens OX=9606 GN=DDX21 PE=1 SV=5	87.344	783	3.83928	1.94084	+	2	21.8936	19.9528
P83111	LACTB	Serine beta-lactamase-like protein LACTB, mitochondrial OS=Homo sapiens OX=9606 GN=LACTB PE=1 SV=2	60.694	547	3.79916	1.92568	+	1	19.7408	17.8151
P38646	HSPA9	Stress-70 protein, mitochondrial OS=Homo sapiens OX=9606 GN=HSPA9 PE=1 SV=2	73.681	679	3.78785	1.92138	+	2	30.7878	28.8664
O75643	SNRNP200	U5 small nuclear ribonucleoprotein 200 kDa helicase OS=Homo sapiens OX=9606 GN=SNRNP200 PE=1 SV=2	244.508	2136	3.74544	1.90514	+	1	20.1294	18.2243
O14980	XPO1	Exportin-1 OS=Homo sapiens OX=9606 GN=XPO1 PE=1 SV=1	123.386	1071	3.73165	1.89981	+	2	21.7168	19.817
B9A064	IGLL5	Immunoglobulin lambda-like polypeptide 5 OS=Homo sapiens OX=9606 GN=IGLL5 PE=2 SV=2	23.063	214	3.64452	1.86573	+	2	26.9496	25.0839
P62280	RPS11	40S ribosomal protein S11 OS=Homo sapiens OX=9606 GN=RPS11 PE=1 SV=3	18.431	158	3.49757	1.80635	+	2	23.2037	21.3974
P09237	MMP7	Matrilysin OS=Homo sapiens OX=9606 GN=MMP7 PE=1 SV=1	29.677	267	3.44227	1.78336	+	2	25.3262	23.5429
P62987	UBA52	Ubiquitin-60S ribosomal protein L40 OS=Homo sapiens OX=9606 GN=UBA52 PE=1 SV=2	14.728	128	3.35167	1.74488	+	2	31.0066	29.2618
P52272	HNRNPM	Heterogeneous nuclear ribonucleoprotein M OS=Homo sapiens OX=9606 GN=HNRNPM PE=1 SV=3	77.516	730	3.35054	1.74439	+	2	24.6008	22.8564
P22061	PCMT1	Protein-L-isoaspartate(D-aspartate) O-methyltransferase OS=Homo sapiens OX=9606 GN=PCMT1 PE=1 SV=4	24.636	227	3.27863	1.71309	+	2	28.3512	26.6381
Q7L2E3	DHX30	ATP-dependent RNA helicase DHX30 OS=Homo sapiens OX=9606 GN=DHX30 PE=1 SV=1	133.938	1194	3.24897	1.69998	+	1	18.855	17.1551
P61978	HNRNPK	Heterogeneous nuclear ribonucleoprotein K OS=Homo sapiens OX=9606 GN=HNRNPK PE=1 SV=1	50.976	463	3.20729	1.68135	+	2	24.5825	22.9012
Q9BQE3	TUBA1C	Tubulin alpha-1C chain OS=Homo sapiens OX=9606 GN=TUBA1C PE=1 SV=1	49.895	449	3.20457	1.68013	+	2	29.2405	27.5604
P35030	PRSS3	Trypsin-3 OS=Homo sapiens OX=9606 GN=PRSS3 PE=1 SV=2	32.529	304	3.20359	1.67969	+	2	27.3689	25.6893
Q9Y3I0	RTCB	RNA-splicing ligase RtcB homolog OS=Homo sapiens OX=9606 GN=RTCB PE=1 SV=1	55.21	505	3.1826	1.67021	+	1	18.5679	16.8977
Q12905	ILF2	Interleukin enhancer-binding factor 2 OS=Homo sapiens OX=9606 GN=ILF2 PE=1 SV=2	43.062	390	3.1383	1.64998	+	2	22.1904	20.5404
Q92552	MRPS27	28S ribosomal protein S27, mitochondrial OS=Homo sapiens OX=9606 GN=MRPS27 PE=1 SV=3	47.611	414	3.11092	1.63734	+	1	21.2243	19.5869
P62249	RPS16	40S ribosomal protein S16 OS=Homo sapiens OX=9606 GN=RPS16 PE=1 SV=2	16.445	146	3.08029	1.62307	+	2	24.4164	22.7933
P31943	HNRNPH1	Heterogeneous nuclear ribonucleoprotein H OS=Homo sapiens OX=9606 GN=HNRNPH1 PE=1 SV=4	49.229	449	3.04552	1.60669	+	2	26.3174	24.7107
Q13151	HNRNPA0	Heterogeneous nuclear ribonucleoprotein A0 OS=Homo sapiens OX=9606 GN=HNRNPA0 PE=1 SV=1	30.841	305	3.03213	1.60033	+	1	20.4001	18.7998
Q9UBX3	SLC25A10	Mitochondrial dicarboxylate carrier OS=Homo sapiens OX=9606 GN=SLC25A10 PE=1 SV=2	31.282	287	2.99727	1.58365	+	1	20.1877	18.6041
P07437	TUBB	Tubulin beta chain OS=Homo sapiens OX=9606 GN=TUBB PE=1 SV=2	49.671	444	2.94785	1.55966	+	2	28.6342	27.0745
Q9BQG0	MYBBP1A	Myb-binding protein 1A OS=Homo sapiens OX=9606 GN=MYBBP1A PE=1 SV=2	148.855	1328	2.93877	1.55521	+	1	20.4322	18.877
Q15427	SF3B4	Splicing factor 3B subunit 4 OS=Homo sapiens OX=9606 GN=SF3B4 PE=1 SV=1	44.386	424	2.87095	1.52153	+	2	21.7605	20.239
Q9BVP2	GNL3	Guanine nucleotide-binding protein-like 3 OS=Homo sapiens OX=9606 GN=GNL3 PE=1 SV=2	61.993	549	2.85971	1.51587	+	2	20.0461	18.5302
P06576	ATP5F1B	ATP synthase subunit beta, mitochondrial OS=Homo sapiens OX=9606 GN=ATP5F1B PE=1 SV=3	56.56	529	2.73324	1.45061	+	2	24.7438	23.2932
P62857	RPS28	40S ribosomal protein S28 OS=Homo sapiens OX=9606 GN=RPS28 PE=1 SV=1	7.841	69	2.64004	1.40056	+	2	23.2624	21.8619
P18124	RPL7	60S ribosomal protein L7 OS=Homo sapiens OX=9606 GN=RPL7 PE=1 SV=1	29.226	248	2.62909	1.39456	+	2	25.1176	23.7231
P17844	DDX5	Probable ATP-dependent RNA helicase DDX5 OS=Homo sapiens OX=9606 GN=DDX5 PE=1 SV=1	69.148	614	2.62255	1.39097	+	2	19.9567	18.5658
P62269	RPS18	40S ribosomal protein S18 OS=Homo sapiens OX=9606 GN=RPS18 PE=1 SV=3	17.719	152	2.5641	1.35845	+	2	24.9994	23.641
O43809	NUDT21	Cleavage and polyadenylation specificity factor subunit 5 OS=Homo sapiens OX=9606 GN=NUDT21 PE=1 SV=1	26.227	227	2.48684	1.31431	+	1	20.4882	19.1739
Q5JTH9	RRP12	RRP12-like protein OS=Homo sapiens OX=9606 GN=RRP12 PE=1 SV=2	143.702	1297	2.43497	1.2839	+	1	19.4414	18.1575
P04350	TUBB4A	Tubulin beta-4A chain OS=Homo sapiens OX=9606 GN=TUBB4A PE=1 SV=2	49.586	444	2.42286	1.27671	+	2	22.3483	21.0716
Q13283	G3BP1	Ras GTPase-activating protein-binding protein 1 OS=Homo sapiens OX=9606 GN=G3BP1 PE=1 SV=1	52.164	466	2.41407	1.27147	+	1	19.6093	18.3378
P26368	U2AF2	Splicing factor U2AF 65 kDa subunit OS=Homo sapiens OX=9606 GN=U2AF2 PE=1 SV=4	53.501	475	2.38675	1.25505	+	1	20.098	18.843
P31327	CPS1	Carbamoyl-phosphate synthase [ammonia], mitochondrial OS=Homo sapiens OX=9606 GN=CPS1 PE=1 SV=2	164.939	1500	2.37837	1.24997	+	2	24.8667	23.6167
P38919	EIF4A3	Eukaryotic initiation factor 4A-III OS=Homo sapiens OX=9606 GN=EIF4A3 PE=1 SV=4	46.871	411	2.34849	1.23173	+	1	19.2563	18.0246
P83731	RPL24	60S ribosomal protein L24 OS=Homo sapiens OX=9606 GN=RPL24 PE=1 SV=1	17.779	157	2.287	1.19346	+	2	22.6063	21.4129
Q6P2Q9	PRPF8	Pre-mRNA-processing-splicing factor 8 OS=Homo sapiens OX=9606 GN=PRPF8 PE=1 SV=2	273.6	2335	2.27179	1.18383	+	2	20.4086	19.2248
P08670	VIM	Vimentin OS=Homo sapiens OX=9606 GN=VIM PE=1 SV=4	53.652	466	2.24964	1.16969	+	2	29.9506	28.7809
P05141	SLC25A5	ADP/ATP translocase 2 OS=Homo sapiens OX=9606 GN=SLC25A5 PE=1 SV=7	32.852	298	2.22116	1.15131	+	2	26.5547	25.4034
Q15029	EFTUD2	116 kDa U5 small nuclear ribonucleoprotein component OS=Homo sapiens OX=9606 GN=EFTUD2 PE=1 SV=1	109.436	972	2.22088	1.15113	+	2	18.9097	17.7586
Q09161	NCBP1	Nuclear cap-binding protein subunit 1 OS=Homo sapiens OX=9606 GN=NCBP1 PE=1 SV=1	91.839	790	2.11748	1.08235	+	1	20.4927	19.4103
P05455	SSB	Lupus La protein OS=Homo sapiens OX=9606 GN=SSB PE=1 SV=2	46.837	408	2.11283	1.07917	+	2	19.0661	17.9869
Q8WXX5	DNAJC9	DnaJ homolog subfamily C member 9 OS=Homo sapiens OX=9606 GN=DNAJC9 PE=1 SV=1	29.91	260	2.0771	1.05457	+	2	21.9211	20.8665
P61513	RPL37A	60S ribosomal protein L37a OS=Homo sapiens OX=9606 GN=RPL37A PE=1 SV=2	10.275	92	2.07236	1.05127	+	2	21.9111	20.8598
P19525	EIF2AK2	Interferon-induced, double-stranded RNA-activated protein kinase OS=Homo sapiens OX=9606 GN=EIF2AK2 PE=1 SV=2	62.094	551	2.05086	1.03623	+	2	19.5017	18.4655
P84098	RPL19	60S ribosomal protein L19 OS=Homo sapiens OX=9606 GN=RPL19 PE=1 SV=1	23.466	196	2.03905	1.02789	+	2	25.0775	24.0496
P62081	RPS7	40S ribosomal protein S7 OS=Homo sapiens OX=9606 GN=RPS7 PE=1 SV=1	22.127	194	2.02083	1.01495	+	2	22.9721	21.9572
P78371	CCT2	T-complex protein 1 subunit beta OS=Homo sapiens OX=9606 GN=CCT2 PE=1 SV=4	57.488	535	1.96794	0.976688	+	1	20.5478	19.5711
P08238	HSP90AB1	Heat shock protein HSP 90-beta OS=Homo sapiens OX=9606 GN=HSP90AB1 PE=1 SV=4	83.264	724	1.95887	0.970021	+	2	23.6667	22.6966
P84090	ERH	Enhancer of rudimentary homolog OS=Homo sapiens OX=9606 GN=ERH PE=1 SV=1	12.259	104	1.94704	0.961284	+	2	24.4722	23.5109
Q5UIP0	RIF1	Telomere-associated protein RIF1 OS=Homo sapiens OX=9606 GN=RIF1 PE=1 SV=2	274.466	2472	1.93134	0.949601	+	1	19.7446	18.795
P06748	NPM1	Nucleophosmin OS=Homo sapiens OX=9606 GN=NPM1 PE=1 SV=2	32.575	294	1.92679	0.946198	+	2	25.0102	24.064
Q6IQ26	DENND5A	DENN domain-containing protein 5A OS=Homo sapiens OX=9606 GN=DENND5A PE=1 SV=2	147.096	1287	1.91228	0.935293	+	2	25.5323	24.597
P82933	MRPS9	28S ribosomal protein S9, mitochondrial OS=Homo sapiens OX=9606 GN=MRPS9 PE=1 SV=2	45.835	396	1.84404	0.882872	+	1	20.4407	19.5578
O43143	DHX15	ATP-dependent RNA helicase DHX15 OS=Homo sapiens OX=9606 GN=DHX15 PE=1 SV=2	90.933	795	1.82635	0.868965	+	2	18.8424	17.9734
P04899	GNAI2	Guanine nucleotide-binding protein G(i) subunit alpha-2 OS=Homo sapiens OX=9606 GN=GNAI2 PE=1 SV=3	40.451	355	1.82452	0.867517	+	1	19.0818	18.2142
P05783	KRT18	Keratin, type I cytoskeletal 18 OS=Homo sapiens OX=9606 GN=KRT18 PE=1 SV=2	48.058	430	1.80571	0.852564	+	2	29.0278	28.1752
P51991	HNRNPA3	Heterogeneous nuclear ribonucleoprotein A3 OS=Homo sapiens OX=9606 GN=HNRNPA3 PE=1 SV=2	39.595	378	1.75709	0.813185	+	2	20.3094	19.4962
P62820	RAB1A	Ras-related protein Rab-1A OS=Homo sapiens OX=9606 GN=RAB1A PE=1 SV=3	22.678	205	1.74448	0.802796	+	2	23.2593	22.4565
Q0VGL1	LAMTOR4	Ragulator complex protein LAMTOR4 OS=Homo sapiens OX=9606 GN=LAMTOR4 PE=1 SV=1	10.741	99	1.72594	0.787385	+	2	28.0032	27.2159
P23528	CFL1	Cofilin-1 OS=Homo sapiens OX=9606 GN=CFL1 PE=1 SV=3	18.502	166	1.69432	0.760703	+	2	20.4881	19.7274
P00966	ASS1	Argininosuccinate synthase OS=Homo sapiens OX=9606 GN=ASS1 PE=1 SV=2	46.53	412	1.6391	0.712903	+	2	24.5213	23.8084
P63244	RACK1	Receptor of activated protein C kinase 1 OS=Homo sapiens OX=9606 GN=RACK1 PE=1 SV=3	35.077	317	1.61756	0.693822	+	2	24.0638	23.37
P07910	HNRNPC	Heterogeneous nuclear ribonucleoproteins C1/C2 OS=Homo sapiens OX=9606 GN=HNRNPC PE=1 SV=4	33.67	306	1.61304	0.689779	+	2	22.4708	21.781
Q9UBF2	COPG2	Coatomer subunit gamma-2 OS=Homo sapiens OX=9606 GN=COPG2 PE=1 SV=1	97.622	871	1.60788	0.685155	+	2	18.8196	18.1344
P16403	H1-2	Histone H1.2 OS=Homo sapiens OX=9606 GN=H1-2 PE=1 SV=2	21.365	213	1.58364	0.66324	+	2	24.1637	23.5005
P28799	GRN	Progranulin OS=Homo sapiens OX=9606 GN=GRN PE=1 SV=2	63.544	593	1.58285	0.662523	+	2	26.5543	25.8918
P62314	SNRPD1	Small nuclear ribonucleoprotein Sm D1 OS=Homo sapiens OX=9606 GN=SNRPD1 PE=1 SV=1	13.282	119	1.5816	0.661384	+	1	19.8885	19.2271
P05549	TFAP2A	Transcription factor AP-2-alpha OS=Homo sapiens OX=9606 GN=TFAP2A PE=1 SV=1	48.062	437	1.57886	0.658879	+	1	19.7073	19.0484
P63261	ACTG1	Actin, cytoplasmic 2 OS=Homo sapiens OX=9606 GN=ACTG1 PE=1 SV=1	41.793	375	1.51184	0.596305	+	2	30.3724	29.7761
P63104	YWHAZ	14-3-3 protein zeta/delta OS=Homo sapiens OX=9606 GN=YWHAZ PE=1 SV=1	27.745	245	1.51143	0.595911	+	2	21.7219	21.126
Q08211	DHX9	ATP-dependent RNA helicase A OS=Homo sapiens OX=9606 GN=DHX9 PE=1 SV=4	140.958	1270	1.49834	0.583366		2	23.4798	22.8964
P25705	ATP5F1A	ATP synthase subunit alpha, mitochondrial OS=Homo sapiens OX=9606 GN=ATP5F1A PE=1 SV=1	59.751	553	1.45566	0.541676		2	25.2888	24.7471
P62277	RPS13	40S ribosomal protein S13 OS=Homo sapiens OX=9606 GN=RPS13 PE=1 SV=2	17.222	151	1.44608	0.53215		2	24.767	24.2348
P04844	RPN2	Dolichyl-diphosphooligosaccharide--protein glycosyltransferase subunit 2 OS=Homo sapiens OX=9606 GN=RPN2 PE=1 SV=3	69.284	631	1.44078	0.526846		2	21.3345	20.8077
P43686	PSMC4	26S proteasome regulatory subunit 6B OS=Homo sapiens OX=9606 GN=PSMC4 PE=1 SV=2	47.366	418	1.43061	0.516629		2	28.2309	27.7142
P09651	HNRNPA1	Heterogeneous nuclear ribonucleoprotein A1 OS=Homo sapiens OX=9606 GN=HNRNPA1 PE=1 SV=5	38.747	372	1.41092	0.496636		2	20.9685	20.4719
Q13185	CBX3	Chromobox protein homolog 3 OS=Homo sapiens OX=9606 GN=CBX3 PE=1 SV=4	20.811	183	1.37023	0.454423		2	24.0038	23.5493
P06493	CDK1	Cyclin-dependent kinase 1 OS=Homo sapiens OX=9606 GN=CDK1 PE=1 SV=3	34.095	297	1.32415	0.405064		2	22.4878	22.0827
Q8N257	H2BU1	Histone H2B type 3-B OS=Homo sapiens OX=9606 GN=H2BU1 PE=1 SV=3	13.908	126	1.32009	0.400631		2	21.4374	21.0368
P0DP25	CALM3	Calmodulin-3 OS=Homo sapiens OX=9606 GN=CALM3 PE=1 SV=1	16.838	149	1.26291	0.336753		2	24.9582	24.6215
P32969	RPL9	60S ribosomal protein L9 OS=Homo sapiens OX=9606 GN=RPL9 PE=1 SV=1	21.863	192	1.2547	0.327343		2	21.5837	21.2563
Q15149	PLEC	Plectin OS=Homo sapiens OX=9606 GN=PLEC PE=1 SV=3	531.791	4684	1.23958	0.309856		2	20.6603	20.3505
O75531	BANF1	Barrier-to-autointegration factor OS=Homo sapiens OX=9606 GN=BANF1 PE=1 SV=1	10.059	89	1.22747	0.295685		2	25.7564	25.4607
P68104	EEF1A1	Elongation factor 1-alpha 1 OS=Homo sapiens OX=9606 GN=EEF1A1 PE=1 SV=1	50.141	462	1.20753	0.272064		2	26.9085	26.6364
P01241	GH1	Somatotropin OS=Homo sapiens OX=9606 GN=GH1 PE=1 SV=2	24.847	217	1.17625	0.234196		2	26.5583	26.3241
P82650	MRPS22	28S ribosomal protein S22, mitochondrial OS=Homo sapiens OX=9606 GN=MRPS22 PE=1 SV=1	41.28	360	1.15155	0.203573		1	20.4642	20.2607
Q86X55	CARM1	Histone-arginine methyltransferase CARM1 OS=Homo sapiens OX=9606 GN=CARM1 PE=1 SV=3	65.854	608	1.12811	0.173913		1	18.7863	18.6124
P53675	CLTCL1	Clathrin heavy chain 2 OS=Homo sapiens OX=9606 GN=CLTCL1 PE=1 SV=2	187.03	1640	1.11228	0.153524		2	20.2225	20.0689
Q96KA5	CLPTM1L	Cleft lip and palate transmembrane protein 1-like protein OS=Homo sapiens OX=9606 GN=CLPTM1L PE=1 SV=1	62.229	538	1.10397	0.142704		1	18.7928	18.6501
P62304	SNRPE	Small nuclear ribonucleoprotein E OS=Homo sapiens OX=9606 GN=SNRPE PE=1 SV=1	10.804	92	1.07079	0.0986696		2	21.6929	21.5942
Q9Y337	KLK5	Kallikrein-5 OS=Homo sapiens OX=9606 GN=KLK5 PE=1 SV=3	32.02	293	1.05688	0.0798082		2	23.5103	23.4305
Q8NE86	MCU	Calcium uniporter protein, mitochondrial OS=Homo sapiens OX=9606 GN=MCU PE=1 SV=1	39.867	351	1.02383	0.0339715		1	18.6605	18.6266
Q99878	H2AC14	Histone H2A type 1-J OS=Homo sapiens OX=9606 GN=H2AC14 PE=1 SV=3	13.936	128	0.973032	-0.0394407		2	25.5829	25.6224
Q9Y6M1	IGF2BP2	Insulin-like growth factor 2 mRNA-binding protein 2 OS=Homo sapiens OX=9606 GN=IGF2BP2 PE=1 SV=2	66.121	599	0.958056	-0.0618184		2	19.6246	19.6864
Q6NZI2	CAVIN1	Caveolae-associated protein 1 OS=Homo sapiens OX=9606 GN=CAVIN1 PE=1 SV=1	43.476	390	0.925801	-0.111225		1	19.5996	19.7108
P12814	ACTN1	Alpha-actinin-1 OS=Homo sapiens OX=9606 GN=ACTN1 PE=1 SV=2	103.058	892	0.921728	-0.117586		2	23.3115	23.4291
Q15369	ELOC	Elongin-C OS=Homo sapiens OX=9606 GN=ELOC PE=1 SV=1	12.473	112	0.89887	-0.153816		2	22.8595	23.0133
Q9NVP1	DDX18	ATP-dependent RNA helicase DDX18 OS=Homo sapiens OX=9606 GN=DDX18 PE=1 SV=2	75.407	670	0.89507	-0.159928		1	18.8311	18.991
P12273	PIP	Prolactin-inducible protein OS=Homo sapiens OX=9606 GN=PIP PE=1 SV=1	16.572	146	0.892107	-0.164712		2	23.5974	23.7621
P26599	PTBP1	Polypyrimidine tract-binding protein 1 OS=Homo sapiens OX=9606 GN=PTBP1 PE=1 SV=1	57.221	531	0.890543	-0.167243		2	21.4351	21.6024
P26196	DDX6	Probable ATP-dependent RNA helicase DDX6 OS=Homo sapiens OX=9606 GN=DDX6 PE=1 SV=2	54.417	483	0.868138	-0.204004		1	18.5353	18.7394
P04406	GAPDH	Glyceraldehyde-3-phosphate dehydrogenase OS=Homo sapiens OX=9606 GN=GAPDH PE=1 SV=3	36.053	335	0.853258	-0.228946		2	28.2508	28.4797
P19474	TRIM21	E3 ubiquitin-protein ligase TRIM21 OS=Homo sapiens OX=9606 GN=TRIM21 PE=1 SV=1	54.17	475	0.839844	-0.251807		2	25.175	25.4268
Q13310	PABPC4	Polyadenylate-binding protein 4 OS=Homo sapiens OX=9606 GN=PABPC4 PE=1 SV=1	70.783	644	0.82163	-0.283438		2	19.4479	19.7314
P51571	SSR4	Translocon-associated protein subunit delta OS=Homo sapiens OX=9606 GN=SSR4 PE=1 SV=1	18.999	173	0.8215	-0.283667		2	21.7256	22.0093
P04792	HSPB1	Heat shock protein beta-1 OS=Homo sapiens OX=9606 GN=HSPB1 PE=1 SV=2	22.783	205	0.790583	-0.339011		2	25.4283	25.7673
P22626	HNRNPA2B1	Heterogeneous nuclear ribonucleoproteins A2/B1 OS=Homo sapiens OX=9606 GN=HNRNPA2B1 PE=1 SV=2	37.43	353	0.783096	-0.352739		2	23.0215	23.3742
P62805	H4C1	Histone H4 OS=Homo sapiens OX=9606 GN=H4C1 PE=1 SV=2	11.367	103	0.746699	-0.421401		2	26.389	26.8104
Q9UI30	TRMT112	Multifunctional methyltransferase subunit TRM112-like protein OS=Homo sapiens OX=9606 GN=TRMT112 PE=1 SV=1	14.199	125	0.708163	-0.497847		1	18.4361	18.9339
Q92900	UPF1	Regulator of nonsense transcripts 1 OS=Homo sapiens OX=9606 GN=UPF1 PE=1 SV=2	124.345	1129	0.695053	-0.524806		2	19.9857	20.5105
Q86W42	THOC6	THO complex subunit 6 homolog OS=Homo sapiens OX=9606 GN=THOC6 PE=1 SV=1	37.535	341	0.689618	-0.53613		1	18.6367	19.1729
Q9Y224	RTRAF	RNA transcription, translation and transport factor protein OS=Homo sapiens OX=9606 GN=RTRAF PE=1 SV=1	28.068	244	0.673238	-0.570811		1	18.7641	19.3349
P18085	ARF4	ADP-ribosylation factor 4 OS=Homo sapiens OX=9606 GN=ARF4 PE=1 SV=3	20.511	180	0.632718	-0.660365	-	2	21.8645	22.5248
P52907	CAPZA1	F-actin-capping protein subunit alpha-1 OS=Homo sapiens OX=9606 GN=CAPZA1 PE=1 SV=3	32.923	286	0.629409	-0.66793	-	2	23.0952	23.7631
P60174	TPI1	Triosephosphate isomerase OS=Homo sapiens OX=9606 GN=TPI1 PE=1 SV=4	26.669	249	0.619821	-0.690077	-	2	21.9098	22.5999
P60660	MYL6	Myosin light polypeptide 6 OS=Homo sapiens OX=9606 GN=MYL6 PE=1 SV=2	16.93	151	0.616927	-0.696829	-	2	24.8993	25.5962
P62826	RAN	GTP-binding nuclear protein Ran OS=Homo sapiens OX=9606 GN=RAN PE=1 SV=3	24.423	216	0.591215	-0.758245	-	2	22.1236	22.8819
P28066	PSMA5	Proteasome subunit alpha type-5 OS=Homo sapiens OX=9606 GN=PSMA5 PE=1 SV=3	26.411	241	0.591196	-0.758292	-	2	23.4929	24.2512
P0DP09	IGKV1-13	Immunoglobulin kappa variable 1-13 OS=Homo sapiens OX=9606 GN=IGKV1-13 PE=3 SV=1	12.569	117	0.587231	-0.768	-	2	23.8933	24.6613
P31025	LCN1	Lipocalin-1 OS=Homo sapiens OX=9606 GN=LCN1 PE=1 SV=1	19.25	176	0.577982	-0.790903	-	2	24.4906	25.2815
Q9BQ75	CMSS1	Protein CMSS1 OS=Homo sapiens OX=9606 GN=CMSS1 PE=1 SV=2	31.884	279	0.574138	-0.80053	-	1	19.1897	19.9902
P10515	DLAT	Dihydrolipoyllysine-residue acetyltransferase component of pyruvate dehydrogenase complex, mitochondrial OS=Homo sapiens OX=9606 GN=DLAT PE=1 SV=3	68.997	647	0.549377	-0.864132	-	2	20.2348	21.0989
O75592	MYCBP2	E3 ubiquitin-protein ligase MYCBP2 OS=Homo sapiens OX=9606 GN=MYCBP2 PE=1 SV=4	513.636	4678	0.541938	-0.8838	-	1	18.9212	19.805
P56537	EIF6	Eukaryotic translation initiation factor 6 OS=Homo sapiens OX=9606 GN=EIF6 PE=1 SV=1	26.599	245	0.528624	-0.919685	-	2	23.1887	24.1084
Q96CW1	AP2M1	AP-2 complex subunit mu OS=Homo sapiens OX=9606 GN=AP2M1 PE=1 SV=2	49.655	435	0.4911	-1.02591	-	2	21.8603	22.8862
P02788	LTF	Lactotransferrin OS=Homo sapiens OX=9606 GN=LTF PE=1 SV=6	78.182	710	0.462689	-1.11188	-	2	22.7395	23.8514
P10599	TXN	Thioredoxin OS=Homo sapiens OX=9606 GN=TXN PE=1 SV=3	11.738	105	0.445902	-1.1652	-	2	23.7222	24.8874
P10746	UROS	Uroporphyrinogen-III synthase OS=Homo sapiens OX=9606 GN=UROS PE=1 SV=1	28.628	265	0.441624	-1.17911	-	2	23.0296	24.2087
P84103	SRSF3	Serine/arginine-rich splicing factor 3 OS=Homo sapiens OX=9606 GN=SRSF3 PE=1 SV=1	19.33	164	0.430335	-1.21647	-	1	19.4296	20.6461
Q06830	PRDX1	Peroxiredoxin-1 OS=Homo sapiens OX=9606 GN=PRDX1 PE=1 SV=1	22.11	199	0.428134	-1.22386	-	2	25.7634	26.9873
P14618	PKM	Pyruvate kinase PKM OS=Homo sapiens OX=9606 GN=PKM PE=1 SV=4	57.937	531	0.42192	-1.24496	-	2	22.9165	24.1615
O00425	IGF2BP3	Insulin-like growth factor 2 mRNA-binding protein 3 OS=Homo sapiens OX=9606 GN=IGF2BP3 PE=1 SV=2	63.705	579	0.348291	-1.52163	-	1	17.0874	18.6091
P61026	RAB10	Ras-related protein Rab-10 OS=Homo sapiens OX=9606 GN=RAB10 PE=1 SV=1	22.541	200	0.333319	-1.58502	-	1	18.9398	20.5249
Q07955	SRSF1	Serine/arginine-rich splicing factor 1 OS=Homo sapiens OX=9606 GN=SRSF1 PE=1 SV=2	27.745	248	0.310892	-1.68551	-	1	18.4601	20.1456
P0DUB6	AMY1A	Alpha-amylase 1A OS=Homo sapiens OX=9606 GN=AMY1A PE=1 SV=1	57.768	511	0.307426	-1.70169	-	1	18.8814	20.5831
P07355	ANXA2	Annexin A2 OS=Homo sapiens OX=9606 GN=ANXA2 PE=1 SV=2	38.604	339	0.301997	-1.72739	-	2	26.1546	27.882
P25787	PSMA2	Proteasome subunit alpha type-2 OS=Homo sapiens OX=9606 GN=PSMA2 PE=1 SV=2	25.899	234	0.285281	-1.80954	-	2	21.3037	23.1132
P81605	DCD	Dermcidin OS=Homo sapiens OX=9606 GN=DCD PE=1 SV=2	11.284	110	0.260785	-1.93907	-	2	25.1563	27.0954
P01594	IGKV1-33	Immunoglobulin kappa variable 1-33 OS=Homo sapiens OX=9606 GN=IGKV1-33 PE=1 SV=2	12.848	117	0.259598	-1.94565	-	2	22.2786	24.2242
P19105	MYL12A	Myosin regulatory light chain 12A OS=Homo sapiens OX=9606 GN=MYL12A PE=1 SV=2	19.794	171	0.244234	-2.03367	-	2	22.8301	24.8638
P17931	LGALS3	Galectin-3 OS=Homo sapiens OX=9606 GN=LGALS3 PE=1 SV=5	26.152	250	0.210928	-2.24518	-	1	20.2227	22.4679
O75955	FLOT1	Flotillin-1 OS=Homo sapiens OX=9606 GN=FLOT1 PE=1 SV=3	47.355	427	0.206746	-2.27407	-	1	17.9621	20.2362
P29401	TKT	Transketolase OS=Homo sapiens OX=9606 GN=TKT PE=1 SV=3	67.878	623	0.202831	-2.30165	-	1	19.7915	22.0932
Q9BYJ1	ALOXE3	Hydroperoxide isomerase ALOXE3 OS=Homo sapiens OX=9606 GN=ALOXE3 PE=1 SV=1	80.543	711	0.1984	-2.33352	-	1	18.9377	21.2712
Q01469	FABP5	Fatty acid-binding protein 5 OS=Homo sapiens OX=9606 GN=FABP5 PE=1 SV=3	15.164	135	0.196612	-2.34658	-	2	24.8661	27.2127
P35579	MYH9	Myosin-9 OS=Homo sapiens OX=9606 GN=MYH9 PE=1 SV=4	226.532	1960	0.190102	-2.39515	-	2	24.0357	26.4308
Q15393	SF3B3	Splicing factor 3B subunit 3 OS=Homo sapiens OX=9606 GN=SF3B3 PE=1 SV=4	135.577	1217	0.19007	-2.39539	-	1	17.393	19.7884
P11279	LAMP1	Lysosome-associated membrane glycoprotein 1 OS=Homo sapiens OX=9606 GN=LAMP1 PE=1 SV=3	44.882	417	0.184306	-2.43982	-	1	18.8152	21.255
Q10570	CPSF1	Cleavage and polyadenylation specificity factor subunit 1 OS=Homo sapiens OX=9606 GN=CPSF1 PE=1 SV=2	160.884	1443	0.179591	-2.47722	-	1	19.1508	21.6281
P13639	EEF2	Elongation factor 2 OS=Homo sapiens OX=9606 GN=EEF2 PE=1 SV=4	95.338	858	0.179358	-2.47908	-	2	21.0145	23.4936
P23526	AHCY	Adenosylhomocysteinase OS=Homo sapiens OX=9606 GN=AHCY PE=1 SV=4	47.716	432	0.170327	-2.55362	-	1	19.2309	21.7845
Q09666	AHNAK	Neuroblast differentiation-associated protein AHNAK OS=Homo sapiens OX=9606 GN=AHNAK PE=1 SV=2	629.101	5890	0.167072	-2.58146	-	1	19.5928	22.1742
P07814	EPRS1	Bifunctional glutamate/proline--tRNA ligase OS=Homo sapiens OX=9606 GN=EPRS1 PE=1 SV=5	170.591	1512	0.156011	-2.68028	-	1	17.8467	20.527
Q9BVK6	TMED9	Transmembrane emp24 domain-containing protein 9 OS=Homo sapiens OX=9606 GN=TMED9 PE=1 SV=2	27.277	235	0.146598	-2.77007	-	1	19.0705	21.8406
P61626	LYZ	Lysozyme C OS=Homo sapiens OX=9606 GN=LYZ PE=1 SV=1	16.537	148	0.14015	-2.83496	-	2	24.6829	27.5179
Q99459	CDC5L	Cell division cycle 5-like protein OS=Homo sapiens OX=9606 GN=CDC5L PE=1 SV=2	92.251	802	0.136226	-2.87592	-	1	17.7315	20.6074
P46776	RPL27A	60S ribosomal protein L27a OS=Homo sapiens OX=9606 GN=RPL27A PE=1 SV=2	16.561	148	0.126556	-2.98216	-	1	18.9371	21.9192
A2NJV5	IGKV2-29	Immunoglobulin kappa variable 2-29 OS=Homo sapiens OX=9606 GN=IGKV2-29 PE=3 SV=2	13.085	120	0.122625	-3.02767	-	1	18.5581	21.5858
P07384	CAPN1	Calpain-1 catalytic subunit OS=Homo sapiens OX=9606 GN=CAPN1 PE=1 SV=1	81.89	714	0.105892	-3.23933	-	1	18.1242	21.3636
P30086	PEBP1	Phosphatidylethanolamine-binding protein 1 OS=Homo sapiens OX=9606 GN=PEBP1 PE=1 SV=3	21.057	187	0.10306	-3.27844	-	1	18.3354	21.6139
Q53RT3	ASPRV1	Retroviral-like aspartic protease 1 OS=Homo sapiens OX=9606 GN=ASPRV1 PE=1 SV=1	36.991	343	0.0985081	-3.34361	-	1	18.6554	21.999
Q9H1E1	RNASE7	Ribonuclease 7 OS=Homo sapiens OX=9606 GN=RNASE7 PE=1 SV=2	17.419	156	0.0869426	-3.52379	-	1	19.1608	22.6846
Q9NZH8	IL36G	Interleukin-36 gamma OS=Homo sapiens OX=9606 GN=IL36G PE=1 SV=1	18.721	169	0.0834512	-3.58292	-	1	19.0339	22.6168
O75556	SCGB2A1	Mammaglobin-B OS=Homo sapiens OX=9606 GN=SCGB2A1 PE=1 SV=1	10.884	95	0.0819457	-3.60919	-	1	18.6895	22.2987
O14732	IMPA2	Inositol monophosphatase 2 OS=Homo sapiens OX=9606 GN=IMPA2 PE=1 SV=1	31.321	288	0.0723152	-3.78956	-	1	18.0024	21.7919
P14735	IDE	Insulin-degrading enzyme OS=Homo sapiens OX=9606 GN=IDE PE=1 SV=4	117.969	1019	0.0692917	-3.85117	-	1	19.3417	23.1929
Q9HCY8	S100A14	Protein S100-A14 OS=Homo sapiens OX=9606 GN=S100A14 PE=1 SV=1	11.662	104	0.0646147	-3.95199	-	1	19.1626	23.1146
A8K2U0	A2ML1	Alpha-2-macroglobulin-like protein 1 OS=Homo sapiens OX=9606 GN=A2ML1 PE=1 SV=3	161.107	1454	0.0619871	-4.01189	-	1	18.4589	22.4708
Q14254	FLOT2	Flotillin-2 OS=Homo sapiens OX=9606 GN=FLOT2 PE=1 SV=2	47.064	428	0.0614814	-4.02371	-	1	18.6559	22.6796
P01833	PIGR	Polymeric immunoglobulin receptor OS=Homo sapiens OX=9606 GN=PIGR PE=1 SV=4	83.284	764	0.0610302	-4.03433	-	1	17.9802	22.0145
P01876	IGHA1	Immunoglobulin heavy constant alpha 1 OS=Homo sapiens OX=9606 GN=IGHA1 PE=1 SV=2	37.655	353	0.0553266	-4.17588	-	1	19.6237	23.7996
P51116	FXR2	Fragile X mental retardation syndrome-related protein 2 OS=Homo sapiens OX=9606 GN=FXR2 PE=1 SV=2	74.223	673	0.0530093	-4.23761	-	1	18.2272	22.4649
Q9UKV8	AGO2	Protein argonaute-2 OS=Homo sapiens OX=9606 GN=AGO2 PE=1 SV=3	97.208	859	0.0505765	-4.30539	-	1	18.5681	22.8735
P06703	S100A6	Protein S100-A6 OS=Homo sapiens OX=9606 GN=S100A6 PE=1 SV=1	10.18	90	0.0487782	-4.35762	-	1	18.2291	22.5867
P01036	CST4	Cystatin-S OS=Homo sapiens OX=9606 GN=CST4 PE=1 SV=3	16.214	141	0.0463993	-4.42975	-	1	17.2642	21.694
P07339	CTSD	Cathepsin D OS=Homo sapiens OX=9606 GN=CTSD PE=1 SV=1	44.552	412	0.0459062	-4.44517	-	1	18.4662	22.9114
P25788	PSMA3	Proteasome subunit alpha type-3 OS=Homo sapiens OX=9606 GN=PSMA3 PE=1 SV=2	28.433	255	0.0457419	-4.45034	-	1	18.0799	22.5302
P58107	EPPK1	Epiplakin OS=Homo sapiens OX=9606 GN=EPPK1 PE=1 SV=3	555.658	5088	0.04543	-4.46021	-	1	18.7403	23.2005
P50395	GDI2	Rab GDP dissociation inhibitor beta OS=Homo sapiens OX=9606 GN=GDI2 PE=1 SV=2	50.663	445	0.0454212	-4.46049	-	1	19.5123	23.9728
P00558	PGK1	Phosphoglycerate kinase 1 OS=Homo sapiens OX=9606 GN=PGK1 PE=1 SV=3	44.615	417	0.0442741	-4.49739	-	1	17.3541	21.8515
P60866	RPS20	40S ribosomal protein S20 OS=Homo sapiens OX=9606 GN=RPS20 PE=1 SV=1	13.373	119	0.0438179	-4.51234	-	1	18.1409	22.6532
P68133	ACTA1	Actin, alpha skeletal muscle OS=Homo sapiens OX=9606 GN=ACTA1 PE=1 SV=1	42.051	377	0.0428732	-4.54378	-	1	19.0662	23.61
Q6PKG0	LARP1	La-related protein 1 OS=Homo sapiens OX=9606 GN=LARP1 PE=1 SV=2	123.51	1096	0.0425731	-4.55392	-	1	18.343	22.8969
P34896	SHMT1	Serine hydroxymethyltransferase, cytosolic OS=Homo sapiens OX=9606 GN=SHMT1 PE=1 SV=1	53.083	483	0.0425341	-4.55524	-	1	18.4993	23.0545
P21796	VDAC1	Voltage-dependent anion-selective channel protein 1 OS=Homo sapiens OX=9606 GN=VDAC1 PE=1 SV=2	30.773	283	0.0419533	-4.57507	-	1	17.6535	22.2286
P01834	IGKC	Immunoglobulin kappa constant OS=Homo sapiens OX=9606 GN=IGKC PE=1 SV=2	11.765	107	0.040779	-4.61603	-	1	18.0481	22.6641
P46781	RPS9	40S ribosomal protein S9 OS=Homo sapiens OX=9606 GN=RPS9 PE=1 SV=3	22.591	194	0.0387535	-4.68953	-	1	18.7339	23.4234
P29508	SERPINB3	Serpin B3 OS=Homo sapiens OX=9606 GN=SERPINB3 PE=1 SV=2	44.565	390	0.0387141	-4.691	-	1	18.7758	23.4668
P10619	CTSA	Lysosomal protective protein OS=Homo sapiens OX=9606 GN=CTSA PE=1 SV=2	54.466	480	0.0374789	-4.73778	-	1	16.5735	21.3113
Q6P4A8	PLBD1	Phospholipase B-like 1 OS=Homo sapiens OX=9606 GN=PLBD1 PE=1 SV=2	63.255	553	0.0366745	-4.76908	-	1	17.3474	22.1165
P00533	EGFR	Epidermal growth factor receptor OS=Homo sapiens OX=9606 GN=EGFR PE=1 SV=2	134.277	1210	0.0351716	-4.82945	-	1	19.3523	24.1817
Q96FX8	PERP	p53 apoptosis effector related to PMP-22 OS=Homo sapiens OX=9606 GN=PERP PE=1 SV=1	21.386	193	0.0350683	-4.83369	-	1	17.8581	22.6917
P49189	ALDH9A1	4-trimethylaminobutyraldehyde dehydrogenase OS=Homo sapiens OX=9606 GN=ALDH9A1 PE=1 SV=3	53.802	494	0.0348316	-4.84346	-	1	18.0339	22.8774
O95968	SCGB1D1	Secretoglobin family 1D member 1 OS=Homo sapiens OX=9606 GN=SCGB1D1 PE=1 SV=1	9.898	90	0.0335479	-4.89763	-	1	18.719	23.6166
Q96FQ6	S100A16	Protein S100-A16 OS=Homo sapiens OX=9606 GN=S100A16 PE=1 SV=1	11.801	103	0.0332947	-4.90856	-	1	18.5593	23.4679
P60900	PSMA6	Proteasome subunit alpha type-6 OS=Homo sapiens OX=9606 GN=PSMA6 PE=1 SV=1	27.399	246	0.0319007	-4.97027	-	1	17.4011	22.3713
P58876	H2BC5	Histone H2B type 1-D OS=Homo sapiens OX=9606 GN=H2BC5 PE=1 SV=2	13.936	126	0.0292909	-5.0934	-	1	18.3443	23.4377
Q8IW75	SERPINA12	Serpin A12 OS=Homo sapiens OX=9606 GN=SERPINA12 PE=1 SV=1	47.175	414	0.0284216	-5.13687	-	1	18.6982	23.8351
P20618	PSMB1	Proteasome subunit beta type-1 OS=Homo sapiens OX=9606 GN=PSMB1 PE=1 SV=2	26.489	241	0.0281813	-5.14912	-	1	18.3377	23.4868
P25789	PSMA4	Proteasome subunit alpha type-4 OS=Homo sapiens OX=9606 GN=PSMA4 PE=1 SV=1	29.484	261	0.0268584	-5.21848	-	1	18.3986	23.6171
Q03001	DST	Dystonin OS=Homo sapiens OX=9606 GN=DST PE=1 SV=4	860.662	7570	0.0262216	-5.2531	-	1	18.6292	23.8823
P06733	ENO1	Alpha-enolase OS=Homo sapiens OX=9606 GN=ENO1 PE=1 SV=2	47.169	434	0.025513	-5.29262	-	1	19.4901	24.7828
P49720	PSMB3	Proteasome subunit beta type-3 OS=Homo sapiens OX=9606 GN=PSMB3 PE=1 SV=2	22.949	205	0.0245621	-5.34742	-	1	17.1348	22.4822
P25311	AZGP1	Zinc-alpha-2-glycoprotein OS=Homo sapiens OX=9606 GN=AZGP1 PE=1 SV=2	34.259	298	0.022547	-5.47092	-	1	18.6604	24.1313
Q6ZVX7	NCCRP1	F-box only protein 50 OS=Homo sapiens OX=9606 GN=NCCRP1 PE=1 SV=1	30.847	275	0.0224009	-5.4803	-	1	17.7238	23.2041
P42357	HAL	Histidine ammonia-lyase OS=Homo sapiens OX=9606 GN=HAL PE=1 SV=1	72.698	657	0.0217307	-5.52412	-	1	17.8432	23.3673
O75342	ALOX12B	Arachidonate 12-lipoxygenase, 12R-type OS=Homo sapiens OX=9606 GN=ALOX12B PE=1 SV=1	80.356	701	0.0210239	-5.57182	-	1	18.5304	24.1022
Q6UWP8	SBSN	Suprabasin OS=Homo sapiens OX=9606 GN=SBSN PE=1 SV=2	60.541	590	0.020138	-5.63394	-	1	19.7654	25.3993
Q04837	SSBP1	Single-stranded DNA-binding protein, mitochondrial OS=Homo sapiens OX=9606 GN=SSBP1 PE=1 SV=1	17.26	148	0.0180158	-5.79459	-	1	17.8649	23.6595
Q96HS1	PGAM5	Serine/threonine-protein phosphatase PGAM5, mitochondrial OS=Homo sapiens OX=9606 GN=PGAM5 PE=1 SV=2	32.004	289	0.0172595	-5.85646	-	1	19.3213	25.1778
P22735	TGM1	Protein-glutamine gamma-glutamyltransferase K OS=Homo sapiens OX=9606 GN=TGM1 PE=1 SV=4	89.787	817	0.0164329	-5.92727	-	1	18.8547	24.782
P00491	PNP	Purine nucleoside phosphorylase OS=Homo sapiens OX=9606 GN=PNP PE=1 SV=2	32.118	289	0.014515	-6.10631	-	1	19.2351	25.3414
Q8TCS8	PNPT1	Polyribonucleotide nucleotidyltransferase 1, mitochondrial OS=Homo sapiens OX=9606 GN=PNPT1 PE=1 SV=2	85.951	783	0.0129053	-6.2759	-	1	19.3484	25.6243
Q8NH55	OR52E5	Olfactory receptor 52E5 OS=Homo sapiens OX=9606 GN=OR52E5 PE=3 SV=2	36.851	327	0.0128643	-6.28049	-	1	18.7831	25.0636
P04083	ANXA1	Annexin A1 OS=Homo sapiens OX=9606 GN=ANXA1 PE=1 SV=2	38.714	346	0.0128261	-6.28477	-	1	18.399	24.6838
Q13867	BLMH	Bleomycin hydrolase OS=Homo sapiens OX=9606 GN=BLMH PE=1 SV=1	52.562	455	0.0125973	-6.31074	-	1	18.3676	24.6783
Q9GZZ8	LACRT	Extracellular glycoprotein lacritin OS=Homo sapiens OX=9606 GN=LACRT PE=1 SV=1	14.246	138	0.0114714	-6.44582	-	1	18.38	24.8258
P02545	LMNA	Prelamin-A/C OS=Homo sapiens OX=9606 GN=LMNA PE=1 SV=1	74.139	664	0.0111795	-6.483	-	1	18.6492	25.1322
P49862	KLK7	Kallikrein-7 OS=Homo sapiens OX=9606 GN=KLK7 PE=1 SV=1	27.525	253	0.0110974	-6.49363	-	1	18.3112	24.8048
Q86VQ3	TXNDC2	Thioredoxin domain-containing protein 2 OS=Homo sapiens OX=9606 GN=TXNDC2 PE=1 SV=4	60.404	553	0.00949413	-6.71875	-	1	18.2611	24.9798
Q96QH2	PRAM1	PML-RARA-regulated adapter molecule 1 OS=Homo sapiens OX=9606 GN=PRAM1 PE=1 SV=3	73.969	670	0.00823865	-6.92338	-	2	26.2606	33.184
Q96DA0	ZG16B	Zymogen granule protein 16 homolog B OS=Homo sapiens OX=9606 GN=ZG16B PE=1 SV=3	22.739	208	0.00791544	-6.98111	-	1	17.8728	24.854
O75223	GGCT	Gamma-glutamylcyclotransferase OS=Homo sapiens OX=9606 GN=GGCT PE=1 SV=1	21.008	188	0.00695902	-7.1669	-	1	17.9802	25.1471
P01040	CSTA	Cystatin-A OS=Homo sapiens OX=9606 GN=CSTA PE=1 SV=1	11.006	98	0.00618852	-7.33619	-	1	18.2153	25.5515
P47929	LGALS7	Galectin-7 OS=Homo sapiens OX=9606 GN=LGALS7 PE=1 SV=2	15.075	136	0.00611592	-7.35321	-	1	18.6649	26.0182
Q92817	EVPL	Envoplakin OS=Homo sapiens OX=9606 GN=EVPL PE=1 SV=3	231.604	2033	0.00604107	-7.37098	-	1	18.2738	25.6448
Q15517	CDSN	Corneodesmosin OS=Homo sapiens OX=9606 GN=CDSN PE=1 SV=3	51.522	529	0.00579648	-7.43061	-	1	18.3948	25.8254
O43548	TGM5	Protein-glutamine gamma-glutamyltransferase 5 OS=Homo sapiens OX=9606 GN=TGM5 PE=1 SV=4	80.778	720	0.00497835	-7.65012	-	1	17.3702	25.0203
P01037	CST1	Cystatin-SN OS=Homo sapiens OX=9606 GN=CST1 PE=1 SV=3	16.388	141	0.00421882	-7.88895	-	1	18.125	26.014
Q96IV6	FAXDC2	Fatty acid hydroxylase domain-containing protein 2 OS=Homo sapiens OX=9606 GN=FAXDC2 PE=1 SV=1	39.002	333	0.00394139	-7.98708	-	1	18.385	26.3721
Q14574	DSC3	Desmocollin-3 OS=Homo sapiens OX=9606 GN=DSC3 PE=1 SV=3	99.969	896	0.00370626	-8.07582	-	1	18.9833	27.0591
P31944	CASP14	Caspase-14 OS=Homo sapiens OX=9606 GN=CASP14 PE=1 SV=2	27.68	242	0.00362662	-8.10716	-	1	19.627	27.7341
Q8WVV4	POF1B	Protein POF1B OS=Homo sapiens OX=9606 GN=POF1B PE=1 SV=3	68.065	589	0.00272747	-8.51822	-	1	18.5228	27.041
P32119	PRDX2	Peroxiredoxin-2 OS=Homo sapiens OX=9606 GN=PRDX2 PE=1 SV=5	21.892	198	0.00244771	-8.67435	-	1	18.0098	26.6842
P05089	ARG1	Arginase-1 OS=Homo sapiens OX=9606 GN=ARG1 PE=1 SV=2	34.735	322	0.00226087	-8.7889	-	1	19.4411	28.23
P04259	KRT6B	Keratin, type II cytoskeletal 6B OS=Homo sapiens OX=9606 GN=KRT6B PE=1 SV=5	60.067	564	0.00150524	-9.37579	-	1	18.0622	27.438
Q562R1	ACTBL2	Beta-actin-like protein 2 OS=Homo sapiens OX=9606 GN=ACTBL2 PE=1 SV=2	42.003	376	0.00147224	-9.40777	-	1	17.9545	27.3623
Q08188	TGM3	Protein-glutamine gamma-glutamyltransferase E OS=Homo sapiens OX=9606 GN=TGM3 PE=1 SV=4	76.632	693	0.00136705	-9.51472	-	2	17.7622	27.2769
Q13835	PKP1	Plakophilin-1 OS=Homo sapiens OX=9606 GN=PKP1 PE=1 SV=2	82.861	747	0.000809413	-10.2708	-	1	17.6367	27.9075
Q8IYA2	CCDC144CP	Putative coiled-coil domain-containing protein 144C OS=Homo sapiens OX=9606 GN=CCDC144CP PE=5 SV=3	143.112	1237	0.000518751	-10.9127	-	1	18.2618	29.1744
Q08554	DSC1	Desmocollin-1 OS=Homo sapiens OX=9606 GN=DSC1 PE=1 SV=2	99.987	894	0.000513929	-10.9261	-	1	18.8127	29.7389
Q02413	DSG1	Desmoglein-1 OS=Homo sapiens OX=9606 GN=DSG1 PE=1 SV=2	113.748	1049	0.000334324	-11.5465	-	1	18.9193	30.4658
Q96P63	SERPINB12	Serpin B12 OS=Homo sapiens OX=9606 GN=SERPINB12 PE=1 SV=1	46.276	405	0.000252148	-11.9534	-	1	16.5902	28.5437
P14923	JUP	Junction plakoglobin OS=Homo sapiens OX=9606 GN=JUP PE=1 SV=3	81.745	745	0.000143443	-12.7672	-	1	18.3058	31.073
P15924	DSP	Desmoplakin OS=Homo sapiens OX=9606 GN=DSP PE=1 SV=3	331.774	2871	8.38344e-05	-13.5421	-	2	18.8941	32.4362
